# Supplementary material for: Detection of differentially expressed genes between Erhualian and Large White placentas on day 75 and 90 of gestation
Source: BMC Genomics. 2009 Jul 26;10:337. doi: 10.1186/1471-2164-10-337 (PMC2724418; doi:10.1186/1471-2164-10-337)
Supplement: Additional file 1 — Comparison of normalized expression levels between E75 and L75. The data provided represent the normalized expression levels of E75 and L75. Statistical analysis indicated that 226 transcripts were differentially expressed between E75 and L75 (p < 0.01, q < 0.2). [file 1471-2164-10-337-S1.xls]

## Sheet: Sheet3
Supplementary Table 1. Comparison of normalized expression levels between E75 and L75
Affy ID	Symbol	NM (Human)	Gene name	p-value	q-value	Normalized expression values-E75	Normalized expression values-L75	Fold chang(E75/L75)	direction	Standard Error	Descriptions
Ssc.3216.2.A1_at	-	NM_019597	heterogeneous nuclear ribonucleoprotein H2	4.83e-06	0.0226536	4.76948	6.88942	0.120039	UP	0.196655	gb:CK461605 DB_XREF=gi:40832886 DB_XREF=932344 TID=Ssc.24628.1 CNT=3 FEA=EST TIER=ConsEnd STK=1 UG=Ssc.24628 UG_TITLE=Transcribed locus REP_ORG=S. scrofa
Ssc.14003.2.S1_at	-			6.62e-06	0.0232721	8.1591	9.13654	0.376271	UP	0.0945453	gb:CN159909 DB_XREF=gi:46174339 DB_XREF=949030 TID=Ssc.16717.1 CNT=40 FEA=EST TIER=Stack STK=7 UG=Ssc.16717 UG_TITLE=Transcribed locus, highly similar to NP_005666.2 DiGeorge syndrome critical region gene 6 (Homo sapiens) REP_ORG=S. scrofa
Ssc.29524.1.S1_at	-			8.68e-06	0.0342506	5.73779	6.70195	0.381304	UP	0.0967104	gb:BG895889 DB_XREF=gi:14306130 DB_XREF=359562 TID=Ssc.2316.2 CNT=3 FEA=EST TIER=ConsEnd STK=0 UG=Ssc.2316 UG_TITLE=Transcribed locus, highly similar to NP_115703.2 zinc finger, DHHC domain containing 16 (Homo sapiens) REP_ORG=S. scrofa
Ssc.26648.1.A1_at	-			1.43e-05	0.037609	7.27118	6.36782	2.46788	DOWN	0.0969004	gb:CO944224 DB_XREF=gi:51310983 DB_XREF=UMC-p4mm3-001-a10 TID=Ssc.7732.2 CNT=4 FEA=EST TIER=ConsEnd STK=0 UG=Ssc.7732 UG_TITLE=Transcribed locus, highly similar to NP_009166.2 exportin, tRNA (nuclear export receptor for tRNAs) (Homo sapiens) REP_ORG=S. scrofa
Ssc.29071.1.A1_at	CHD8	NM_020920	chromodomain helicase DNA binding protein 8	1.7e-05	0.0225524	4.60703	6.09261	0.226373	UP	0.163192	gb:AJ651513 DB_XREF=gi:49333958 DB_XREF=AJ651513 CLONE=C0005178_I23 TID=Ssc.28577.1 CNT=4 FEA=EST TIER=ConsEnd STK=0 UG=Ssc.28577 UG_TITLE=Transcribed locus REP_ORG=S. scrofa
Ssc.25441.1.A1_at	C12orf35	NM_018169	hypothetical protein FLJ10652	2.08e-05	0.0291672	6.27502	7.41305	0.32045	UP	0.128446	gb:BG732821 DB_XREF=gi:14019104 DB_XREF=346454 TID=Ssc.23508.1 CNT=8 FEA=EST TIER=ConsEnd STK=0 UG=Ssc.23508 UG_TITLE=Transcribed locus, highly similar to XP_213272.2 similar to RIKEN cDNA 1200007D18 (Rattus norvegicus) REP_ORG=S. scrofa
Ssc.4899.1.S1_at	-	NM_014467	sushi-repeat-containing protein; X-linked 2	2.63e-05	0.0453169	4.33203	5.69237	0.256575	UP	0.158578	gb:CO952985 DB_XREF=gi:51329994 DB_XREF=UMC-pfeto1-012-d12 TID=Ssc.29278.1 CNT=1 FEA=EST TIER=ConsEnd STK=1 UG=Ssc.29278 UG_TITLE=Transcribed locus REP_ORG=S. scrofa
Ssc.12000.1.A1_at	-	NM_052925	leukocyte receptor cluster	2.8e-05	0.0453169	5.64576	6.0936	0.639005	UP	0.0526557	gb:AY072691.1 DB_XREF=gi:18409588 TID=Ssc.414.1 CNT=1 FEA=mRNA TIER=ConsEnd STK=0 LL=396703 UG_GENE=DBP-5 UG=Ssc.414 UG_TITLE=Son3 protein DEF=Sus scrofa son3 protein mRNA, partial cds. REP_ORG=S. scrofa
Ssc.5809.1.A1_at	-			3.57e-05	0.0455562	5.74956	6.48021	0.481594	UP	0.0888192	gb:CN032035 DB_XREF=gi:48726571 DB_XREF=UMC-pgvo2-010-b11 TID=Ssc.28029.1 CNT=1 FEA=EST TIER=ConsEnd STK=1 UG=Ssc.28029 UG_TITLE=Transcribed locus, highly similar to NP_958435.1 myotubularin related protein 2 (Homo sapiens) REP_ORG=S. scrofa
Ssc.25441.2.S1_at	C12orf35	NM_018169	hypothetical protein FLJ10652	3.7e-05	0.0237938	5.61494	6.78452	0.310499	UP	0.142883	gb:CF794177 DB_XREF=gi:37798740 DB_XREF=889660 TID=Ssc.5734.1 CNT=8 FEA=EST TIER=ConsEnd STK=0 UG=Ssc.5734 UG_TITLE=Transcribed locus, moderately similar to NP_006432.1 5,10-methenyltetrahydrofolate synthetase (5-formyltetrahydrofolate cyclo-ligase) (Homo sapiens) REP_ORG=S. scrofa
Ssc.25175.3.S1_at	-			4.63e-05	0.0287645	6.00397	6.81951	0.442401	UP	0.10276	gb:BQ599487 DB_XREF=gi:21546213 DB_XREF=MI-P-E6-ahj-g-08-1-UM.s1 CLONE=MI-P-E6-ahj-g-08-1-UM TID=Ssc.1955.1 CNT=6 FEA=EST TIER=ConsEnd STK=0 UG=Ssc.1955 UG_TITLE=Transcribed locus REP_ORG=S. scrofa
Ssc.3428.1.S1_at	PKNOX1	NM_004571	PBXknotted 1 homeobox 1	4.71e-05	0.0455562	6.05361	5.57157	1.61936	DOWN	0.0608842	gb:CK463855 DB_XREF=gi:40835136 DB_XREF=934789 TID=Ssc.25116.1 CNT=2 FEA=EST TIER=ConsEnd STK=1 UG=Ssc.25116 UG_TITLE=Transcribed locus REP_ORG=S. scrofa
Ssc.13426.1.A1_at	-			4.72e-05	0.0272461	5.01328	6.61708	0.201131	UP	0.202653	gb:BF703754 DB_XREF=gi:11989162 DB_XREF=MI-P-E4-abq-c-10-1-UM.s1 CLONE=MI-P-E4-abq-c-10-1-UM TID=Ssc.7357.1 CNT=11 FEA=EST TIER=Stack STK=10 UG=Ssc.7357 UG_TITLE=Transcribed locus, highly similar to NP_005236.1 FAT tumor suppressor homolog 1 (Drosophila) (Homo sapiens) REP_ORG=S. scrofa
Ssc.1527.2.A1_at	-	NM_005415	solute carrier family 20	4.77e-05	0.02254	5.51253	7.28321	0.170218	UP	0.224082	gb:CO942931 DB_XREF=gi:51309690 DB_XREF=UMC-p2mm4-005-h09 TID=Ssc.10668.1 CNT=9 FEA=EST TIER=Stack STK=6 UG=Ssc.10668 UG_TITLE=Transcribed locus REP_ORG=S. scrofa
Ssc.8352.1.A1_at	-	NM_004538	nucleosome assembly protein 1-like 3	4.98e-05	0.0236333	5.27431	7.10177	0.160821	UP	0.23266	gb:BF702540 DB_XREF=gi:11987948 DB_XREF=MI-P-E3-aak-e-08-1-UM.s1 CLONE=MI-P-E3-aak-e-08-1-UM TID=Ssc.5001.2 CNT=1 FEA=EST TIER=ConsEnd STK=0 UG=Ssc.5001 UG_TITLE=Transcribed locus REP_ORG=S. scrofa
Ssc.4055.1.A1_at	-	NM_017612	zinc finger; CCHC domain containing 8	5.2e-05	0.0256513	4.2521	5.0866	0.434093	UP	0.106874	gb:CN163796 DB_XREF=gi:46178226 DB_XREF=953358 TID=Ssc.26956.1 CNT=1 FEA=EST TIER=ConsEnd STK=1 UG=Ssc.26956 UG_TITLE=Transcribed locus REP_ORG=S. scrofa
Ssc.1854.1.A1_at	-	NM_006003	ubiquinol-cytochrome c reductase; Rieske iron-sulfur polype	5.93e-05	0.0463632	8.83977	8.51406	1.38501	DOWN	0.0424846	gb:CN156382 DB_XREF=gi:46170812 DB_XREF=943779 TID=Ssc.4216.1 CNT=8 FEA=EST TIER=ConsEnd STK=2 UG=Ssc.4216 UG_TITLE=Transcribed locus, moderately similar to NP_064601.3 arginyl aminopeptidase (aminopeptidase B) (Homo sapiens) REP_ORG=S. scrofa
Ssc.15467.1.A1_at	SNX9	NM_016224	sorting nexin 9	5.95e-05	0.0463632	7.10828	6.59475	1.67118	DOWN	0.0670241	gb:BF702546 DB_XREF=gi:11987954 DB_XREF=MI-P-E3-aak-f-02-1-UM.s1 CLONE=MI-P-E3-aak-f-02-1-UM TID=Ssc.8625.1 CNT=7 FEA=EST TIER=Stack STK=6 UG=Ssc.8625 UG_TITLE=Transcribed locus REP_ORG=S. scrofa
Ssc.25212.1.A1_at	KRTCAP3	NM_173853	keratinocyte associated protein 3	6.17e-05	0.0463632	6.75136	6.19567	1.74315	DOWN	0.0728907	gb:BQ598394 DB_XREF=gi:21545120 DB_XREF=MI-P-E3-agu-a-05-1-UM.s1 CLONE=MI-P-E3-agu-a-05-1-UM TID=Ssc.19930.1 CNT=6 FEA=EST TIER=ConsEnd STK=0 UG=Ssc.19930 UG_TITLE=Transcribed locus REP_ORG=S. scrofa
Ssc.24039.1.S1_at	-			7.09e-05	0.0481205	6.79655	6.27761	1.68024	DOWN	0.069414	gb:BE234975 DB_XREF=gi:9019765 DB_XREF=142370 TID=Ssc.4046.1 CNT=14 FEA=EST TIER=ConsEnd STK=0 UG=Ssc.4046 UG_TITLE=Transcribed locus, highly similar to NP_004332.2 carbamoyl-phosphate synthetase 2, aspartate transcarbamylase, and dihydroorotase (Homo sapiens) REP_ORG=S. scrofa
Ssc.21280.2.A1_at	-			7.57e-05	0.0485833	5.49356	6.47597	0.374409	UP	0.13264	gb:CF365582 DB_XREF=gi:34168300 DB_XREF=836218 TID=Ssc.18722.1 CNT=9 FEA=EST TIER=ConsEnd STK=1 UG=Ssc.18722 UG_TITLE=Transcribed locus REP_ORG=S. scrofa
Ssc.7715.1.A1_at	RCN1	NM_002901	reticulocalbin 1; EF-hand calcium binding domain	7.62e-05	0.0226729	7.32701	8.41506	0.336873	UP	0.147039	gb:CF790724 DB_XREF=gi:37795285 DB_XREF=875890 TID=Ssc.22321.1 CNT=1 FEA=EST TIER=ConsEnd STK=1 UG=Ssc.22321 UG_TITLE=Transcribed locus REP_ORG=S. scrofa
Ssc.3940.2.A1_at	-			7.88e-05	0.0246517	6.29221	7.1989	0.40386	UP	0.123113	gb:CN032724 DB_XREF=gi:48727260 DB_XREF=UMC-pgvo4-014-b05 TID=Ssc.28002.1 CNT=2 FEA=EST TIER=ConsEnd STK=1 UG=Ssc.28002 UG_TITLE=Transcribed locus REP_ORG=S. scrofa
Ssc.3476.1.A1_at	-	NM_001018109	pirin	8.43e-05	0.0492687	7.07907	6.55183	1.69425	DOWN	0.0722692	gb:CN166560 DB_XREF=gi:46180990 DB_XREF=998233 TID=Ssc.27089.1 CNT=2 FEA=EST TIER=ConsEnd STK=1 UG=Ssc.27089 UG_TITLE=Transcribed locus REP_ORG=S. scrofa
Ssc.1137.1.S1_at	WFDC3			0.000113309	0.0246052	3.65413	7.00706	0.0349818	UP	0.479397	gb:BQ601121 DB_XREF=gi:21547847 DB_XREF=MI-P-H1-afm-d-08-1-UM.s1 CLONE=MI-P-H1-afm-d-08-1-UM TID=Ssc.1296.1 CNT=10 FEA=mRNA TIER=ConsEnd STK=0 UG=Ssc.1296 UG_TITLE=Domestica REP_ORG=S. scrofa
Ssc.7153.1.A1_at	-	NM_002482	nuclear autoantigenic sperm protein	0.000121387	0.0608091	5.93183	6.57842	0.523832	UP	0.0933648	gb:CF180795 DB_XREF=gi:33292571 DB_XREF=815950 TID=Ssc.18055.1 CNT=1 FEA=EST TIER=ConsEnd STK=1 UG=Ssc.18055 UG_TITLE=Transcribed locus REP_ORG=S. scrofa
Ssc.16579.1.S1_at	ATP5C1	NM_001001973	ATP synthase; H+ transporting; mitochondrial F1 complex	0.000162556	0.076004	9.24257	9.06323	1.19642	DOWN	0.02701	gb:BX667443 DB_XREF=gi:37857161 DB_XREF=BX667443 CLONE=scag0001c.b.09 TID=Ssc.14462.1 CNT=7 FEA=EST TIER=ConsEnd STK=4 UG=Ssc.14462 UG_TITLE=Transcribed locus, highly similar to NP_001816.1 creatine kinase, mitochondrial 2 (sarcomeric) (Homo sapiens) REP_ORG=S. scrofa
Ssc.3216.1.A1_at	-	NM_019597	heterogeneous nuclear ribonucleoprotein H2	0.000198605	0.0563534	5.96089	6.66825	0.492942	UP	0.109693	gb:CN162643 DB_XREF=gi:46177073 DB_XREF=952046 TID=Ssc.26417.2 CNT=3 FEA=EST TIER=ConsEnd STK=1 UG=Ssc.26417 UG_TITLE=Transcribed locus, highly similar to NP_057733.2 chromosome 20 open reading frame 6 (Homo sapiens) REP_ORG=S. scrofa
Ssc.11135.1.A1_at	FUS	NM_004960	fusion	0.000202254	0.0278642	7.50317	8.37818	0.416855	UP	0.136053	gb:AB079530.1 DB_XREF=gi:18693220 GEN=TCR-b TID=Ssc.11075.1 CNT=1 FEA=FLmRNA TIER=FL STK=1 UG=Ssc.11075 DEF=Sus scrofa TCR-b mRNA for T cell receptor beta-chain, complete cds, clone:P2. PROD=T cell receptor beta-chain FL=gb:AB079530.1 REP_ORG=S. scrofa
Ssc.19539.2.S1_at	CLN8	NM_018941	ceroid-lipofuscinosis; neuronal 8	0.000213666	0.0669182	6.66428	5.69854	2.62674	DOWN	0.151373	gb:CN165668 DB_XREF=gi:46180098 DB_XREF=996103 TID=Ssc.13499.1 CNT=4 FEA=EST TIER=ConsEnd STK=2 UG=Ssc.13499 UG_TITLE=Transcribed locus, highly similar to XP_355303.1 RIKEN cDNA 1700029F09 gene (Mus musculus) REP_ORG=S. scrofa
Ssc.26266.1.S1_at	-	NM_021992	thymosin-like 8	0.000217451	0.0553412	4.13234	5.86621	0.1766	UP	0.272472	gb:BX670682 DB_XREF=gi:37981455 DB_XREF=BX670682 CLONE=scac0034i.a.20 TID=Ssc.30795.1 CNT=5 FEA=EST TIER=ConsEnd STK=0 UG=Ssc.30795 UG_TITLE=Transcribed locus REP_ORG=S. scrofa
Ssc.13187.1.A1_at	CTTNBP2NL	NM_018704	hypothetical protein DKFZp547A023	0.000229157	0.0451893	6.2325	5.51077	2.05798	DOWN	0.114295	gb:CK453553 DB_XREF=gi:40800767 DB_XREF=909275 TID=Ssc.6355.1 CNT=22 FEA=EST TIER=Stack STK=11 UG=Ssc.6355 UG_TITLE=Transcribed locus REP_ORG=S. scrofa
Ssc.1502.1.S1_at	IGBP1	NM_001551	immunoglobulin	0.000248898	0.0953296	8.1581	7.85768	1.35044	DOWN	0.0481601	gb:CK450447 DB_XREF=gi:40797661 DB_XREF=899999 TID=Ssc.16963.1 CNT=23 FEA=EST TIER=Stack STK=6 UG=Ssc.16963 UG_TITLE=Transcribed locus, highly similar to NP_039663.1 glutaryl-Coenzyme A dehydrogenase (Homo sapiens) REP_ORG=S. scrofa
Ssc.9684.1.S1_at	SLC16A10	NM_018593	solute carrier family 16	0.000253729	0.0650976	8.46025	7.33236	3.08913	DOWN	0.181321	gb:BX921790 DB_XREF=gi:41138638 DB_XREF=BX921790 CLONE=scan0019d.j.19 TID=Ssc.26212.1 CNT=2 FEA=EST TIER=ConsEnd STK=1 UG=Ssc.26212 UG_TITLE=Transcribed locus REP_ORG=S. scrofa
Ssc.16676.1.A1_at	-	NM_173469	hypothetical protein LOC92912	0.000262107	0.0967497	7.08327	7.47185	0.67802	UP	0.0627694	gb:CK452448 DB_XREF=gi:40799662 DB_XREF=908079 TID=Ssc.21930.1 CNT=24 FEA=EST TIER=ConsEnd STK=3 UG=Ssc.21930 UG_TITLE=Transcribed locus, moderately similar to NP_078986.1 hypothetical protein FLJ23469 (Homo sapiens) REP_ORG=S. scrofa
Ssc.26201.1.S1_at	SCGB2A2			0.000297418	0.0226105	6.33123	8.44639	0.120615	UP	0.348147	gb:BP442170 DB_XREF=gi:40432237 DB_XREF=BP442170 CLONE=LVR010003B05 TID=Ssc.24093.1 CNT=6 FEA=EST TIER=ConsEnd STK=0 UG=Ssc.24093 UG_TITLE=Transcribed locus, highly similar to NP_037125.1 N-arginine dibasic convertase 1 (Rattus norvegicus) REP_ORG=S. scrofa
Ssc.1627.1.A1_at	TAF7	NM_005642	TAF7 RNA polymerase II; TATA box binding protein	0.000301989	0.105495	7.34021	7.86914	0.589234	UP	0.0872586	gb:CK458754 DB_XREF=gi:40830035 DB_XREF=923160 TID=Ssc.4388.1 CNT=10 FEA=EST TIER=ConsEnd STK=4 UG=Ssc.4388 UG_TITLE=Transcribed locus REP_ORG=S. scrofa
Ssc.20.1.S1_at	IL18	NM_001562	interleukin 18	0.000305855	0.0573908	7.96236	7.06268	2.45883	DOWN	0.148704	gb:BI184626 DB_XREF=gi:14659035 DB_XREF=UNL-P-FN-cq-d-04-0-UNL.s1 CLONE=UNL-P-FN-cq-d-04-0-UNL TID=Ssc.15685.1 CNT=2 FEA=EST TIER=ConsEnd STK=2 UG=Ssc.15685 UG_TITLE=Transcribed locus, moderately similar to XP_231049.2 similar to NADPH-dependent FMN and FAD containing oxidoreductase (Rattus norvegicus) REP_ORG=S. scrofa
Ssc.20943.1.S1_at	COMMD3	NM_012071	COMM domain containing 3	0.000331678	0.109555	7.12262	7.71055	0.555481	UP	0.0983586	gb:CO986639 DB_XREF=gi:51345906 DB_XREF=UMC-pd10en3-005-b02 TID=Ssc.2038.1 CNT=9 FEA=EST TIER=ConsEnd STK=1 UG=Ssc.2038 UG_TITLE=Transcribed locus, moderately similar to NP_006813.1 RAB40B, member RAS oncogene family (Homo sapiens) REP_ORG=S. scrofa
Ssc.9977.1.A1_at	-			0.000341464	0.0267425	6.50592	7.40514	0.406884	UP	0.151097	gb:BG383555 DB_XREF=gi:13308027 DB_XREF=301700 TID=Ssc.28164.2 CNT=1 FEA=EST TIER=ConsEnd STK=1 UG=Ssc.28164 UG_TITLE=Transcribed locus, moderately similar to NP_064623.1 inner centromere protein antigens 135155kDa (Homo sapiens) REP_ORG=S. scrofa
Ssc.3625.1.A1_at	-			0.000354451	0.109555	6.57593	6.20486	1.44929	DOWN	0.0627014	gb:CK463643 DB_XREF=gi:40834924 DB_XREF=934563 TID=Ssc.25117.1 CNT=2 FEA=EST TIER=ConsEnd STK=1 UG=Ssc.25117 UG_TITLE=Transcribed locus REP_ORG=S. scrofa
Ssc.1294.3.S1_at	-	NM_004216	death effector domain containing	0.000361343	0.109555	6.80879	6.03867	2.16003	DOWN	0.130507	gb:BX927003 DB_XREF=gi:41143851 DB_XREF=BX927003 CLONE=scan0013d.g.13 TID=Ssc.6701.1 CNT=27 FEA=EST TIER=Stack STK=14 UG=Ssc.6701 UG_TITLE=Transcribed locus, highly similar to XP_357233.1 similar to ribosomal protein L35a (Mus musculus) REP_ORG=S. scrofa
Ssc.16654.1.A2_at	HNRNPK	NM_002140	heterogeneous nuclear ribonucleoprotein K	0.000376279	0.111506	8.38908	8.77144	0.682247	UP	0.0651927	gb:CN025636 DB_XREF=gi:48720172 DB_XREF=UMC-p4civp1-012-e01 TID=Ssc.28438.1 CNT=4 FEA=EST TIER=ConsEnd STK=4 UG=Ssc.28438 UG_TITLE=Transcribed locus, moderately similar to NP_803178.1 oral-facial-digital syndrome 1 gene homolog (human) (Mus musculus) REP_ORG=S. scrofa
Ssc.19539.1.A1_at	-			0.000400066	0.0709494	7.57453	6.42106	3.16915	DOWN	0.198493	gb:CN163673 DB_XREF=gi:46178103 DB_XREF=953217 TID=Ssc.29980.1 CNT=4 FEA=EST TIER=ConsEnd STK=2 UG=Ssc.29980 UG_TITLE=Transcribed locus REP_ORG=S. scrofa
Ssc.17934.1.S1_at	STARD10	NM_006645	START domain containing 10	0.000406343	0.0489211	6.44646	4.30695	8.49525	DOWN	0.369043	gb:BI184063 DB_XREF=gi:14658472 DB_XREF=UNL-P-FN-cg-d-10-0-UNL.s1 CLONE=UNL-P-FN-cg-d-10-0-UNL TID=Ssc.6453.1 CNT=3 FEA=EST TIER=ConsEnd STK=3 UG=Ssc.6453 UG_TITLE=Transcribed locus REP_ORG=S. scrofa
Ssc.25067.1.S1_at	-	NM_016205	platelet derived growth factor C	0.000437934	0.0689886	5.66175	6.6555	0.370188	UP	0.173367	gb:CK461236 DB_XREF=gi:40832517 DB_XREF=931588 TID=Ssc.18209.1 CNT=7 FEA=EST TIER=ConsEnd STK=0 UG=Ssc.18209 UG_TITLE=Transcribed locus, highly similar to NP_808779.1 CSRP2 binding protein (Homo sapiens) REP_ORG=S. scrofa
Ssc.13431.1.A1_at	-			0.000439705	0.0600276	5.11159	6.74465	0.19533	UP	0.285076	gb:CK457368 DB_XREF=gi:40828649 DB_XREF=921661 TID=Ssc.2596.1 CNT=98 FEA=EST TIER=Stack STK=9 UG=Ssc.2596 UG_TITLE=Transcribed locus, highly similar to NP_003555.1 transgelin 2 (Homo sapiens) REP_ORG=S. scrofa
Ssc.1560.2.S1_at	-	NM_005402	v-ral simian leukemia viral oncogene homolog A	0.000452234	0.0246166	5.96448	6.73423	0.463129	UP	0.134946	gb:AJ657525 DB_XREF=gi:49341594 DB_XREF=AJ657525 CLONE=C0005195_G03 TID=Ssc.5832.1 CNT=19 FEA=EST TIER=Stack STK=9 UG=Ssc.5832 UG_TITLE=Transcribed locus, highly similar to NP_004964.2 Jumonji, AT rich interactive domain 2 (Homo sapiens) REP_ORG=S. scrofa
Ssc.25763.1.A1_at	DYNC1LI2	NM_006141	dynein; cytoplasmic; light intermediate polypeptide 2	0.000489431	0.116832	7.3024	7.83785	0.585408	UP	0.0950082	gb:BI405001 DB_XREF=gi:15184214 DB_XREF=MI-P-NA-aeh-g-11-1-UM.s1.ab1 CLONE=MI-P-NA-aeh-g-11-1-UM.ab1 TID=Ssc.7919.1 CNT=5 FEA=EST TIER=ConsEnd STK=0 UG=Ssc.7919 UG_TITLE=Transcribed locus, moderately similar to NP_000525.1 PMS1 postmeiotic segregation increased 1 (S. cerevisiae) (Homo sapiens) REP_ORG=S. scrofa
Ssc.26633.1.A1_at	-			0.000498519	0.0691371	6.91715	5.68446	3.43045	DOWN	0.219341	gb:BQ604367 DB_XREF=gi:21551093 DB_XREF=MI-P-CP1-nzb-l-19-0-UI.s1 CLONE=MI-P-CP1-nzb-l-19-0-UI TID=Ssc.12157.1 CNT=4 FEA=EST TIER=ConsEnd STK=0 UG=Ssc.12157 UG_TITLE=Transcribed locus REP_ORG=S. scrofa
Ssc.1764.1.A1_at	-	NM_002906	radixin	0.000505182	0.0882831	6.57154	7.26645	0.49912	UP	0.123902	gb:CN031697 DB_XREF=gi:48726233 DB_XREF=UMC-pgvo2-006-a04 TID=Ssc.27952.1 CNT=6 FEA=EST TIER=ConsEnd STK=3 UG=Ssc.27952 UG_TITLE=Transcribed locus, weakly similar to NP_000126.1 Fanconi anemia, complementation group A (Homo sapiens) REP_ORG=S. scrofa
Ssc.670.1.S1_at	LYZ	NM_000239	lysozyme	0.000521151	0.0350486	8.47973	6.73759	5.70955	DOWN	0.312106	gb:BI403257 DB_XREF=gi:15182318 DB_XREF=MI-P-CP1-nwn-e-05-0-UI.s1 CLONE=MI-P-CP1-nwn-e-05-0-UI TID=Ssc.12678.1 CNT=1 FEA=EST TIER=ConsEnd STK=1 UG=Ssc.12678 UG_TITLE=Transcribed locus REP_ORG=S. scrofa
Ssc.20986.2.S1_at	-	NM_017946	FK506 binding protein 14; 22 kDa	0.000582274	0.0321668	6.11374	7.59113	0.228233	UP	0.269228	gb:BI185413 DB_XREF=gi:14659822 DB_XREF=UNL-P-FN-cw-b-08-0-UNL.s1 CLONE=UNL-P-FN-cw-b-08-0-UNL TID=Ssc.21602.1 CNT=8 FEA=EST TIER=ConsEnd STK=1 UG=Ssc.21602 UG_TITLE=Transcribed locus, moderately similar to NP_114425.1 family with sequence similarity 14, member A (Homo sapiens) REP_ORG=S. scrofa
Ssc.27124.1.A1_at	-	XM_371717	odz; odd Ozten-m homolog 3	0.000589708	0.105729	6.06266	6.9745	0.401782	UP	0.166494	gb:BI400156 DB_XREF=gi:15179217 DB_XREF=MI-P-AY1-nqm-e-05-0-UI.s1 CLONE=MI-P-AY1-nqm-e-05-0-UI TID=Ssc.10022.1 CNT=3 FEA=EST TIER=ConsEnd STK=0 UG=Ssc.10022 UG_TITLE=Transcribed locus REP_ORG=S. scrofa
Ssc.31082.1.A1_at	-			0.000592831	0.04783	6.84708	5.35575	4.443	DOWN	0.272523	gb:CF360037 DB_XREF=gi:34157349 DB_XREF=821335 TID=Ssc.18427.1 CNT=2 FEA=EST TIER=ConsEnd STK=2 UG=Ssc.18427 UG_TITLE=Transcribed locus REP_ORG=S. scrofa
Ssc.30282.1.A1_at	-			0.000655433	0.134326	5.36401	6.06328	0.496948	UP	0.129786	gb:BP157169 DB_XREF=gi:40406642 DB_XREF=BP157169 CLONE=SPL010013B07 TID=Ssc.15650.3 CNT=2 FEA=EST TIER=ConsEnd STK=0 UG=Ssc.15650 UG_TITLE=Transcribed locus, highly similar to NP_057421.1 EnahVasp-like (Homo sapiens) REP_ORG=S. scrofa
Ssc.9086.1.A1_at	MRRF	NM_138777	mitochondrial ribosome recycling factor	0.000680146	0.140128	6.65402	6.25694	1.48748	DOWN	0.0741247	gb:BI403262 DB_XREF=gi:15182323 DB_XREF=MI-P-CP1-nwn-e-10-0-UI.s1 CLONE=MI-P-CP1-nwn-e-10-0-UI TID=Ssc.12679.1 CNT=1 FEA=EST TIER=ConsEnd STK=0 UG=Ssc.12679 UG_TITLE=Transcribed locus, highly similar to NP_598713.1 expressed sequence AW538196 (Mus musculus) REP_ORG=S. scrofa
Ssc.1111.1.S1_at	C2orf28	NM_080592	chromosome 2 open reading frame 28	0.000683886	0.140128	8.93665	8.6806	1.29181	DOWN	0.0478374	gb:AF148221.1 DB_XREF=gi:5020100 TID=Ssc.508.1 CNT=2 FEA=FLmRNA TIER=FL STK=1 LL=397406 UG_GENE=FCER1G UG=Ssc.508 DEF=Sus scrofa Fc epsilon receptor gamma chain mRNA, complete cds. PROD=Fc epsilon receptor gamma chain FL=gb:AF148221.1 REP_ORG=S. scrofa
Ssc.19241.1.S1_at	TMEM208	NM_014187	HSPC171 protein	0.000692646	0.140128	7.51376	7.06951	1.55932	DOWN	0.0831647	gb:CN031624 DB_XREF=gi:48726160 DB_XREF=UMC-pgvo2-003-a04 TID=Ssc.15271.1 CNT=4 FEA=EST TIER=ConsEnd STK=2 UG=Ssc.15271 UG_TITLE=Transcribed locus REP_ORG=S. scrofa
Ssc.907.1.A1_at	P2RY5	NM_005767	purinergic receptor P2Y; G-protein coupled; 5	0.000700196	0.140306	8.34196	7.78807	1.74002	DOWN	0.103866	gb:BI402964 DB_XREF=gi:15182025 DB_XREF=MI-P-CP1-nwf-b-12-0-UI.s1 CLONE=MI-P-CP1-nwf-b-12-0-UI TID=Ssc.12602.1 CNT=1 FEA=EST TIER=ConsEnd STK=0 UG=Ssc.12602 UG_TITLE=Transcribed locus REP_ORG=S. scrofa
Ssc.3880.1.S1_at	-			0.000725534	0.0332605	6.12203	7.30324	0.306907	UP	0.222733	gb:CF368574 DB_XREF=gi:34174221 DB_XREF=853230 TID=Ssc.15272.2 CNT=2 FEA=EST TIER=ConsEnd STK=1 UG=Ssc.15272 UG_TITLE=Transcribed locus REP_ORG=S. scrofa
Ssc.4025.1.S1_at	-			0.000736686	0.118949	6.70271	6.21088	1.6353	DOWN	0.092962	gb:CN162252 DB_XREF=gi:46176682 DB_XREF=951622 TID=Ssc.26942.1 CNT=2 FEA=EST TIER=ConsEnd STK=1 UG=Ssc.26942 UG_TITLE=Transcribed locus REP_ORG=S. scrofa
Ssc.9448.1.A1_at	-	NM_017922	PRP39 pre-mRNA processing factor 39 homolog	0.000758548	0.140411	6.22243	6.55178	0.719389	UP	0.062538	gb:BQ603575 DB_XREF=gi:21550301 DB_XREF=MI-P-O3-abb-f-03-1-UM.s2 CLONE=MI-P-O3-abb-f-03-1-UM TID=Ssc.8838.1 CNT=1 FEA=EST TIER=ConsEnd STK=0 UG=Ssc.8838 UG_TITLE=Transcribed locus REP_ORG=S. scrofa
Ssc.1008.1.A1_at	-	NM_024090	ELOVL family member 6; elongation of long chain fatty acid	0.000766339	0.0821831	6.37247	7.3812	0.364684	UP	0.191845	gb:NM_214114.1 DB_XREF=gi:47523035 GEN=JAK1 TID=Ssc.328.1 CNT=44 FEA=FLmRNA TIER=FL+Stack STK=22 LL=397202 UG=Ssc.328 DEF=Sus scrofa Janus kinase 1 (JAK1), mRNA. PROD=Janus kinase 1 FL=gb:AB036335.1 gb:NM_214114.1 REP_ORG=S. scrofa
Ssc.29090.1.A1_at	-	NM_015278	SAM and SH3 domain containing 1	0.000785674	0.141435	7.49122	7.02652	1.59154	DOWN	0.0887265	gb:AJ667111 DB_XREF=gi:49351562 DB_XREF=AJ667111 CLONE=C0000038_N14 TID=Ssc.2862.2 CNT=4 FEA=EST TIER=ConsEnd STK=0 UG=Ssc.2862 UG_TITLE=Transcribed locus, highly similar to NP_001713.1 polymerase (RNA) III (DNA directed) polypeptide D, 44kDa (Homo sapiens) REP_ORG=S. scrofa
Ssc.17842.2.S1_a_at	-			0.000787598	0.114256	6.62689	7.37262	0.47439	UP	0.142437	gb:CO992392 DB_XREF=gi:51351666 DB_XREF=UMC-pd6end2-001-d12 TID=Ssc.30480.1 CNT=4 FEA=EST TIER=ConsEnd STK=3 UG=Ssc.30480 UG_TITLE=Transcribed locus REP_ORG=S. scrofa
Ssc.4087.1.A1_at	-	NM_018569	chromosome 4 open reading frame 16	0.000793218	0.141435	7.12895	7.58783	0.631993	UP	0.0877453	gb:CN160520 DB_XREF=gi:46174950 DB_XREF=949708 TID=Ssc.12416.3 CNT=1 FEA=EST TIER=ConsEnd STK=1 UG=Ssc.12416 UG_TITLE=Transcribed locus, highly similar to NP_056123.1 formin binding protein 4 (Homo sapiens) REP_ORG=S. scrofa
Ssc.3361.1.S1_at	COMMD4	NM_017828	COMM domain containing 4	0.000809384	0.142409	6.43104	5.96437	1.59468	DOWN	0.08952	gb:CK457838 DB_XREF=gi:40829119 DB_XREF=922171 TID=Ssc.24496.1 CNT=2 FEA=EST TIER=ConsEnd STK=1 UG=Ssc.24496 UG_TITLE=Transcribed locus REP_ORG=S. scrofa
Ssc.569.1.S1_at	FXYD3	NM_005971	FXYD domain containing ion transport regulator 3	0.000812216	0.123621	7.68342	6.88146	2.2299	DOWN	0.15392	gb:CO954154 DB_XREF=gi:51331217 DB_XREF=UMC-pnatal4-006-c05 TID=Ssc.29344.1 CNT=1 FEA=EST TIER=ConsEnd STK=1 UG=Ssc.29344 UG_TITLE=Transcribed locus REP_ORG=S. scrofa
Ssc.1742.1.S1_at	-			0.000821056	0.0337519	5.93341	6.7886	0.425203	UP	0.164417	gb:CK459945 DB_XREF=gi:40831226 DB_XREF=930186 TID=Ssc.24547.1 CNT=5 FEA=EST TIER=ConsEnd STK=3 UG=Ssc.24547 UG_TITLE=Transcribed locus, highly similar to NP_037367.2 nuclear RNase III Drosha (Homo sapiens) REP_ORG=S. scrofa
Ssc.7803.1.S1_at	RCN2	NM_002902	reticulocalbin 2; EF-hand calcium binding domain	0.000851584	0.0581713	7.719	8.26937	0.576737	UP	0.106424	gb:CF359948 DB_XREF=gi:34157175 DB_XREF=821234 TID=Ssc.24670.2 CNT=1 FEA=EST TIER=ConsEnd STK=1 UG=Ssc.24670 UG_TITLE=Transcribed locus, moderately similar to NP_009147.3 Hermansky-Pudlak syndrome 5 (Homo sapiens) REP_ORG=S. scrofa
Ssc.9402.1.A1_at	-	NM_014629	Rho guanine nucleotide exchange factor	0.000858883	0.145733	7.1875	6.77106	1.51655	DOWN	0.0806342	gb:BI403148 DB_XREF=gi:15182209 DB_XREF=MI-P-CP1-nwl-c-06-0-UI.s1 CLONE=MI-P-CP1-nwl-c-06-0-UI TID=Ssc.12653.1 CNT=1 FEA=EST TIER=ConsEnd STK=0 UG=Ssc.12653 UG_TITLE=Transcribed locus REP_ORG=S. scrofa
Ssc.786.1.S1_at	CPSF3	NM_016207	cleavage and polyadenylation specific factor 3; 73kDa	0.000866711	0.0321792	3.78116	5.83105	0.128749	UP	0.397487	gb:CF360200 DB_XREF=gi:34157676 DB_XREF=821509 TID=Ssc.3730.2 CNT=1 FEA=EST TIER=ConsEnd STK=1 UG=Ssc.3730 UG_TITLE=Transcribed locus, highly similar to NP_060678.1 ethanolamine kinase 2 (Homo sapiens) REP_ORG=S. scrofa
Ssc.17399.1.S1_at	-	NM_002247	potassium large conductance calcium-activated channel; sub	0.000895105	0.0750624	5.8842	6.54812	0.514825	UP	0.129398	gb:CF180066 DB_XREF=gi:33291842 DB_XREF=815124 TID=Ssc.5902.1 CNT=6 FEA=EST TIER=ConsEnd STK=3 UG=Ssc.5902 UG_TITLE=Transcribed locus, moderately similar to NP_005477.1 target of myb1-like 1 (chicken) (Homo sapiens) REP_ORG=S. scrofa
Ssc.7568.1.A1_at	-	XM_378780	hypothetical protein LOC126536	0.000895441	0.0195801	3.05635	7.13364	0.0169533	UP	0.794703	gb:CF368628 DB_XREF=gi:34174328 DB_XREF=853287 TID=Ssc.19523.1 CNT=1 FEA=EST TIER=ConsEnd STK=1 UG=Ssc.19523 UG_TITLE=Transcribed locus, moderately similar to NP_443203.1 liver-expressed antimicrobial peptide 2 (Homo sapiens) REP_ORG=S. scrofa
Ssc.7243.1.A1_at	-	NM_199168	chemokine	0.000914682	0.0866538	4.80661	6.04393	0.29016	UP	0.24198	gb:CF360700 DB_XREF=gi:34158669 DB_XREF=822186 TID=Ssc.18577.2 CNT=1 FEA=EST TIER=ConsEnd STK=1 UG=Ssc.18577 UG_TITLE=Transcribed locus, highly similar to XP_222607.2 similar to Dual-specificity tyrosine-(Y)-phosphorylation regulated kinase 3 (Rattus norvegicus) REP_ORG=S. scrofa
Ssc.924.2.A1_at	-	NM_003246	thrombospondin 1	0.000951976	0.0939177	8.28511	8.96837	0.504966	UP	0.134475	gb:BF712408 DB_XREF=gi:12011883 DB_XREF=MI-P-A3-adg-b-04-1-UM.s1 CLONE=MI-P-A3-adg-b-04-1-UM TID=Ssc.7040.2 CNT=1 FEA=EST TIER=ConsEnd STK=0 UG=Ssc.7040 UG_TITLE=Transcribed locus REP_ORG=S. scrofa
Ssc.1554.2.S1_at	-	NM_018660	zinc finger protein 395	0.000981514	0.154112	6.69035	7.04343	0.702524	UP	0.0698285	gb:CN027149 DB_XREF=gi:48721685 DB_XREF=UMC-p4civv1-012-d11 TID=Ssc.28205.1 CNT=24 FEA=EST TIER=Stack STK=24 UG=Ssc.28205 UG_TITLE=Transcribed locus REP_ORG=S. scrofa
Ssc.4316.1.A1_at	-			0.00101935	0.11029	5.99574	5.62486	1.44901	DOWN	0.0737943	gb:CN070277 DB_XREF=gi:45846334 DB_XREF=857489 TID=Ssc.26507.2 CNT=1 FEA=EST TIER=ConsEnd STK=1 UG=Ssc.26507 UG_TITLE=Transcribed locus, highly similar to NP_766161.1 RIKEN cDNA D230014K01 gene (Mus musculus) REP_ORG=S. scrofa
Ssc.13767.1.A1_at	-	NM_005520	heterogeneous nuclear ribonucleoprotein H1	0.00102866	0.155067	8.77329	9.14308	0.690877	UP	0.0736845	gb:BX923782 DB_XREF=gi:41140630 DB_XREF=BX923782 CLONE=scan0012d.e.05 TID=Ssc.10494.1 CNT=20 FEA=EST TIER=Stack STK=8 UG=Ssc.10494 UG_TITLE=Transcribed locus REP_ORG=S. scrofa
Ssc.3214.2.S1_at	RNASET2	NM_003730	ribonuclease T2	0.00110354	0.159867	7.17532	6.69592	1.61511	DOWN	0.0966066	gb:CK464434 DB_XREF=gi:40835715 DB_XREF=935431 TID=Ssc.24743.1 CNT=3 FEA=EST TIER=ConsEnd STK=1 UG=Ssc.24743 UG_TITLE=Transcribed locus, highly similar to NP_036290.1 F-box and leucine-rich repeat protein 3 (Homo sapiens) REP_ORG=S. scrofa
Ssc.25042.1.A1_at	-			0.00110555	0.0251706	5.10506	6.21293	0.330262	UP	0.223317	gb:BI185995 DB_XREF=gi:14660404 DB_XREF=UNL-P-FN-bg-a-01-0-UNL.s2 CLONE=UNL-P-FN-bg-a-01-0-UNL TID=Ssc.1770.2 CNT=8 FEA=EST TIER=ConsEnd STK=0 UG=Ssc.1770 UG_TITLE=Transcribed locus, moderately similar to NP_076934.1 hypothetical protein MGC3262 (Homo sapiens) REP_ORG=S. scrofa
Ssc.13948.1.S1_at	STBD1	NM_003943	genethonin 1	0.00111625	0.124462	5.64198	6.30014	0.517805	UP	0.132873	gb:CK460066 DB_XREF=gi:40831347 DB_XREF=930312 TID=Ssc.10394.1 CNT=11 FEA=EST TIER=Stack STK=8 UG=Ssc.10394 UG_TITLE=Transcribed locus, moderately similar to NP_476504.1 gonadotropin-releasing hormone (type 2) receptor 2 (Homo sapiens) REP_ORG=S. scrofa
Ssc.18626.1.A1_at	-			0.0011305	0.0473033	6.25781	6.82638	0.566339	UP	0.115019	gb:CN160592 DB_XREF=gi:46175022 DB_XREF=949786 TID=Ssc.10520.1 CNT=5 FEA=EST TIER=ConsEnd STK=2 UG=Ssc.10520 UG_TITLE=Transcribed locus REP_ORG=S. scrofa
Ssc.9551.1.S1_at	-	XM_373431	hypothetical protein BC004360	0.00117969	0.0466286	6.29827	7.31555	0.361575	UP	0.207212	gb:BQ598736 DB_XREF=gi:21545462 DB_XREF=MI-P-E4-ahc-e-08-1-UM.s1 CLONE=MI-P-E4-ahc-e-08-1-UM TID=Ssc.7441.1 CNT=1 FEA=EST TIER=ConsEnd STK=0 UG=Ssc.7441 UG_TITLE=Transcribed locus REP_ORG=S. scrofa
Ssc.22064.1.S1_at	DFFA	NM_213566	DNA fragmentation factor; 45kDa; alpha polypeptide	0.00119884	0.0578983	6.10956	5.38941	2.05474	DOWN	0.14707	gb:CK457585 DB_XREF=gi:40828866 DB_XREF=921894 TID=Ssc.24477.1 CNT=5 FEA=EST TIER=ConsEnd STK=1 UG=Ssc.24477 UG_TITLE=Transcribed locus, highly similar to NP_005397.1 Rho-associated, coiled-coil containing protein kinase 1 (Homo sapiens) REP_ORG=S. scrofa
Ssc.21023.1.S1_at	-			0.00121505	0.16255	7.44561	7.7001	0.775316	UP	0.0520841	gb:CF795118 DB_XREF=gi:37799691 DB_XREF=891219 TID=Ssc.10801.1 CNT=7 FEA=EST TIER=ConsEnd STK=1 UG=Ssc.10801 UG_TITLE=Transcribed locus REP_ORG=S. scrofa
Ssc.28502.1.S1_at	C11orf24	NM_022338	chromosome 11 open reading frame 24	0.00122067	0.16255	7.21627	7.80238	0.556487	UP	0.120046	gb:BF442325 DB_XREF=gi:11502417 DB_XREF=258991 TID=Ssc.28676.1 CNT=6 FEA=EST TIER=ConsEnd STK=0 UG=Ssc.28676 UG_TITLE=Transcribed locus, highly similar to NP_796135.2 procollagen-proline, 2-oxoglutarate 4-dioxygenase (proline 4-hydroxylase), alpha polypeptide III (Mus musculus) REP_ORG=S. scrofa
Ssc.5204.1.S1_at	CDA	NM_001785	cytidine deaminase	0.00124694	0.152542	6.73366	6.02158	2.03821	DOWN	0.146349	gb:CN029263 DB_XREF=gi:48723799 DB_XREF=UMC-pblivp1-016-c09 TID=Ssc.27966.1 CNT=1 FEA=EST TIER=ConsEnd STK=1 UG=Ssc.27966 UG_TITLE=Transcribed locus REP_ORG=S. scrofa
Ssc.231.1.S2_at	FDX1	NM_004109	ferredoxin 1	0.00128049	0.0768633	5.88485	5.18726	2.00891	DOWN	0.143991	gb:CF175886 DB_XREF=gi:33287662 DB_XREF=799894 TID=Ssc.26187.1 CNT=2 FEA=EST TIER=ConsEnd STK=1 UG=Ssc.26187 UG_TITLE=Transcribed locus REP_ORG=S. scrofa
Ssc.5712.1.S1_at	CYP51A1	NM_000786	cytochrome P450; family 51; subfamily A; polypeptide 1	0.00129224	0.136652	8.16026	7.63431	1.69206	DOWN	0.108723	gb:CO988453 DB_XREF=gi:51347727 DB_XREF=UMC-pd3end3-002-c12 TID=Ssc.4913.2 CNT=1 FEA=EST TIER=ConsEnd STK=1 UG=Ssc.4913 UG_TITLE=Transcribed locus, moderately similar to NP_006199.1 ectonucleotide pyrophosphatasephosphodiesterase 1 (Homo sapiens) REP_ORG=S. scrofa
Ssc.8193.1.A1_at	-			0.0013305	0.0472678	4.95808	6.1588	0.300979	UP	0.249391	gb:BX667432 DB_XREF=gi:37857150 DB_XREF=BX667432 CLONE=scag0001c.a.10 TID=Ssc.21733.1 CNT=5 FEA=EST TIER=ConsEnd STK=0 UG=Ssc.21733 UG_TITLE=Transcribed locus, highly similar to NP_064391.1 muscleblind-like 1 (Drosophila) (Mus musculus) REP_ORG=S. scrofa
Ssc.6510.1.A1_at	-			0.00133566	0.0226213	6.63596	7.40369	0.464066	UP	0.159559	gb:BI182677 DB_XREF=gi:14657086 DB_XREF=UNL-P-FN-bn-g-05-0-UNL.s1 CLONE=UNL-P-FN-bn-g-05-0-UNL TID=Ssc.7635.2 CNT=1 FEA=EST TIER=ConsEnd STK=1 UG=Ssc.7635 UG_TITLE=Transcribed locus, moderately similar to NP_060960.1 G protein-coupled receptor 48 (Homo sapiens) REP_ORG=S. scrofa
Ssc.19035.1.S1_at	-	NM_018371	chondroitin beta1;4 N-acetylgalactosaminyltransferase	0.00135254	0.0633388	6.56724	5.72705	2.31679	DOWN	0.174975	gb:CO994910 DB_XREF=gi:51354184 DB_XREF=UMC-pd12_14end-009-b10 TID=Ssc.19356.2 CNT=4 FEA=EST TIER=ConsEnd STK=2 UG=Ssc.19356 UG_TITLE=Transcribed locus, highly similar to NP_002427.1 membrane protein, palmitoylated 1, 55kDa (Homo sapiens) REP_ORG=S. scrofa
Ssc.24118.1.A1_at	-			0.00137878	0.0468966	6.39266	5.7691	1.86557	DOWN	0.130271	gb:CF362841 DB_XREF=gi:34162896 DB_XREF=830640 TID=Ssc.3822.1 CNT=12 FEA=EST TIER=ConsEnd STK=0 UG=Ssc.3822 UG_TITLE=Transcribed locus, moderately similar to NP_061940.1 hypothetical protein FLJ10613 (Homo sapiens) REP_ORG=S. scrofa
Ssc.272.1.S1_a_at	CD55	NM_000574	decay accelerating factor for complement	0.00137987	0.0720941	8.63509	7.56281	2.92202	DOWN	0.22404	gb:BQ597507 DB_XREF=gi:21544233 DB_XREF=MI-P-A2-aez-c-02-1-UM.s1 CLONE=MI-P-A2-aez-c-02-1-UM TID=Ssc.1905.1 CNT=3 FEA=EST TIER=ConsEnd STK=0 UG=Ssc.1905 UG_TITLE=Transcribed locus REP_ORG=S. scrofa
Ssc.25570.1.S1_at	-	NM_024896	KIAA1815	0.00138385	0.0630251	7.64585	6.68239	2.62075	DOWN	0.201399	gb:BP463793 DB_XREF=gi:40482877 DB_XREF=BP463793 CLONE=UTR010068D11 TID=Ssc.6560.3 CNT=6 FEA=EST TIER=ConsEnd STK=0 UG=Ssc.6560 UG_TITLE=Transcribed locus, highly similar to NP_055385.2 ADP-ribosylation factor GTPase activating protein 3 (Homo sapiens) REP_ORG=S. scrofa
Ssc.14221.1.S1_at	-	NM_007006	cleavage and polyadenylation specific factor 5; 25 kDa	0.00138635	0.11093	6.45625	7.04914	0.552729	UP	0.123972	gb:CK457322 DB_XREF=gi:40828603 DB_XREF=921608 TID=Ssc.3074.1 CNT=19 FEA=EST TIER=Stack STK=7 UG=Ssc.3074 UG_TITLE=Transcribed locus, moderately similar to NP_080952.1 RIKEN cDNA 0610007P22 gene (Mus musculus) REP_ORG=S. scrofa
Ssc.5163.1.S1_at	-			0.00139008	0.119349	4.97355	5.60473	0.531967	UP	0.132035	gb:CO948314 DB_XREF=gi:51315073 DB_XREF=UMC-p8mm4-003-c05 TID=Ssc.30035.1 CNT=1 FEA=EST TIER=ConsEnd STK=1 UG=Ssc.30035 UG_TITLE=Transcribed locus REP_ORG=S. scrofa
Ssc.23846.1.S1_at	ZNF7	NM_003416	zinc finger protein 7	0.0014282	0.114266	6.08315	5.54995	1.70438	DOWN	0.112035	gb:CO949684 DB_XREF=gi:51326630 DB_XREF=UMC-p8mm4-020-g03 TID=Ssc.18572.2 CNT=103 FEA=EST TIER=ConsEnd STK=0 UG=Ssc.18572 UG_TITLE=Transcribed locus, weakly similar to NP_002501.1 glycoprotein (transmembrane) nmb (Homo sapiens) REP_ORG=S. scrofa
Ssc.1170.1.A1_at	-	XM_378363	hypothetical LOC400047	0.00143819	0.167598	7.12185	7.44651	0.722769	UP	0.0682959	gb:BX916118 DB_XREF=gi:41132897 DB_XREF=BX916118 CLONE=scan0029d.o.09 TID=Ssc.16102.1 CNT=2 FEA=mRNA TIER=ConsEnd STK=0 LL=396812 UG_GENE=CRISP-1 UG=Ssc.16102 UG_TITLE=Cysteine-rich secretory protein-1 REP_ORG=S. scrofa
Ssc.24631.1.S1_at	-			0.00144184	0.0583519	6.60024	5.99693	1.82815	DOWN	0.126962	gb:BI182546 DB_XREF=gi:14656955 DB_XREF=UNL-P-FN-bj-g-09-0-UNL.s1 CLONE=UNL-P-FN-bj-g-09-0-UNL TID=Ssc.6559.1 CNT=14 FEA=EST TIER=ConsEnd STK=0 UG=Ssc.6559 UG_TITLE=Transcribed locus, highly similar to NP_002937.1 replication protein A2, 32kDa (Homo sapiens) REP_ORG=S. scrofa
Ssc.2441.1.S1_at	SLC3A1	NM_000341	solute carrier family 3	0.00144669	0.069696	5.50143	6.53902	0.354305	UP	0.218477	gb:BI338963 DB_XREF=gi:15032246 DB_XREF=363698 TID=Ssc.22824.1 CNT=14 FEA=EST TIER=ConsEnd STK=0 UG=Ssc.22824 UG_TITLE=Transcribed locus, highly similar to NP_036379.2 selenophosphate synthetase 1 (Homo sapiens) REP_ORG=S. scrofa
Ssc.8455.1.A1_at	-			0.00144896	0.167598	6.13874	6.75191	0.541633	UP	0.129142	gb:BQ597569 DB_XREF=gi:21544295 DB_XREF=MI-P-A2-afc-b-05-1-UM.s1 CLONE=MI-P-A2-afc-b-05-1-UM TID=Ssc.10660.1 CNT=1 FEA=EST TIER=ConsEnd STK=0 UG=Ssc.10660 UG_TITLE=Transcribed locus REP_ORG=S. scrofa
Ssc.6903.1.S2_at	TUBB	NM_178014	tubulin; beta polypeptide	0.0014527	0.167598	9.26142	9.5701	0.734413	UP	0.0650407	gb:CO937238 DB_XREF=gi:51303997 DB_XREF=UMC-pd12con-006-c11 TID=Ssc.4581.3 CNT=1 FEA=EST TIER=ConsEnd STK=1 UG=Ssc.4581 UG_TITLE=Transcribed locus, highly similar to NP_115898.2 RNA binding protein (Homo sapiens) REP_ORG=S. scrofa
Ssc.27911.1.S1_at	-			0.0014642	0.041008	6.80804	8.31757	0.221012	UP	0.318476	gb:BX917764 DB_XREF=gi:41134581 DB_XREF=BX917764 CLONE=scan0033d.j.15 TID=Ssc.26061.1 CNT=4 FEA=EST TIER=ConsEnd STK=2 UG=Ssc.26061 UG_TITLE=Transcribed locus, moderately similar to NP_079800.1 keratin associated protein 3-3 (Mus musculus) REP_ORG=S. scrofa
Ssc.27418.1.A1_at	RNF185	NM_152267	ring finger protein 185	0.00148508	0.167598	6.01291	5.42242	1.80487	DOWN	0.124869	gb:BI403376 DB_XREF=gi:15182437 DB_XREF=MI-P-CP1-nwi-h-04-0-UI.s1 CLONE=MI-P-CP1-nwi-h-04-0-UI TID=Ssc.1295.1 CNT=2 FEA=EST TIER=ConsEnd STK=0 UG=Ssc.1295 UG_TITLE=Transcribed locus REP_ORG=S. scrofa
Ssc.30436.1.A1_at	C7orf46	NM_199136	hypothetical protein MGC72075	0.00148959	0.159511	6.78009	6.1317	1.91246	DOWN	0.137181	gb:CN029429 DB_XREF=gi:48723965 DB_XREF=UMC-pblivp1-018-c01 TID=Ssc.28420.1 CNT=3 FEA=EST TIER=ConsEnd STK=3 UG=Ssc.28420 UG_TITLE=Transcribed locus, highly similar to NP_057321.2 anaphase promoting complex subunit 5 (Homo sapiens) REP_ORG=S. scrofa
Ssc.24314.1.S1_at	-			0.00153964	0.131915	5.28126	6.02806	0.473882	UP	0.158862	gb:BF080069 DB_XREF=gi:10873899 DB_XREF=230817 TID=Ssc.5222.1 CNT=12 FEA=EST TIER=ConsEnd STK=0 UG=Ssc.5222 UG_TITLE=Transcribed locus, highly similar to NP_006039.2 ubiquitination factor E4B (UFD2 homolog, yeast) (Homo sapiens) REP_ORG=S. scrofa
Ssc.16926.1.S1_at	-			0.0015498	0.129438	8.03854	6.74919	3.63044	DOWN	0.274574	gb:CK459212 DB_XREF=gi:40830493 DB_XREF=923688 TID=Ssc.24943.1 CNT=8 FEA=EST TIER=ConsEnd STK=3 UG=Ssc.24943 UG_TITLE=Transcribed locus, weakly similar to NP_783313.1 NADH dehydrogenase (ubiquinone) 1 alpha subcomplex, 11, 14.7kDa (Homo sapiens) REP_ORG=S. scrofa
Ssc.6331.1.S1_at	ORMDL2	NM_014182	ORM1-like 2	0.00156489	0.172383	8.72352	8.37792	1.41284	DOWN	0.0737148	gb:BI404921 DB_XREF=gi:15184134 DB_XREF=MI-P-NA-aeg-g-08-1-UM.s1.ab1 CLONE=MI-P-NA-aeg-g-08-1-UM.ab1 TID=Ssc.13356.1 CNT=1 FEA=EST TIER=ConsEnd STK=1 UG=Ssc.13356 UG_TITLE=Transcribed locus REP_ORG=S. scrofa
Ssc.3709.1.S1_at	MRPL10	NM_145255	mitochondrial ribosomal protein L10	0.00164522	0.179837	7.16665	6.83524	1.39292	DOWN	0.0712732	gb:CN160012 DB_XREF=gi:46174442 DB_XREF=949148 TID=Ssc.26778.1 CNT=2 FEA=EST TIER=ConsEnd STK=1 UG=Ssc.26778 UG_TITLE=Transcribed locus REP_ORG=S. scrofa
Ssc.5799.1.S1_at	-	NM_007191	WNT inhibitory factor 1	0.00166171	0.0295707	5.8802	7.75239	0.153787	UP	0.403308	gb:CO990451 DB_XREF=gi:51349725 DB_XREF=UMC-pd3ov3-003-d08 TID=Ssc.30322.1 CNT=1 FEA=EST TIER=ConsEnd STK=1 UG=Ssc.30322 UG_TITLE=Transcribed locus REP_ORG=S. scrofa
Ssc.3795.1.A1_a_at	-	NM_022130	golgi phosphoprotein 3	0.00166684	0.179837	8.086	8.39477	0.734351	UP	0.066549	gb:CK467004 DB_XREF=gi:40838281 DB_XREF=938266 TID=Ssc.25133.1 CNT=2 FEA=EST TIER=ConsEnd STK=1 UG=Ssc.25133 UG_TITLE=Transcribed locus REP_ORG=S. scrofa
Ssc.20238.2.S1_a_at	GNPDA1	NM_005471	glucosamine-6-phosphate deaminase 1	0.00166937	0.179837	6.31102	6.6139	0.738689	UP	0.065296	gb:CO942712 DB_XREF=gi:51309471 DB_XREF=UMC-p2mm4-002-e08 TID=Ssc.6417.1 CNT=18 FEA=EST TIER=ConsEnd STK=1 UG=Ssc.6417 UG_TITLE=Transcribed locus, highly similar to XP_216287.2 similar to UNR-interacting protein (Serine-threonine kinase receptor-associated protein) (Rattus norvegicus) REP_ORG=S. scrofa
Ssc.3762.1.A1_at	BPNT1	NM_006085		0.00167528	0.179837	6.94649	6.60526	1.40668	DOWN	0.0736073	gb:CN070647 DB_XREF=gi:45846704 DB_XREF=857592 TID=Ssc.26527.1 CNT=2 FEA=EST TIER=ConsEnd STK=1 UG=Ssc.26527 UG_TITLE=Transcribed locus REP_ORG=S. scrofa
Ssc.13273.1.A1_at	-			0.00169618	0.124097	7.72382	7.04313	1.97524	DOWN	0.147134	gb:CK454960 DB_XREF=gi:40802174 DB_XREF=915488 TID=Ssc.14827.1 CNT=50 FEA=EST TIER=Stack STK=10 UG=Ssc.14827 UG_TITLE=Transcribed locus, moderately similar to NP_036605.2 thioredoxin 2 (Homo sapiens) REP_ORG=S. scrofa
Ssc.5995.1.A1_at	-	NM_031461	cysteine-rich secretory protein LCCL domain containing 1	0.00169796	0.0656126	6.09244	7.19263	0.332805	UP	0.237854	gb:BI181111 DB_XREF=gi:14655520 DB_XREF=UNL-P-FN-ab-g-05-0-UNL.s1 CLONE=UNL-P-FN-ab-g-05-0-UNL TID=Ssc.11239.1 CNT=1 FEA=EST TIER=ConsEnd STK=1 UG=Ssc.11239 UG_TITLE=Transcribed locus REP_ORG=S. scrofa
Ssc.30270.1.A1_at	-	NM_182920	a disintegrin-like and metalloprotease	0.00175713	0.138772	6.23434	7.11351	0.415128	UP	0.191154	gb:BP156384 DB_XREF=gi:40405857 DB_XREF=BP156384 CLONE=PBL010037G11 TID=Ssc.22075.1 CNT=2 FEA=EST TIER=ConsEnd STK=0 UG=Ssc.22075 UG_TITLE=Transcribed locus, moderately similar to NP_000646.1 selectin L (lymphocyte adhesion molecule 1) (Homo sapiens) REP_ORG=S. scrofa
Ssc.17314.1.S1_at	C3orf10	NM_018462	chromosome 3 open reading frame 10	0.00176243	0.147495	8.76566	8.42709	1.40294	DOWN	0.0736504	gb:CF362671 DB_XREF=gi:34162561 DB_XREF=830410 TID=Ssc.18350.1 CNT=8 FEA=EST TIER=ConsEnd STK=3 UG=Ssc.18350 UG_TITLE=Transcribed locus, moderately similar to NP_113989.1 DEAF-1 related transcriptional regulator (NUDR) (Rattus norvegicus) REP_ORG=S. scrofa
Ssc.16210.2.A1_at	-	NM_031991	polypyrimidine tract binding protein 1	0.00177455	0.183378	8.21037	7.80848	1.49465	DOWN	0.087525	gb:CF795993 DB_XREF=gi:37800566 DB_XREF=892203 TID=Ssc.897.1 CNT=12 FEA=EST TIER=ConsEnd STK=4 UG=Ssc.897 UG_TITLE=Transcribed locus, highly similar to NP_006298.1 sushi-repeat-containing protein, X-linked (Homo sapiens) REP_ORG=S. scrofa
Ssc.9034.1.A1_at	-			0.00182081	0.175723	5.09198	6.06207	0.379049	UP	0.212177	gb:BI401262 DB_XREF=gi:15180323 DB_XREF=MI-P-CP0-nvl-f-10-0-UI.s1 CLONE=MI-P-CP0-nvl-f-10-0-UI TID=Ssc.12180.1 CNT=1 FEA=EST TIER=ConsEnd STK=0 UG=Ssc.12180 UG_TITLE=Transcribed locus REP_ORG=S. scrofa
Ssc.17140.1.A1_at	B4GALT4	NM_003778	UDP-Gal:betaGlcNAc beta 1;4- galactosyltransferase; polype	0.00185914	0.186489	6.99418	6.49687	1.64429	DOWN	0.10915	gb:CK464858 DB_XREF=gi:40836139 DB_XREF=935911 TID=Ssc.24439.1 CNT=9 FEA=EST TIER=ConsEnd STK=3 UG=Ssc.24439 UG_TITLE=Transcribed locus, moderately similar to NP_006864.2 stoned B-like factor (Homo sapiens) REP_ORG=S. scrofa
Ssc.18099.1.A1_at	CC2D2A	XM_106386	KIAA1345 protein	0.00187637	0.186489	5.24302	5.87683	0.53057	UP	0.139322	gb:CN160223 DB_XREF=gi:46174653 DB_XREF=949388 TID=Ssc.16637.1 CNT=19 FEA=EST TIER=ConsEnd STK=2 UG=Ssc.16637 UG_TITLE=Transcribed locus, highly similar to NP_000009.1 acyl-Coenzyme A dehydrogenase, very long chain (Homo sapiens) REP_ORG=S. scrofa
Ssc.23315.1.S1_at	NOLA3	NM_018648	nucleolar protein family A; member 3	0.00188406	0.186489	9.41541	9.15858	1.29283	DOWN	0.0564964	gb:BQ597533 DB_XREF=gi:21544259 DB_XREF=MI-P-A2-aez-e-12-1-UM.s1 CLONE=MI-P-A2-aez-e-12-1-UM TID=Ssc.6511.1 CNT=2 FEA=EST TIER=ConsEnd STK=1 UG=Ssc.6511 UG_TITLE=Transcribed locus REP_ORG=S. scrofa
Ssc.24652.1.S1_at	PAK1	NM_002576	p21Cdc42Rac1-activated kinase 1	0.00189348	0.104473	6.18858	5.42152	2.15344	DOWN	0.168872	gb:BQ600241 DB_XREF=gi:21546967 DB_XREF=MI-P-E7-agm-a-05-1-UM.s1 CLONE=MI-P-E7-agm-a-05-1-UM TID=Ssc.3583.1 CNT=13 FEA=EST TIER=ConsEnd STK=0 UG=Ssc.3583 UG_TITLE=Transcribed locus, highly similar to NP_006216.1 phospholipase C, delta 1 (Homo sapiens) REP_ORG=S. scrofa
Ssc.13574.1.S1_at	RPL27	NM_000988	ribosomal protein L27	0.0018968	0.186489	10.3487	10.1992	1.1612	DOWN	0.0329132	gb:CF363155 DB_XREF=gi:34163520 DB_XREF=830990 TID=Ssc.5931.1 CNT=16 FEA=EST TIER=Stack STK=9 UG=Ssc.5931 UG_TITLE=Transcribed locus REP_ORG=S. scrofa
Ssc.27411.1.A1_at	-			0.00192531	0.187512	5.49122	5.99973	0.601396	UP	0.112261	gb:BP148330 DB_XREF=gi:40397801 DB_XREF=BP148330 CLONE=OVRM10017C10 TID=Ssc.2921.2 CNT=2 FEA=EST TIER=ConsEnd STK=0 UG=Ssc.2921 UG_TITLE=Transcribed locus, highly similar to NP_113620.1 uridine-cytidine kinase 1 (Homo sapiens) REP_ORG=S. scrofa
Ssc.7229.1.S1_at	SH3BGRL	NM_003022	SH3 domain binding glutamic acid-rich protein like	0.00194285	0.106267	7.51344	8.31029	0.450746	UP	0.176187	gb:CF178655 DB_XREF=gi:33290431 DB_XREF=808149 TID=Ssc.18392.1 CNT=1 FEA=EST TIER=ConsEnd STK=1 UG=Ssc.18392 UG_TITLE=Transcribed locus, highly similar to NP_006336.2 solute carrier family 30 (zinc transporter), member 9 (Homo sapiens) REP_ORG=S. scrofa
Ssc.21283.1.S1_at	ACAD8	NM_014384	acyl-Coenzyme A dehydrogenase family; member 8	0.00202674	0.191228	5.03258	6.00489	0.378209	UP	0.216514	gb:BF191973 DB_XREF=gi:11075342 DB_XREF=243014 TID=Ssc.27580.1 CNT=9 FEA=EST TIER=ConsEnd STK=1 UG=Ssc.27580 UG_TITLE=Transcribed locus, moderately similar to NP_056305.1 SEC31-like 2 (S. cerevisiae) (Homo sapiens) REP_ORG=S. scrofa
Ssc.1078.2.A1_at	-	NM_003851	cellular repressor of E1A-stimulated genes 1	0.00203291	0.0549788	7.96709	8.84303	0.416474	UP	0.195152	gb:NM_001005351.1 DB_XREF=gi:52694692 GEN=ISG20 TID=SscAffx.1.1 CNT=2 FEA=FLmRNA TIER=FL STK=2 NOTE=sequence(s) not in UniGene DEF=Sus scrofa interferon stimulated gene 20kDa (ISG20), mRNA. PROD=interferon stimulated gene 20kDa FL=gb:NM_001005351.1 gb:AY702647.1 REP_ORG=S. scrofa
Ssc.11338.1.S1_a_at	GLRX5	NM_016417	chromosome 14 open reading frame 87	0.00205505	0.0530351	6.57938	7.24984	0.511475	UP	0.149646	gb:CF796015 DB_XREF=gi:37800588 DB_XREF=892227 TID=Ssc.15907.1 CNT=9 FEA=mRNA TIER=ConsEnd STK=1 LL=397255 UG_GENE=AGC1 UG=Ssc.15907 UG_TITLE=Aggrecan CS2 domain REP_ORG=S. scrofa
Ssc.18621.1.S1_at	PAGE4	NM_007003	P antigen family; member 4	0.00209388	0.0355603	6.70235	5.54939	3.16758	DOWN	0.258157	gb:CK464766 DB_XREF=gi:40836047 DB_XREF=935808 TID=Ssc.24788.1 CNT=5 FEA=EST TIER=ConsEnd STK=2 UG=Ssc.24788 UG_TITLE=Transcribed locus REP_ORG=S. scrofa
Ssc.30052.1.A1_at	ZNF613			0.00209439	0.194655	6.45999	6.0445	1.51512	DOWN	0.0930352	gb:BP140492 DB_XREF=gi:40389963 DB_XREF=BP140492 CLONE=LVRM10073G06 TID=Ssc.11553.2 CNT=2 FEA=EST TIER=ConsEnd STK=0 UG=Ssc.11553 UG_TITLE=Transcribed locus, highly similar to NP_006443.1 phosphoribosylaminoimidazole carboxylase, phosphoribosylaminoimidazole succinocarboxamide synthetase (Homo sapiens) REP_ORG=S. scrofa
Ssc.23501.1.S1_s_at	-			0.00214932	0.0344395	6.28089	8.96578	0.0682286	UP	0.603823	gb:CF787691 DB_XREF=gi:37792252 DB_XREF=856282 TID=Ssc.29021.1 CNT=2 FEA=EST TIER=ConsEnd STK=1 UG=Ssc.29021 UG_TITLE=Transcribed locus REP_ORG=S. scrofa
Ssc.7198.1.A1_at	-	NM_017640	leucine rich repeat containing 16	0.00215356	0.115867	6.67356	5.85391	2.26971	DOWN	0.184398	gb:CF180597 DB_XREF=gi:33292373 DB_XREF=815728 TID=Ssc.18150.1 CNT=1 FEA=EST TIER=ConsEnd STK=1 UG=Ssc.18150 UG_TITLE=Transcribed locus REP_ORG=S. scrofa
Ssc.24702.1.S1_at	-	NM_032813	hypothetical protein FLJ14624	0.00217561	0.196458	6.14442	6.68758	0.580909	UP	0.122407	gb:BM482075 DB_XREF=gi:18532403 DB_XREF=534807 TID=Ssc.18357.2 CNT=10 FEA=EST TIER=ConsEnd STK=0 UG=Ssc.18357 UG_TITLE=Transcribed locus, highly similar to NP_057306.2 DEAD (Asp-Glu-Ala-Asp) box polypeptide 41 (Homo sapiens) REP_ORG=S. scrofa
Ssc.5315.1.S1_at	COX6B1	NM_001863	cytochrome c oxidase subunit Vib polypeptide 1	0.00219399	0.196466	9.46023	9.12287	1.40124	DOWN	0.0761355	gb:BQ604082 DB_XREF=gi:21550808 DB_XREF=MI-P-CP1-nza-o-13-0-UI.s1 CLONE=MI-P-CP1-nza-o-13-0-UI TID=Ssc.13072.1 CNT=1 FEA=EST TIER=ConsEnd STK=1 UG=Ssc.13072 UG_TITLE=Transcribed locus, highly similar to NP_110426.4 golgi membrane protein SB140 (Homo sapiens) REP_ORG=S. scrofa
Ssc.12367.1.A1_at	-			0.00220291	0.0262629	7.20318	8.23817	0.355226	UP	0.23374	gb:L77214.1 DB_XREF=gi:1294799 TID=Ssc.16111.1 CNT=1 FEA=mRNA TIER=ConsEnd STK=0 LL=397375 UG_GENE=PMVK UG=Ssc.16111 UG_TITLE=Phosphomevalonate kinase DEF=Sus scrofa phosphomevalonate kinase mRNA, partial cds. REP_ORG=S. scrofa
Ssc.6054.2.S1_at	MTCH2	NM_014342	mitochondrial carrier homolog 2	0.00222678	0.196466	6.69569	6.22541	1.60045	DOWN	0.106402	gb:BI183471 DB_XREF=gi:14657880 DB_XREF=UNL-P-FN-bv-d-08-0-UNL.s1 CLONE=UNL-P-FN-bv-d-08-0-UNL TID=Ssc.11537.1 CNT=1 FEA=EST TIER=ConsEnd STK=1 UG=Ssc.11537 UG_TITLE=Transcribed locus REP_ORG=S. scrofa
Ssc.2825.1.S1_at	GSTA1			0.00223172	0.116538	5.61043	7.21946	0.20008	UP	0.36418	gb:CB470782 DB_XREF=gi:29277167 DB_XREF=sn28_G06.f TID=Ssc.16744.1 CNT=9 FEA=EST TIER=ConsEnd STK=0 UG=Ssc.16744 UG_TITLE=Transcribed locus REP_ORG=S. scrofa
Ssc.25963.1.A1_at	-			0.00227375	0.198505	6.09471	5.61416	1.61697	DOWN	0.109111	gb:AW786016 DB_XREF=gi:7842792 DB_XREF=117594 TID=Ssc.24322.1 CNT=5 FEA=EST TIER=ConsEnd STK=0 UG=Ssc.24322 UG_TITLE=Transcribed locus REP_ORG=S. scrofa
Ssc.7477.1.S1_at	-			0.00228487	0.198599	7.85433	7.41498	1.55169	DOWN	0.0998377	gb:CF368441 DB_XREF=gi:34173960 DB_XREF=853090 TID=Ssc.19049.1 CNT=1 FEA=EST TIER=ConsEnd STK=1 UG=Ssc.19049 UG_TITLE=Transcribed locus REP_ORG=S. scrofa
Ssc.11103.1.S1_at	MDH1	NM_005917	malate dehydrogenase 1; NAD	0.0023229	0.198674	8.88511	8.63218	1.28779	DOWN	0.0576372	gb:AF188626.1 DB_XREF=gi:10257394 TID=Ssc.16375.1 CNT=3 FEA=FLmRNA TIER=FL STK=1 LL=397563 UG_GENE=HTR1B UG=Ssc.16375 DEF=Sus scrofa 5-hydroxytryptamine 1B receptor mRNA, complete cds. PROD=5-hydroxytryptamine 1B receptor FL=gb:AF188626.1 REP_ORG=S. scrofa
Ssc.5269.1.S1_at	CNPY2	NM_014255	transmembrane protein 4	0.00234134	0.199098	8.50523	8.15472	1.41978	DOWN	0.0799807	gb:BQ597862 DB_XREF=gi:21544588 DB_XREF=MI-P-A2-afg-h-03-1-UM.s1 CLONE=MI-P-A2-afg-h-03-1-UM TID=Ssc.10748.1 CNT=1 FEA=EST TIER=ConsEnd STK=1 UG=Ssc.10748 UG_TITLE=Transcribed locus REP_ORG=S. scrofa
Ssc.22715.1.S1_at	OCIAD2	NM_001014446	OCIA domain containing 2	0.00235741	0.0451668	6.12106	7.32781	0.299168	UP	0.275686	gb:CO953948 DB_XREF=gi:51331011 DB_XREF=UMC-pnatal4-003-g04 TID=Ssc.29330.1 CNT=3 FEA=EST TIER=ConsEnd STK=1 UG=Ssc.29330 UG_TITLE=Transcribed locus REP_ORG=S. scrofa
Ssc.23474.1.S1_at	MRPL32	NM_031903	mitochondrial ribosomal protein L32	0.00236859	0.129616	6.68457	6.15892	1.69155	DOWN	0.120182	gb:CK455958 DB_XREF=gi:40803172 DB_XREF=916585 TID=Ssc.24084.1 CNT=2 FEA=EST TIER=ConsEnd STK=1 UG=Ssc.24084 UG_TITLE=Transcribed locus REP_ORG=S. scrofa
Ssc.2152.1.A1_at	-	NM_018045	hypothetical protein FLJ10276	0.00241932	0.201134	5.83747	6.56961	0.480879	UP	0.168001	gb:CK456429 DB_XREF=gi:40803643 DB_XREF=917104 TID=Ssc.2397.1 CNT=5 FEA=EST TIER=ConsEnd STK=1 UG=Ssc.2397 UG_TITLE=Transcribed locus REP_ORG=S. scrofa
Ssc.1745.1.A1_at	-			0.00242814	0.0696243	6.34912	7.46578	0.327373	UP	0.256394	gb:CN032498 DB_XREF=gi:48727034 DB_XREF=UMC-pgvo4-011-a03 TID=Ssc.28449.1 CNT=5 FEA=EST TIER=ConsEnd STK=3 UG=Ssc.28449 UG_TITLE=Transcribed locus REP_ORG=S. scrofa
Ssc.16644.1.A1_at	DDX5	NM_004396	DEAD	0.00244448	0.201436	8.77674	9.13836	0.696552	UP	0.0831246	gb:BI183194 DB_XREF=gi:14657603 DB_XREF=UNL-P-FN-bl-c-07-0-UNL.s1 CLONE=UNL-P-FN-bl-c-07-0-UNL TID=Ssc.11660.1 CNT=4 FEA=EST TIER=ConsEnd STK=4 UG=Ssc.11660 UG_TITLE=Transcribed locus, highly similar to NP_080240.1 RIKEN cDNA 2310038H17 gene (Mus musculus) REP_ORG=S. scrofa
Ssc.19203.3.S1_at	-			0.00253221	0.0723179	6.27519	5.93896	1.39965	DOWN	0.0777564	gb:CN165828 DB_XREF=gi:46180258 DB_XREF=996663 TID=Ssc.21512.1 CNT=4 FEA=EST TIER=ConsEnd STK=2 UG=Ssc.21512 UG_TITLE=Transcribed locus REP_ORG=S. scrofa
Ssc.7134.1.S1_at	ABCE1	NM_002940	ATP-binding cassette; sub-family E	0.00253563	0.201436	6.50417	6.7931	0.749066	UP	0.0668344	gb:CF180385 DB_XREF=gi:33292161 DB_XREF=815481 TID=Ssc.18016.1 CNT=1 FEA=EST TIER=ConsEnd STK=1 UG=Ssc.18016 UG_TITLE=Transcribed locus REP_ORG=S. scrofa
Ssc.16096.2.S1_a_at	KIT	NM_000222	v-kit Hardy-Zuckerman 4 feline sarcoma viral oncogene homol	0.00255895	0.141252	4.68619	6.44589	0.172098	UP	0.407689	gb:CF366110 DB_XREF=gi:34169378 DB_XREF=836795 TID=Ssc.3128.1 CNT=5 FEA=EST TIER=ConsEnd STK=5 UG=Ssc.3128 UG_TITLE=Transcribed locus REP_ORG=S. scrofa
Ssc.6994.1.S1_at	PITX2	NM_153427	paired-like homeodomain transcription factor 2	0.00256154	0.17558	8.29385	8.79078	0.608397	UP	0.115149	gb:CF362310 DB_XREF=gi:34161844 DB_XREF=829575 TID=Ssc.14365.1 CNT=1 FEA=EST TIER=ConsEnd STK=1 UG=Ssc.14365 UG_TITLE=Transcribed locus REP_ORG=S. scrofa
Ssc.30817.1.A1_at	-	NM_001005845	a disintegrin and metalloproteinase domain 9	0.00257056	0.201436	6.68171	7.26366	0.558809	UP	0.134932	gb:CO946702 DB_XREF=gi:51313461 DB_XREF=UMC-p6mm3-009-f08 TID=Ssc.30963.1 CNT=2 FEA=EST TIER=ConsEnd STK=2 UG=Ssc.30963 UG_TITLE=Transcribed locus REP_ORG=S. scrofa
Ssc.4325.1.S1_at	-			0.0025901	0.144899	5.57757	6.28468	0.493068	UP	0.164165	gb:CN070025 DB_XREF=gi:45846082 DB_XREF=857524 TID=Ssc.26490.1 CNT=1 FEA=EST TIER=ConsEnd STK=1 UG=Ssc.26490 UG_TITLE=Transcribed locus, moderately similar to XP_113781.3 KIAA0423 (Homo sapiens) REP_ORG=S. scrofa
Ssc.20162.1.S1_at	ERH	NM_004450	enhancer of rudimentary homolog	0.00262643	0.0567	8.30011	7.24571	2.87026	DOWN	0.245382	gb:CO948524 DB_XREF=gi:51325470 DB_XREF=UMC-p8mm4-006-a03 TID=Ssc.21691.1 CNT=2 FEA=EST TIER=ConsEnd STK=2 UG=Ssc.21691 UG_TITLE=Transcribed locus, moderately similar to NP_835229.1 similar to delta 5 fatty acid desaturase (Homo sapiens) REP_ORG=S. scrofa
Ssc.772.1.S1_at	CARHSP1	NM_014316	calcium regulated heat stable protein 1; 24kDa	0.00263279	0.0755477	7.55588	6.90068	1.92554	DOWN	0.152544	gb:CF792171 DB_XREF=gi:37796732 DB_XREF=885060 TID=Ssc.22343.1 CNT=1 FEA=EST TIER=ConsEnd STK=1 UG=Ssc.22343 UG_TITLE=Transcribed locus REP_ORG=S. scrofa
Ssc.16296.1.S1_at	CYBA	NM_000101	cytochrome b-245; alpha polypeptide	0.00263904	0.201436	6.86615	7.24477	0.684803	UP	0.0881864	gb:BQ604534 DB_XREF=gi:21551260 DB_XREF=MI-P-CP1-nzc-d-07-0-UI.s1 CLONE=MI-P-CP1-nzc-d-07-0-UI TID=Ssc.19724.1 CNT=8 FEA=EST TIER=ConsEnd STK=4 UG=Ssc.19724 UG_TITLE=Transcribed locus, highly similar to NP_002592.1 phosphodiesterase 6D, cGMP-specific, rod, delta (Homo sapiens) REP_ORG=S. scrofa
Ssc.16671.1.S1_at	TGFBI	NM_000358	transforming growth factor; beta-induced; 68kDa	0.00266262	0.109903	7.76379	8.45939	0.498774	UP	0.162263	gb:CK467047 DB_XREF=gi:40838324 DB_XREF=938312 TID=Ssc.23964.1 CNT=22 FEA=EST TIER=ConsEnd STK=3 UG=Ssc.23964 UG_TITLE=Transcribed locus, highly similar to NP_919437.1 cerebral cavernous malformations 1 (Homo sapiens) REP_ORG=S. scrofa
Ssc.27051.1.A1_at	-	NM_032427	mastermind-like 2	0.00267252	0.101425	6.17768	6.81148	0.530571	UP	0.147942	gb:BX922553 DB_XREF=gi:41139401 DB_XREF=BX922553 CLONE=scan0018d.j.21 TID=Ssc.26316.1 CNT=3 FEA=EST TIER=ConsEnd STK=0 UG=Ssc.26316 UG_TITLE=Transcribed locus, highly similar to NP_891556.1 kinectin 1 (kinesin receptor) (Homo sapiens) REP_ORG=S. scrofa
Ssc.4292.1.S1_a_at	PEX19	NM_002857	peroxisomal biogenesis factor 19	0.00269177	0.0410115	6.31781	6.89176	0.563294	UP	0.134138	gb:CO992612 DB_XREF=gi:51351886 DB_XREF=UMC-pd6end2-004-g08 TID=Ssc.30490.1 CNT=1 FEA=EST TIER=ConsEnd STK=1 UG=Ssc.30490 UG_TITLE=Transcribed locus REP_ORG=S. scrofa
Ssc.6815.1.S1_at	SRD5A3	NM_024592	steroid 5 alpha-reductase 2-like	0.00272697	0.202026	6.29155	6.75402	0.629722	UP	0.108328	gb:BQ603573 DB_XREF=gi:21550299 DB_XREF=MI-P-O3-abb-e-06-1-UM.s2 CLONE=MI-P-O3-abb-e-06-1-UM TID=Ssc.8837.1 CNT=1 FEA=EST TIER=ConsEnd STK=1 UG=Ssc.8837 UG_TITLE=Transcribed locus REP_ORG=S. scrofa
Ssc.29682.1.A1_at	-	NM_030962	SET binding factor 2	0.00274939	0.191359	6.45305	7.03365	0.55956	UP	0.13619	gb:BP433808 DB_XREF=gi:40423875 DB_XREF=BP433808 CLONE=LNG010092A10 TID=Ssc.21529.2 CNT=3 FEA=EST TIER=ConsEnd STK=0 UG=Ssc.21529 UG_TITLE=Transcribed locus, highly similar to XP_214673.2 similar to Conserved oligomeric Golgi complex component 8 (Rattus norvegicus) REP_ORG=S. scrofa
Ssc.24083.1.A1_at	-	NM_017523	XIAP associated factor-1	0.00275714	0.202833	6.27743	5.96395	1.36819	DOWN	0.0735685	gb:BP169027 DB_XREF=gi:40418500 DB_XREF=BP169027 CLONE=THY010089H09 TID=Ssc.9874.1 CNT=18 FEA=EST TIER=ConsEnd STK=0 UG=Ssc.9874 UG_TITLE=Transcribed locus, highly similar to NP_055579.1 DAZ associated protein 2 (Homo sapiens) REP_ORG=S. scrofa
Ssc.25207.1.A1_at	-	NM_000210	integrin; alpha 6	0.00277193	0.20321	8.69269	9.14333	0.637221	UP	0.105853	gb:BI402082 DB_XREF=gi:15181143 DB_XREF=MI-P-CP0-nvv-d-11-0-UI.s1 CLONE=MI-P-CP0-nvv-d-11-0-UI TID=Ssc.25175.3 CNT=6 FEA=EST TIER=ConsEnd STK=0 UG=Ssc.25175 UG_TITLE=Transcribed locus, moderately similar to NP_653202.1 chemokine-like factor super family 3 (Homo sapiens) REP_ORG=S. scrofa
Ssc.7036.1.A1_at	ZNF32	NM_006973	zinc finger protein 32	0.00278456	0.147928	7.01356	6.59876	1.51406	DOWN	0.097511	gb:CF175400 DB_XREF=gi:33287176 DB_XREF=799341 TID=Ssc.17848.1 CNT=1 FEA=EST TIER=ConsEnd STK=1 UG=Ssc.17848 UG_TITLE=Transcribed locus REP_ORG=S. scrofa
Ssc.16607.1.A1_at	COX17	NM_005694	COX17 homolog; cytochrome c oxidase assembly protein	0.00279931	0.203283	8.88098	8.50245	1.46014	DOWN	0.0890678	gb:CF176277 DB_XREF=gi:33288053 DB_XREF=800327 TID=Ssc.9574.1 CNT=5 FEA=EST TIER=ConsEnd STK=4 UG=Ssc.9574 UG_TITLE=Transcribed locus, highly similar to NP_075526.1 ankyrin repeat, family A (RFXANK-like), 2 (Homo sapiens) REP_ORG=S. scrofa
Ssc.5022.1.A1_at	-			0.0028019	0.145988	4.47117	5.66257	0.303795	UP	0.280378	gb:CO987320 DB_XREF=gi:51346594 DB_XREF=UMC-pd10en3-014-g04 TID=Ssc.4986.2 CNT=1 FEA=EST TIER=ConsEnd STK=1 UG=Ssc.4986 UG_TITLE=Transcribed locus, highly similar to XP_114430.2 hypothetical protein LOC202051 (Homo sapiens) REP_ORG=S. scrofa
Ssc.1291.1.A1_at	-	NM_198212	caveolin 2	0.00283148	0.204204	6.62813	7.29485	0.513393	UP	0.157186	gb:CN164244 DB_XREF=gi:46178674 DB_XREF=994382 TID=Ssc.9264.1 CNT=36 FEA=EST TIER=Stack STK=15 UG=Ssc.9264 UG_TITLE=Transcribed locus, highly similar to NP_001367.2 dynein, cytoplasmic, heavy polypeptide 1 (Homo sapiens) REP_ORG=S. scrofa
Ssc.20292.1.S1_a_at	OCEL1	NM_024578	hypothetical protein FLJ22709	0.00284371	0.149719	6.3449	5.77432	1.76929	DOWN	0.134622	gb:CO955539 DB_XREF=gi:51332602 DB_XREF=UMC-pputal1-003-h05 TID=Ssc.6064.1 CNT=25 FEA=EST TIER=ConsEnd STK=1 UG=Ssc.6064 UG_TITLE=Transcribed locus REP_ORG=S. scrofa
Ssc.5824.2.S1_a_at	NRD1	NM_002525	nardilysin	0.00290114	0.20591	6.76184	6.40872	1.4235	DOWN	0.0836033	gb:CN028438 DB_XREF=gi:48722974 DB_XREF=UMC-pblivp1-007-a02 TID=Ssc.28181.1 CNT=1 FEA=EST TIER=ConsEnd STK=1 UG=Ssc.28181 UG_TITLE=Transcribed locus REP_ORG=S. scrofa
Ssc.1171.1.S1_at	VAMP8	NM_003761	vesicle-associated membrane protein 8	0.00307491	0.217137	9.09318	8.7844	1.36176	DOWN	0.0738511	gb:AY243508.1 DB_XREF=gi:29170616 TID=Ssc.17222.1 CNT=2 FEA=mRNA TIER=ConsEnd STK=0 LL=397382 UG_GENE=MUC1 UG=Ssc.17222 UG_TITLE=Epithelial mucin DEF=Sus scrofa epithelial mucin (MUC1) mRNA, partial cds. REP_ORG=S. scrofa
Ssc.13845.1.A1_at	-			0.00309327	0.165803	7.62329	8.02757	0.667461	UP	0.096791	gb:CO993414 DB_XREF=gi:51352688 DB_XREF=UMC-pd0fol-001-c02 TID=Ssc.2868.1 CNT=15 FEA=EST TIER=Stack STK=8 UG=Ssc.2868 UG_TITLE=Transcribed locus REP_ORG=S. scrofa
Ssc.22933.1.S1_at	AMZ2	NM_016627	hypothetical protein LOC51321	0.00310157	0.217137	6.81092	6.59481	1.24124	DOWN	0.0517661	gb:CO937716 DB_XREF=gi:51304475 DB_XREF=UMC-pd12con-014-a11 TID=Ssc.27653.1 CNT=3 FEA=EST TIER=ConsEnd STK=1 UG=Ssc.27653 UG_TITLE=Transcribed locus REP_ORG=S. scrofa
Ssc.15544.1.A1_at	TCTN2	NM_024809	hypothetical protein FLJ12975	0.00311737	0.18928	6.537	6.04607	1.63384	DOWN	0.117699	gb:BQ600611 DB_XREF=gi:21547337 DB_XREF=MI-P-E7-agz-b-10-1-UM.s1 CLONE=MI-P-E7-agz-b-10-1-UM TID=Ssc.11119.1 CNT=52 FEA=EST TIER=Stack STK=16 UG=Ssc.11119 UG_TITLE=Transcribed locus, highly similar to NP_080090.1 RIKEN cDNA 1200009K13 gene (Mus musculus) REP_ORG=S. scrofa
Ssc.27233.1.S1_at	SIGLEC10			0.00312702	0.072991	6.69197	6.21998	1.60318	DOWN	0.113218	gb:BQ600937 DB_XREF=gi:21547663 DB_XREF=MI-P-E7-ahz-g-11-1-UM.s1 CLONE=MI-P-E7-ahz-g-11-1-UM TID=Ssc.4483.1 CNT=3 FEA=EST TIER=ConsEnd STK=0 UG=Ssc.4483 UG_TITLE=Transcribed locus, moderately similar to NP_079519.1 solute carrier family 19, member 3 (Homo sapiens) REP_ORG=S. scrofa
Ssc.4336.1.A1_at	-	NM_015677	SH3 domain containing; Ysc84-like 1	0.00320816	0.218829	8.53025	8.22751	1.35357	DOWN	0.0729478	gb:CO942221 DB_XREF=gi:51308980 DB_XREF=UMC-p2mm1-001-e01 TID=Ssc.29612.1 CNT=1 FEA=EST TIER=ConsEnd STK=1 UG=Ssc.29612 UG_TITLE=Transcribed locus REP_ORG=S. scrofa
Ssc.31019.1.S1_at	KDELC2	NM_153705	KDEL	0.0032128	0.218829	5.80207	6.51778	0.488848	UP	0.172495	gb:BI185225 DB_XREF=gi:14659634 DB_XREF=UNL-P-FN-ct-g-02-0-UNL.s1 CLONE=UNL-P-FN-ct-g-02-0-UNL TID=Ssc.11841.1 CNT=2 FEA=EST TIER=ConsEnd STK=2 UG=Ssc.11841 UG_TITLE=Transcribed locus, highly similar to NP_009172.2 EAP30 subunit of ELL complex (Homo sapiens) REP_ORG=S. scrofa
Ssc.1400.1.A1_at	-	NM_004870	mannose-P-dolichol utilization defect 1	0.00324309	0.218829	6.02184	5.57569	1.56229	DOWN	0.107706	gb:CN164569 DB_XREF=gi:46178999 DB_XREF=994922 TID=Ssc.7879.1 CNT=49 FEA=EST TIER=Stack STK=7 UG=Ssc.7879 UG_TITLE=Transcribed locus, highly similar to XP_213811.1 similar to nitrogen fixation cluster-like (Rattus norvegicus) REP_ORG=S. scrofa
Ssc.10359.1.S1_at	TESC	NM_017899	hypothetical protein FLJ20607	0.00324763	0.218829	6.94796	6.45622	1.63517	DOWN	0.118742	gb:NM_214227.1 DB_XREF=gi:47523529 GEN=CD3E TID=Ssc.16186.1 CNT=52 FEA=FLmRNA TIER=FL STK=3 LL=397455 UG=Ssc.16186 DEF=Sus scrofa CD3 epsilon subunit (CD3E), mRNA. PROD=CD3 epsilon subunit FL=gb:AY323829.1 gb:NM_214227.1 REP_ORG=S. scrofa
Ssc.22550.1.A1_at	-	NM_002228	v-jun sarcoma virus 17 oncogene homolog	0.00324871	0.178974	5.44179	6.27951	0.432697	UP	0.202296	gb:BI181481 DB_XREF=gi:14655890 DB_XREF=UNL-P-FN-al-d-01-0-UNL.s1 CLONE=UNL-P-FN-al-d-01-0-UNL TID=Ssc.6191.1 CNT=3 FEA=EST TIER=ConsEnd STK=1 UG=Ssc.6191 UG_TITLE=Transcribed locus, moderately similar to XP_148582.2 cDNA sequence BC023741 (Mus musculus) REP_ORG=S. scrofa
Ssc.5788.1.A1_at	-			0.00325185	0.218829	8.6804	8.46837	1.23619	DOWN	0.0512119	gb:CO994077 DB_XREF=gi:51353351 DB_XREF=UMC-pd0fol-010-f08 TID=Ssc.30558.1 CNT=1 FEA=EST TIER=ConsEnd STK=1 UG=Ssc.30558 UG_TITLE=Transcribed locus REP_ORG=S. scrofa
Ssc.31029.1.A1_at	-			0.00326579	0.0585591	2.2836	6.34085	0.0172966	UP	0.980666	gb:BI185685 DB_XREF=gi:14660094 DB_XREF=UNL-P-FN-cy-h-09-0-UNL.s1 CLONE=UNL-P-FN-cy-h-09-0-UNL TID=Ssc.12028.1 CNT=2 FEA=EST TIER=ConsEnd STK=2 UG=Ssc.12028 UG_TITLE=Transcribed locus REP_ORG=S. scrofa
Ssc.2459.1.S1_at	PAK1IP1	NM_017906	PAK1 interacting protein 1	0.003287	0.105858	5.3234	6.32321	0.36795	UP	0.241936	gb:BF193623 DB_XREF=gi:11076992 DB_XREF=245270 TID=Ssc.18489.1 CNT=8 FEA=EST TIER=ConsEnd STK=0 UG=Ssc.18489 UG_TITLE=Transcribed locus, highly similar to NP_002392.1 mitogen-activated protein kinase kinase kinase 3 (Homo sapiens) REP_ORG=S. scrofa
Ssc.13338.1.A1_at	-	NM_152281	SCY1-like 1 binding protein 1	0.00330308	0.109812	6.56115	7.13698	0.562239	UP	0.13946	gb:CB474497 DB_XREF=gi:29280883 DB_XREF=jns04_G01.f TID=Ssc.7690.1 CNT=37 FEA=EST TIER=Stack STK=10 UG=Ssc.7690 UG_TITLE=Transcribed locus, moderately similar to NP_081715.1 ATPase, H+ transporting, lysosomal accessory protein 2 (Mus musculus) REP_ORG=S. scrofa
Ssc.1556.1.S1_at	LAGE3	NM_006014	DNA segment on chromosome X	0.00338209	0.190894	5.74889	6.50323	0.470322	UP	0.183455	gb:BQ604835 DB_XREF=gi:21551561 DB_XREF=MI-P-CP1-nzd-b-03-0-UI.s1 CLONE=MI-P-CP1-nzd-b-03-0-UI TID=Ssc.10145.2 CNT=31 FEA=EST TIER=Stack STK=13 UG=Ssc.10145 UG_TITLE=Transcribed locus, moderately similar to NP_064713.2 NPD014 protein (Homo sapiens) REP_ORG=S. scrofa
Ssc.6036.1.S1_at	-			0.00344616	0.223422	5.64424	6.08561	0.643155	UP	0.107697	gb:BI182745 DB_XREF=gi:14657154 DB_XREF=UNL-P-FN-bo-f-05-0-UNL.s1 CLONE=UNL-P-FN-bo-f-05-0-UNL TID=Ssc.11462.1 CNT=1 FEA=EST TIER=ConsEnd STK=1 UG=Ssc.11462 UG_TITLE=Transcribed locus REP_ORG=S. scrofa
Ssc.4373.2.A1_at	-	NM_015018	KIAA1117	0.00350233	0.22604	5.98023	6.40155	0.65618	UP	0.103099	gb:CO992677 DB_XREF=gi:51351951 DB_XREF=UMC-pd6end2-005-g06 TID=Ssc.30494.1 CNT=1 FEA=EST TIER=ConsEnd STK=1 UG=Ssc.30494 UG_TITLE=Transcribed locus REP_ORG=S. scrofa
Ssc.7146.1.A1_at	ABCA1	NM_005502	ATP-binding cassette; sub-family A	0.00358204	0.161879	5.25368	6.91528	0.189835	UP	0.408228	gb:CF180684 DB_XREF=gi:33292460 DB_XREF=815828 TID=Ssc.18040.1 CNT=1 FEA=EST TIER=ConsEnd STK=1 UG=Ssc.18040 UG_TITLE=Transcribed locus REP_ORG=S. scrofa
Ssc.5362.1.S1_at	-	NM_014397	NIMA	0.00358681	0.227893	6.40178	6.67329	0.762228	UP	0.0667211	gb:BQ604806 DB_XREF=gi:21551538 DB_XREF=MI-P-CP1-nzc-p-22-0-UI.s1 CLONE=MI-P-CP1-nzc-p-22-0-UI TID=Ssc.13213.1 CNT=1 FEA=EST TIER=ConsEnd STK=1 UG=Ssc.13213 UG_TITLE=Transcribed locus, weakly similar to XP_127436.2 expressed sequence AL022779 (Mus musculus) REP_ORG=S. scrofa
Ssc.1630.1.S1_at	TYRO3	NM_006293	TYRO3 protein tyrosine kinase	0.00359602	0.170698	7.43939	6.88526	1.74043	DOWN	0.136235	gb:CK457288 DB_XREF=gi:40828569 DB_XREF=921571 TID=Ssc.8185.1 CNT=8 FEA=EST TIER=ConsEnd STK=4 UG=Ssc.8185 UG_TITLE=Transcribed locus REP_ORG=S. scrofa
Ssc.11354.1.A1_at	-			0.00363581	0.197855	5.65449	6.18294	0.589515	UP	0.130176	gb:BX923269 DB_XREF=gi:41140117 DB_XREF=BX923269 CLONE=scan0011d.i.08 TID=Ssc.5630.1 CNT=32 FEA=mRNA TIER=ConsEnd STK=0 LL=397390 UG_GENE=OMC UG=Ssc.5630 UG_TITLE=Putative oxoglutaratemalate carrier REP_ORG=S. scrofa
Ssc.22454.1.S1_at	-			0.00364103	0.109992	5.95275	5.33393	1.85674	DOWN	0.152476	gb:CN161158 DB_XREF=gi:46175588 DB_XREF=950428 TID=Ssc.26866.1 CNT=3 FEA=EST TIER=ConsEnd STK=1 UG=Ssc.26866 UG_TITLE=Transcribed locus REP_ORG=S. scrofa
Ssc.12177.1.A1_at	C21orf59	NM_021254	chromosome 21 open reading frame 59	0.00370761	0.223859	7.03408	7.51391	0.618889	UP	0.11861	gb:AF184171.1 DB_XREF=gi:5923900 TID=Ssc.16036.1 CNT=1 FEA=mRNA TIER=ConsEnd STK=0 LL=396778 UG_GENE=NHE-2 UG=Ssc.16036 UG_TITLE=Na+H+ exchanger isoform 2 DEF=Sus scrofa Na+H+ exchanger isoform 2 (NHE-2) mRNA, partial cds. REP_ORG=S. scrofa
Ssc.9306.1.A1_at	TMEM69	NM_016486	hypothetical protein LOC51249	0.00376469	0.192682	6.56566	5.75373	2.25226	DOWN	0.201251	gb:BF709843 DB_XREF=gi:12009320 DB_XREF=MI-P-AY1-npy-b-06-0-UI.s1 CLONE=MI-P-AY1-npy-b-06-0-UI TID=Ssc.9191.1 CNT=1 FEA=EST TIER=ConsEnd STK=0 UG=Ssc.9191 UG_TITLE=Transcribed locus REP_ORG=S. scrofa
Ssc.2642.1.S1_at	TST	NM_003312	thiosulfate sulfurtransferase	0.00378947	0.196627	6.61273	5.96186	1.9172	DOWN	0.161516	gb:BQ602162 DB_XREF=gi:21548888 DB_XREF=MI-P-HO-ahv-h-04-1-UM.s1 CLONE=MI-P-HO-ahv-h-04-1-UM TID=Ssc.12723.1 CNT=4 FEA=EST TIER=ConsEnd STK=0 UG=Ssc.12723 UG_TITLE=Transcribed locus REP_ORG=S. scrofa
Ssc.31164.1.S1_at	-	NM_012223	myosin IB	0.00382078	0.0232526	5.59595	7.13608	0.214355	UP	0.382752	gb:CF789145 DB_XREF=gi:37793706 DB_XREF=866394 TID=Ssc.21633.1 CNT=2 FEA=EST TIER=ConsEnd STK=2 UG=Ssc.21633 UG_TITLE=Transcribed locus REP_ORG=S. scrofa
Ssc.20621.1.S1_at	-			0.00383524	0.232632	5.49738	6.17016	0.510286	UP	0.167313	gb:BX918789 DB_XREF=gi:41135608 DB_XREF=BX918789 CLONE=scan0004d.b.08 TID=Ssc.21432.1 CNT=14 FEA=EST TIER=ConsEnd STK=1 UG=Ssc.21432 UG_TITLE=Transcribed locus, highly similar to NP_620584.2 signal peptide peptidase 3 (Homo sapiens) REP_ORG=S. scrofa
Ssc.3717.1.S1_at	VPS24	NM_016079	vacuolar protein sorting 24	0.00384033	0.157314	8.21158	7.84861	1.43759	DOWN	0.0902866	gb:CK451804 DB_XREF=gi:40799018 DB_XREF=907369 TID=Ssc.24269.1 CNT=2 FEA=EST TIER=ConsEnd STK=1 UG=Ssc.24269 UG_TITLE=Transcribed locus REP_ORG=S. scrofa
Ssc.1796.1.A1_at	-			0.0038596	0.119556	6.3926	7.10555	0.4902	UP	0.177501	gb:BM251195 DB_XREF=gi:17886787 DB_XREF=EST080 CLONE=pM080 TID=Ssc.28064.1 CNT=3 FEA=EST TIER=ConsEnd STK=3 UG=Ssc.28064 UG_TITLE=Transcribed locus REP_ORG=S. scrofa
Ssc.1560.1.S1_at	RALA	NM_005402	v-ral simian leukemia viral oncogene homolog A	0.00387633	0.0897343	4.92445	6.01119	0.337312	UP	0.270776	gb:BQ604195 DB_XREF=gi:21550921 DB_XREF=MI-P-CP1-nzb-d-12-0-UI.s1 CLONE=MI-P-CP1-nzb-d-12-0-UI TID=Ssc.2456.2 CNT=17 FEA=EST TIER=Stack STK=9 UG=Ssc.2456 UG_TITLE=Transcribed locus, highly similar to NP_006817.1 tyrosine 3-monooxygenasetryptophan 5-monooxygenase activation protein, theta polypeptide (Homo sapiens) REP_ORG=S. scrofa
Ssc.26182.1.S1_at	DSE	NM_013352	squamous cell carcinoma antigen recognized by T cells 2	0.00387873	0.0777477	7.2947	7.98193	0.50297	UP	0.171249	gb:BX667962 DB_XREF=gi:37976046 DB_XREF=BX667962 CLONE=scac0026i.m.20 TID=Ssc.24448.1 CNT=6 FEA=EST TIER=ConsEnd STK=0 UG=Ssc.24448 UG_TITLE=Transcribed locus, highly similar to XP_346696.1 hypothetical gene supported by NM_013080 (Rattus norvegicus) REP_ORG=S. scrofa
Ssc.27896.1.S1_at	-			0.00391809	0.0955906	5.74851	6.29953	0.576364	UP	0.137556	gb:AW480026 DB_XREF=gi:7050132 DB_XREF=29213 TID=Ssc.30625.1 CNT=2 FEA=EST TIER=ConsEnd STK=0 UG=Ssc.30625 UG_TITLE=Transcribed locus REP_ORG=S. scrofa
Ssc.30706.1.A1_at	RABEPK	NM_005833	Rab9 effector p40	0.00392035	0.232632	6.62585	7.08507	0.631771	UP	0.114653	gb:CN159456 DB_XREF=gi:46173886 DB_XREF=948534 TID=Ssc.26747.1 CNT=3 FEA=EST TIER=ConsEnd STK=2 UG=Ssc.26747 UG_TITLE=Transcribed locus REP_ORG=S. scrofa
Ssc.16452.1.S1_at	ZADH2	NM_175907	zinc binding alcohol dehydrogenase; domain containing 2	0.00392289	0.232632	7.87115	7.53893	1.39407	DOWN	0.0829546	gb:CK462201 DB_XREF=gi:40833482 DB_XREF=932984 TID=Ssc.3742.1 CNT=9 FEA=EST TIER=ConsEnd STK=4 UG=Ssc.3742 UG_TITLE=Transcribed locus, highly similar to NP_849163.1 ring finger protein 166 (Homo sapiens) REP_ORG=S. scrofa
Ssc.21141.1.S1_at	SIGIRR	NM_021805	single Ig IL-1R-related molecule	0.00393617	0.180888	6.02917	5.41436	1.84931	DOWN	0.153608	gb:CK452100 DB_XREF=gi:40799314 DB_XREF=907692 TID=Ssc.19543.1 CNT=8 FEA=EST TIER=ConsEnd STK=1 UG=Ssc.19543 UG_TITLE=Transcribed locus, weakly similar to NP_001763.1 CD33 antigen (gp67) (Homo sapiens) REP_ORG=S. scrofa
Ssc.8004.1.A1_at	-			0.00394682	0.213239	5.72513	6.373	0.523162	UP	0.161945	gb:CO947795 DB_XREF=gi:51314554 DB_XREF=UMC-p8mm1-003-h03 TID=Ssc.30030.1 CNT=1 FEA=EST TIER=ConsEnd STK=1 UG=Ssc.30030 UG_TITLE=Transcribed locus REP_ORG=S. scrofa
Ssc.1429.1.A1_at	-	NM_004537	nucleosome assembly protein 1-like 1	0.00394722	0.232632	8.5911	8.85754	0.766102	UP	0.0666022	gb:CK450322 DB_XREF=gi:40797536 DB_XREF=899845 TID=Ssc.8276.1 CNT=10 FEA=EST TIER=Stack STK=7 UG=Ssc.8276 UG_TITLE=Transcribed locus, highly similar to NP_002805.1 proteasome (prosome, macropain) 26S subunit, non-ATPase, 10 (Homo sapiens) REP_ORG=S. scrofa
Ssc.22431.1.A1_at	OPA1	NM_130833	optic atrophy 1	0.00400607	0.104379	5.61834	5.05274	1.76051	DOWN	0.14176	gb:CK467527 DB_XREF=gi:40838804 DB_XREF=938839 TID=Ssc.25140.1 CNT=3 FEA=EST TIER=ConsEnd STK=1 UG=Ssc.25140 UG_TITLE=Transcribed locus, highly similar to XP_375812.1 KIAA0907 protein (Homo sapiens) REP_ORG=S. scrofa
Ssc.24220.2.S1_at	N4BP1	NM_153029	Nedd4 binding protein 1	0.00404624	0.235114	6.02397	5.77242	1.28601	DOWN	0.0631595	gb:BQ601883 DB_XREF=gi:21548609 DB_XREF=MI-P-HO-afz-e-09-1-UM.s1 CLONE=MI-P-HO-afz-e-09-1-UM TID=Ssc.14334.1 CNT=11 FEA=EST TIER=ConsEnd STK=0 UG=Ssc.14334 UG_TITLE=Transcribed locus REP_ORG=S. scrofa
Ssc.4135.2.A1_at	-			0.00405639	0.235114	6.86224	6.46529	1.48728	DOWN	0.0997129	gb:CK456752 DB_XREF=gi:40803966 DB_XREF=920995 TID=Ssc.24130.1 CNT=1 FEA=EST TIER=ConsEnd STK=1 UG=Ssc.24130 UG_TITLE=Transcribed locus REP_ORG=S. scrofa
Ssc.9579.1.A1_at	-	NM_138494	zinc finger protein 655	0.00408015	0.235842	5.57841	5.91941	0.711058	UP	0.0857486	gb:BF712213 DB_XREF=gi:12011688 DB_XREF=MI-P-A3-add-a-02-1-UM.s1 CLONE=MI-P-A3-add-a-02-1-UM TID=Ssc.6985.1 CNT=1 FEA=EST TIER=ConsEnd STK=0 UG=Ssc.6985 UG_TITLE=Transcribed locus REP_ORG=S. scrofa
Ssc.8895.1.S1_at	SERPINB6	NM_004568	serine	0.00416188	0.0826308	7.04311	6.51722	1.69196	DOWN	0.132713	gb:BI400824 DB_XREF=gi:15179885 DB_XREF=MI-P-AY1-nqi-c-09-0-UI.s1 CLONE=MI-P-AY1-nqi-c-09-0-UI TID=Ssc.10369.1 CNT=1 FEA=EST TIER=ConsEnd STK=0 UG=Ssc.10369 UG_TITLE=Transcribed locus REP_ORG=S. scrofa
Ssc.25108.1.A1_a_at	C8orf38	NM_152416	hypothetical protein MGC40214	0.00425849	0.241824	4.94007	5.41897	0.619464	UP	0.121357	gb:BQ604695 DB_XREF=gi:21551421 DB_XREF=MI-P-CP1-nzc-k-15-0-UI.s1 CLONE=MI-P-CP1-nzc-k-15-0-UI TID=Ssc.13182.1 CNT=7 FEA=EST TIER=ConsEnd STK=0 UG=Ssc.13182 UG_TITLE=Transcribed locus REP_ORG=S. scrofa
Ssc.3940.1.S1_at	-			0.0042668	0.0775744	5.00554	5.71619	0.491327	UP	0.180146	gb:BI186239 DB_XREF=gi:14660648 DB_XREF=UNL-P-FN-ad-b-01-0-UNL.s2 CLONE=UNL-P-FN-ad-b-01-0-UNL TID=Ssc.16395.1 CNT=2 FEA=EST TIER=ConsEnd STK=1 UG=Ssc.16395 UG_TITLE=Transcribed locus REP_ORG=S. scrofa
Ssc.7315.1.S1_at	NDUFA4	NM_002489	NADH dehydrogenase	0.0042756	0.241824	9.70744	9.44052	1.30594	DOWN	0.0676882	gb:CF363013 DB_XREF=gi:34163237 DB_XREF=830828 TID=Ssc.18767.1 CNT=1 FEA=EST TIER=ConsEnd STK=1 UG=Ssc.18767 UG_TITLE=Transcribed locus REP_ORG=S. scrofa
Ssc.9070.1.A1_at	-	NM_014211	gamma-aminobutyric acid	0.00430344	0.242747	9.57922	9.8277	0.779992	UP	0.0630839	gb:BI402988 DB_XREF=gi:15182049 DB_XREF=MI-P-CP1-nwf-e-01-0-UI.s1 CLONE=MI-P-CP1-nwf-e-01-0-UI TID=Ssc.12608.1 CNT=1 FEA=EST TIER=ConsEnd STK=0 UG=Ssc.12608 UG_TITLE=Transcribed locus REP_ORG=S. scrofa
Ssc.1439.1.S1_at	EEF1D	NM_001960	eukaryotic translation elongation factor 1 delta	0.00434286	0.243729	9.21934	8.92945	1.33628	DOWN	0.0737217	gb:CF788009 DB_XREF=gi:37792570 DB_XREF=856717 TID=Ssc.2960.1 CNT=9 FEA=EST TIER=Stack STK=7 UG=Ssc.2960 UG_TITLE=Transcribed locus REP_ORG=S. scrofa
Ssc.1424.1.S1_at	-			0.00437289	0.243729	5.39914	5.95465	0.57378	UP	0.141446	gb:CK463356 DB_XREF=gi:40834637 DB_XREF=934255 TID=Ssc.4202.1 CNT=13 FEA=EST TIER=Stack STK=7 UG=Ssc.4202 UG_TITLE=Transcribed locus, highly similar to NP_003712.1 regulatory factor X-associated ankyrin-containing protein (Homo sapiens) REP_ORG=S. scrofa
Ssc.16562.1.S1_at	TF	NM_001063	transferrin	0.00444116	0.083886	4.85116	6.45564	0.200993	UP	0.409689	gb:BI183343 DB_XREF=gi:14657752 DB_XREF=UNL-P-FN-bz-d-01-0-UNL.s1 CLONE=UNL-P-FN-bz-d-01-0-UNL TID=Ssc.1634.1 CNT=5 FEA=EST TIER=ConsEnd STK=4 UG=Ssc.1634 UG_TITLE=Transcribed locus, moderately similar to NP_082156.1 RIKEN cDNA 1200003M09 gene (Mus musculus) REP_ORG=S. scrofa
Ssc.1103.1.S1_at	-	NM_016141	dynein; cytoplasmic; light intermediate polypeptide 1	0.00449865	0.243729	7.01942	7.43574	0.659468	UP	0.106552	gb:AF232699.2 DB_XREF=gi:18846439 GEN=3b-HSD TID=Ssc.14393.1 CNT=133 FEA=FLmRNA TIER=FL+Stack STK=13 UG=Ssc.14393 DEF=Sus scrofa 3-beta-hydroxysteroid dehydrogenasedelta-5-delta-4 isomerase (3b-HSD) mRNA, 3b-HSD-1 allele, complete cds. PROD=3-beta-hydroxysteroiddehydrogenasedelta-5-delta-4 isomerase FL=gb:AF232699.2 REP_ORG=S. scrofa
Ssc.13248.1.A1_at	-			0.00451663	0.243729	8.26848	8.43604	0.845729	UP	0.0429148	gb:BI181209 DB_XREF=gi:14655618 DB_XREF=UNL-P-FN-ae-c-03-0-UNL.s1 CLONE=UNL-P-FN-ae-c-03-0-UNL TID=Ssc.4347.1 CNT=18 FEA=EST TIER=Stack STK=11 UG=Ssc.4347 UG_TITLE=Transcribed locus, highly similar to NP_009201.2 FK506 binding protein 9, 63 kDa (Homo sapiens) REP_ORG=S. scrofa
Ssc.18364.1.A1_at	-			0.00452905	0.241678	4.19006	4.97284	0.457134	UP	0.200587	gb:CF362882 DB_XREF=gi:34162979 DB_XREF=830683 TID=Ssc.6575.1 CNT=13 FEA=EST TIER=ConsEnd STK=2 UG=Ssc.6575 UG_TITLE=Transcribed locus, moderately similar to NP_064518.1 1-acylglycerol-3-phosphate O-acyltransferase 4 (lysophosphatidic acid acyltransferase, delta) (Homo sapiens) REP_ORG=S. scrofa
Ssc.14129.1.A1_at	-	NM_020686	4-aminobutyrate aminotransferase	0.00453067	0.072766	5.30336	4.47554	2.28833	DOWN	0.212143	gb:BX919892 DB_XREF=gi:41136711 DB_XREF=BX919892 CLONE=scan0009d.j.12 TID=Ssc.5142.1 CNT=18 FEA=EST TIER=Stack STK=7 UG=Ssc.5142 UG_TITLE=Transcribed locus, highly similar to NP_006200.2 ectonucleotide pyrophosphatasephosphodiesterase 2 (autotaxin) (Homo sapiens) REP_ORG=S. scrofa
Ssc.4511.1.S1_at	DHRS3	NM_004753	dehydrogenasereductase	0.00453965	0.131286	7.90038	7.27033	1.87769	DOWN	0.161517	gb:CO952097 DB_XREF=gi:51329105 DB_XREF=UMC-pd5ov-002-c03 TID=Ssc.29220.1 CNT=1 FEA=EST TIER=ConsEnd STK=1 UG=Ssc.29220 UG_TITLE=Transcribed locus REP_ORG=S. scrofa
Ssc.10534.3.A1_a_at	RASA2	NM_006506	RAS p21 protein activator 2	0.00454628	0.199873	6.39917	6.91264	0.598415	UP	0.131668	gb:NM_214309.1 DB_XREF=gi:47523683 GEN=NUDT2 TID=Ssc.1388.1 CNT=6 FEA=FLmRNA TIER=FL STK=2 LL=397577 UG=Ssc.1388 DEF=Sus scrofa diadenosine tetraphosphatase (NUDT2), mRNA. PROD=diadenosine tetraphosphatase FL=gb:NM_214309.1 gb:U38619.1 REP_ORG=S. scrofa
Ssc.3908.1.A1_at	-	NM_006134	transmembrane protein 50B	0.00454876	0.243729	7.89988	7.72884	1.18654	DOWN	0.0438637	gb:CN070590 DB_XREF=gi:45846647 DB_XREF=857586 TID=Ssc.27335.1 CNT=2 FEA=EST TIER=ConsEnd STK=1 UG=Ssc.27335 UG_TITLE=Transcribed locus REP_ORG=S. scrofa
Ssc.9039.1.A1_at	-			0.00455254	0.243729	6.3167	6.71135	0.673917	UP	0.101224	gb:BI401415 DB_XREF=gi:15180476 DB_XREF=MI-P-CP0-nvg-b-03-0-UI.s2 CLONE=MI-P-CP0-nvg-b-03-0-UI TID=Ssc.12213.1 CNT=1 FEA=EST TIER=ConsEnd STK=0 UG=Ssc.12213 UG_TITLE=Transcribed locus REP_ORG=S. scrofa
Ssc.2007.1.S1_at	DCTD	NM_001012732	dCMP deaminase	0.00464693	0.116375	5.80361	6.32728	0.592342	UP	0.13482	gb:CO938151 DB_XREF=gi:51304910 DB_XREF=UMC-pd12con-020-f11 TID=Ssc.29988.1 CNT=2 FEA=EST TIER=ConsEnd STK=2 UG=Ssc.29988 UG_TITLE=Transcribed locus REP_ORG=S. scrofa
Ssc.17179.1.S1_at	EIF3G	NM_003755	eukaryotic translation initiation factor 3; subunit 4 delt	0.00465038	0.245857	8.76295	8.53561	1.25526	DOWN	0.0585376	gb:CK466332 DB_XREF=gi:40837609 DB_XREF=937529 TID=Ssc.24857.1 CNT=8 FEA=EST TIER=ConsEnd STK=3 UG=Ssc.24857 UG_TITLE=Transcribed locus REP_ORG=S. scrofa
Ssc.8372.2.A1_at	TTC35	NM_014673	KIAA0103	0.00471292	0.246666	5.69778	6.09208	0.674157	UP	0.101773	gb:BF704068 DB_XREF=gi:11989476 DB_XREF=MI-P-A3-abw-f-11-1-UM.s1 CLONE=MI-P-A3-abw-f-11-1-UM TID=Ssc.6981.1 CNT=1 FEA=EST TIER=ConsEnd STK=0 UG=Ssc.6981 UG_TITLE=Transcribed locus REP_ORG=S. scrofa
Ssc.2028.1.S1_at	ATP6V1F	NM_004231	ATPase; H+ transporting; lysosomal 14kDa; V1 subunit F	0.00472682	0.24678	8.62368	8.25965	1.43912	DOWN	0.0940128	gb:CN163641 DB_XREF=gi:46178071 DB_XREF=953178 TID=Ssc.18586.2 CNT=36 FEA=EST TIER=ConsEnd STK=1 UG=Ssc.18586 UG_TITLE=Transcribed locus, moderately similar to NP_060908.1 F-box protein 6 (Homo sapiens) REP_ORG=S. scrofa
Ssc.6710.1.A1_at	-	NM_001033	ribonucleotide reductase M1 polypeptide	0.00478485	0.242219	6.80597	7.15	0.708909	UP	0.0890446	gb:CO991490 DB_XREF=gi:51350764 DB_XREF=UMC-pd3ov4-001-e08 TID=Ssc.30443.1 CNT=1 FEA=EST TIER=ConsEnd STK=1 UG=Ssc.30443 UG_TITLE=Transcribed locus REP_ORG=S. scrofa
Ssc.19830.1.S1_at	HDHD3	NM_031219	haloacid dehalogenase-like hydrolase domain containing 3	0.00486736	0.0947036	6.29607	5.69083	1.8317	DOWN	0.157146	gb:CF175532 DB_XREF=gi:33287308 DB_XREF=799491 TID=Ssc.13467.1 CNT=2 FEA=EST TIER=ConsEnd STK=2 UG=Ssc.13467 UG_TITLE=Transcribed locus REP_ORG=S. scrofa
Ssc.7032.1.S1_at	ECHS1	NM_004092	enoyl Coenzyme A hydratase; short chain; 1; mitochondrial	0.00488098	0.251222	8.32334	8.57798	0.775193	UP	0.0661496	gb:CF175295 DB_XREF=gi:33287071 DB_XREF=799220 TID=Ssc.17839.2 CNT=1 FEA=EST TIER=ConsEnd STK=1 UG=Ssc.17839 UG_TITLE=Transcribed locus, moderately similar to NP_003796.1 CASP2 and RIPK1 domain containing adaptor with death domain (Homo sapiens) REP_ORG=S. scrofa
Ssc.4140.1.A1_at	-	NM_007026	dual specificity phosphatase 14	0.00489347	0.251222	6.40378	6.10493	1.3483	DOWN	0.0776693	gb:CK450862 DB_XREF=gi:40798076 DB_XREF=903969 TID=Ssc.23873.1 CNT=1 FEA=EST TIER=ConsEnd STK=1 UG=Ssc.23873 UG_TITLE=Transcribed locus, moderately similar to XP_085236.1 hypothetical LOC145788 (Homo sapiens) REP_ORG=S. scrofa
Ssc.5089.1.S1_at	C20orf52	NM_080748	chromosome 20 open reading frame 52	0.00489548	0.251222	8.46023	8.04453	1.51543	DOWN	0.108047	gb:CO946266 DB_XREF=gi:51313025 DB_XREF=UMC-p6mm3-003-h07 TID=Ssc.29770.1 CNT=1 FEA=EST TIER=ConsEnd STK=1 UG=Ssc.29770 UG_TITLE=Transcribed locus REP_ORG=S. scrofa
Ssc.20300.1.S1_at	-			0.00490948	0.251327	7.11013	6.75375	1.42814	DOWN	0.0926757	gb:CK454400 DB_XREF=gi:40801614 DB_XREF=911703 TID=Ssc.9187.2 CNT=2 FEA=EST TIER=ConsEnd STK=1 UG=Ssc.9187 UG_TITLE=Transcribed locus, highly similar to NP_002528.1 ornithine decarboxylase antizyme 2 (Homo sapiens) REP_ORG=S. scrofa
Ssc.24866.1.A1_at	-	NM_014854	solute carrier family 35; member E2	0.00492473	0.251496	6.4225	6.65066	0.795996	UP	0.0593675	gb:BX923965 DB_XREF=gi:41140813 DB_XREF=BX923965 CLONE=scan0015d.o.05 TID=Ssc.24673.1 CNT=7 FEA=EST TIER=ConsEnd STK=0 UG=Ssc.24673 UG_TITLE=Transcribed locus, highly similar to XP_345255.1 similar to Histone H2A.o (H2Ao) (H2A.2) (H2a-615) (Rattus norvegicus) REP_ORG=S. scrofa
Ssc.16645.1.S1_at	-	NM_001620	AHNAK nucleoprotein	0.00496228	0.252134	9.14083	9.4969	0.700424	UP	0.0927783	gb:BQ604338 DB_XREF=gi:21551064 DB_XREF=MI-P-CP1-nzb-k-06-0-UI.s1 CLONE=MI-P-CP1-nzb-k-06-0-UI TID=Ssc.8775.1 CNT=4 FEA=EST TIER=ConsEnd STK=4 UG=Ssc.8775 UG_TITLE=Transcribed locus, highly similar to NP_056991.2 leucine aminopeptidase 3 (Homo sapiens) REP_ORG=S. scrofa
Ssc.4477.1.S1_at	SLC25A17	NM_006358	solute carrier family 25	0.00499264	0.187842	6.85511	7.54596	0.501154	UP	0.180209	gb:CN070234 DB_XREF=gi:45846291 DB_XREF=857412 TID=Ssc.26504.1 CNT=1 FEA=EST TIER=ConsEnd STK=1 UG=Ssc.26504 UG_TITLE=Transcribed locus REP_ORG=S. scrofa
Ssc.23829.1.S1_at	TM2D1	NM_032027	TM2 domain containing 1	0.00501692	0.252134	6.84158	6.53039	1.36506	DOWN	0.0812502	gb:CF368014 DB_XREF=gi:34173120 DB_XREF=852605 TID=Ssc.19646.1 CNT=2 FEA=EST TIER=ConsEnd STK=1 UG=Ssc.19646 UG_TITLE=Transcribed locus REP_ORG=S. scrofa
Ssc.30680.1.A1_at	ZFP30	NM_014898	zinc finger protein KIAA0961	0.00502144	0.208985	5.23187	5.87129	0.527601	UP	0.166971	gb:CN153172 DB_XREF=gi:46167602 DB_XREF=940265 TID=Ssc.22199.1 CNT=4 FEA=EST TIER=ConsEnd STK=2 UG=Ssc.22199 UG_TITLE=Transcribed locus REP_ORG=S. scrofa
Ssc.21138.1.S1_at	HUS1	NM_004507	HUS1 checkpoint homolog	0.00503299	0.109605	5.90084	6.94286	0.352739	UP	0.272219	gb:CN153548 DB_XREF=gi:46167978 DB_XREF=940675 TID=Ssc.25026.1 CNT=8 FEA=EST TIER=ConsEnd STK=1 UG=Ssc.25026 UG_TITLE=Transcribed locus REP_ORG=S. scrofa
Ssc.3881.1.S1_at	MCTS1	NM_014060	malignant T cell amplified sequence 1	0.00504417	0.252134	7.73189	7.48147	1.28456	DOWN	0.0654466	gb:CN157178 DB_XREF=gi:46171608 DB_XREF=945858 TID=Ssc.26731.1 CNT=2 FEA=EST TIER=ConsEnd STK=1 UG=Ssc.26731 UG_TITLE=Transcribed locus, moderately similar to NP_055184.2 protein tyrosine phosphatase, non-receptor type 18 (brain-derived) (Homo sapiens) REP_ORG=S. scrofa
Ssc.2739.1.S1_at	SELS	NM_018445	selenoprotein S	0.0051033	0.252929	7.9482	8.21701	0.76429	UP	0.0704032	gb:BF702947 DB_XREF=gi:11988355 DB_XREF=MI-P-H1-abj-a-10-1-UM.s1 CLONE=MI-P-H1-abj-a-10-1-UM TID=Ssc.5559.1 CNT=2 FEA=EST TIER=ConsEnd STK=0 UG=Ssc.5559 UG_TITLE=Transcribed locus REP_ORG=S. scrofa
Ssc.3654.1.A1_at	-			0.00514912	0.208673	7.54042	6.56156	2.66144	DOWN	0.256796	gb:CN158262 DB_XREF=gi:46172692 DB_XREF=947046 TID=Ssc.26714.1 CNT=2 FEA=EST TIER=ConsEnd STK=1 UG=Ssc.26714 UG_TITLE=Transcribed locus, moderately similar to NP_056227.1 DKFZP434F2021 protein (Homo sapiens) REP_ORG=S. scrofa
Ssc.16341.1.S1_at	PTGS1	NM_000962	prostaglandin-endoperoxide synthase 1	0.00515709	0.0629934	5.28868	4.17161	3.0559	DOWN	0.293138	gb:CK455744 DB_XREF=gi:40802958 DB_XREF=916353 TID=Ssc.2413.1 CNT=10 FEA=EST TIER=ConsEnd STK=4 UG=Ssc.2413 UG_TITLE=Transcribed locus, moderately similar to NP_000327.1 sodium channel, nonvoltage-gated 1, beta (Liddle syndrome) (Homo sapiens) REP_ORG=S. scrofa
Ssc.24473.1.A1_at	-			0.00515716	0.153129	5.71775	6.3206	0.547254	UP	0.158195	gb:AJ682679 DB_XREF=gi:49415269 DB_XREF=AJ682679 CLONE=C0001799_N16 TID=Ssc.22049.1 CNT=11 FEA=EST TIER=ConsEnd STK=0 UG=Ssc.22049 UG_TITLE=Transcribed locus, moderately similar to NP_002817.2 quiescin Q6 (Homo sapiens) REP_ORG=S. scrofa
Ssc.9075.1.A1_at	JUN	NM_002228	v-jun sarcoma virus 17 oncogene homolog	0.00519197	0.190885	7.97302	8.7028	0.482018	UP	0.191742	gb:BI403019 DB_XREF=gi:15182080 DB_XREF=MI-P-CP1-nwf-g-11-0-UI.s1 CLONE=MI-P-CP1-nwf-g-11-0-UI TID=Ssc.12616.1 CNT=1 FEA=EST TIER=ConsEnd STK=0 UG=Ssc.12616 UG_TITLE=Transcribed locus REP_ORG=S. scrofa
Ssc.3867.1.A1_at	-	NM_033637	beta-transducin repeat containing	0.00520152	0.206786	6.08121	5.66577	1.51504	DOWN	0.10919	gb:CK464689 DB_XREF=gi:40835970 DB_XREF=935716 TID=Ssc.24763.1 CNT=2 FEA=EST TIER=ConsEnd STK=1 UG=Ssc.24763 UG_TITLE=Transcribed locus, highly similar to NP_001871.2 activating transcription factor 2 (Homo sapiens) REP_ORG=S. scrofa
Ssc.11695.1.S1_at	C11orf17	NM_020642	chromosome 11 open reading frame 17	0.00521701	0.243211	6.12721	5.48546	1.89981	DOWN	0.168765	gb:AJ659086 DB_XREF=gi:49343167 DB_XREF=AJ659086 CLONE=C0005215_M11 TID=Ssc.15967.1 CNT=2 FEA=mRNA TIER=ConsEnd STK=0 LL=397294 UG_GENE=ZFX UG=Ssc.15967 UG_TITLE=Zinc finger protein ZFX REP_ORG=S. scrofa
Ssc.24200.1.A1_at	-			0.00527512	0.255146	4.24131	4.76411	0.592859	UP	0.137765	gb:BI118458 DB_XREF=gi:15412819 DB_XREF=AR14H5 TID=Ssc.21600.1 CNT=13 FEA=EST TIER=ConsEnd STK=0 UG=Ssc.21600 UG_TITLE=Transcribed locus REP_ORG=S. scrofa
Ssc.19564.1.S1_at	-			0.00532088	0.222696	8.49777	7.48831	2.7441	DOWN	0.266431	gb:CN160820 DB_XREF=gi:46175250 DB_XREF=950041 TID=Ssc.9581.1 CNT=2 FEA=EST TIER=ConsEnd STK=2 UG=Ssc.9581 UG_TITLE=Transcribed locus REP_ORG=S. scrofa
Ssc.11346.1.S1_at	EIF3EIP	NM_016091	eukaryotic translation initiation factor 3; subunit 6 inte	0.00536418	0.256703	8.54639	8.30806	1.26913	DOWN	0.0629987	gb:CO956490 DB_XREF=gi:51333553 DB_XREF=UMC-pputal6-003-f09 TID=Ssc.16104.1 CNT=3 FEA=mRNA TIER=ConsEnd STK=1 LL=397370 UG_GENE=BTEB1 UG=Ssc.16104 UG_TITLE=BTEB transcription factor REP_ORG=S. scrofa
Ssc.5472.1.A1_at	-			0.0053799	0.256703	6.79447	7.5366	0.4761	UP	0.196274	gb:BQ601649 DB_XREF=gi:21548375 DB_XREF=MI-P-HO-afu-h-12-1-UM.s1 CLONE=MI-P-HO-afu-h-12-1-UM TID=Ssc.14272.1 CNT=1 FEA=EST TIER=ConsEnd STK=1 UG=Ssc.14272 UG_TITLE=Transcribed locus REP_ORG=S. scrofa
Ssc.26057.1.A1_at	-	NM_001259	cyclin-dependent kinase 6	0.00538051	0.256703	6.80092	7.14695	0.707491	UP	0.0915185	gb:BQ599790 DB_XREF=gi:21546516 DB_XREF=MI-P-E6-ahn-h-01-1-UM.s1 CLONE=MI-P-E6-ahn-h-01-1-UM TID=Ssc.13463.1 CNT=5 FEA=EST TIER=ConsEnd STK=0 UG=Ssc.13463 UG_TITLE=Transcribed locus REP_ORG=S. scrofa
Ssc.29798.1.S1_at	TAF1A	NM_139352	TATA box binding protein	0.00541344	0.0883794	5.37593	6.18993	0.443081	UP	0.215532	gb:BX926893 DB_XREF=gi:41143741 DB_XREF=BX926893 CLONE=scan0010d.o.16 TID=Ssc.27665.1 CNT=2 FEA=EST TIER=ConsEnd STK=0 UG=Ssc.27665 UG_TITLE=Transcribed locus, highly similar to NP_002463.1 myosin, heavy polypeptide 8, skeletal muscle, perinatal (Homo sapiens) REP_ORG=S. scrofa
Ssc.3460.1.S1_at	TUSC4	NM_006545	tumor suppressor candidate 4	0.00548955	0.258692	6.21817	5.97285	1.27803	DOWN	0.0651238	gb:CK456772 DB_XREF=gi:40803986 DB_XREF=921018 TID=Ssc.24134.1 CNT=2 FEA=EST TIER=ConsEnd STK=1 UG=Ssc.24134 UG_TITLE=Transcribed locus, moderately similar to XP_376781.1 solute carrier family 10 (sodiumbile acid cotransporter family), member 5 (Homo sapiens) REP_ORG=S. scrofa
Ssc.12430.1.S1_at	PRKCZ	NM_002744	protein kinase C; zeta	0.00549905	0.258692	6.11289	5.65241	1.58482	DOWN	0.122279	gb:AY346332.1 DB_XREF=gi:33668147 TID=Ssc.18561.2 CNT=1 FEA=mRNA TIER=ConsEnd STK=0 LL=397326 UG_GENE=KCNQ1 UG=Ssc.18561 UG_TITLE=Potassium channel protein (KvLQT1) DEF=Sus scrofa ventricular voltage-gated K+ channel pore-forming subunit KCNQ1 mRNA, partial cds. REP_ORG=S. scrofa
Ssc.8640.1.S1_at	VTI1B	NM_006370	vesicle transport through interaction with t-SNAREs homolog	0.00555282	0.167024	8.1137	7.80143	1.36652	DOWN	0.0830734	gb:BQ602365 DB_XREF=gi:21549091 DB_XREF=MI-P-HO-ahy-h-08-1-UM.s1 CLONE=MI-P-HO-ahy-h-08-1-UM TID=Ssc.14447.1 CNT=1 FEA=EST TIER=ConsEnd STK=0 UG=Ssc.14447 UG_TITLE=Transcribed locus REP_ORG=S. scrofa
Ssc.18585.1.S1_at	GUSB	NM_000181	glucuronidase; beta	0.00559293	0.0978206	6.92832	7.63596	0.492808	UP	0.188507	gb:CK451052 DB_XREF=gi:40798266 DB_XREF=904183 TID=Ssc.23890.1 CNT=6 FEA=EST TIER=ConsEnd STK=2 UG=Ssc.23890 UG_TITLE=Transcribed locus, highly similar to XP_127565.4 filamin, beta (Mus musculus) REP_ORG=S. scrofa
Ssc.26053.1.S1_at	XPNPEP1	NM_020383	X-prolyl aminopeptidase	0.00563507	0.258816	6.49285	6.30148	1.21091	DOWN	0.0510502	gb:BF702283 DB_XREF=gi:11987691 DB_XREF=MI-P-A2-aar-c-03-1-UM.s1 CLONE=MI-P-A2-aar-c-03-1-UM TID=Ssc.10493.1 CNT=5 FEA=EST TIER=ConsEnd STK=0 UG=Ssc.10493 UG_TITLE=Transcribed locus REP_ORG=S. scrofa
Ssc.859.1.S1_at	MRPL48	NM_016055	mitochondrial ribosomal protein L48	0.00563805	0.258816	7.22667	6.95372	1.31383	DOWN	0.072819	gb:BQ603355 DB_XREF=gi:21550081 DB_XREF=MI-P-NA-afs-e-07-1-UM.s1 CLONE=MI-P-NA-afs-e-07-1-UM TID=Ssc.13738.1 CNT=1 FEA=EST TIER=ConsEnd STK=0 UG=Ssc.13738 UG_TITLE=Transcribed locus REP_ORG=S. scrofa
Ssc.17953.1.S1_at	PARP4	NM_006437	poly	0.00567082	0.239454	5.19976	5.95812	0.468434	UP	0.20254	gb:BX923319 DB_XREF=gi:41140167 DB_XREF=BX923319 CLONE=scan0011d.j.16 TID=Ssc.25725.1 CNT=3 FEA=EST TIER=ConsEnd STK=3 UG=Ssc.25725 UG_TITLE=Transcribed locus, highly similar to NP_005076.3 nucleoporin 214kDa (Homo sapiens) REP_ORG=S. scrofa
Ssc.16517.1.S1_at	-			0.00569625	0.211357	5.85492	6.46757	0.541912	UP	0.163762	gb:BF702474 DB_XREF=gi:11987882 DB_XREF=MI-P-H3-aat-f-01-1-UM.s1 CLONE=MI-P-H3-aat-f-01-1-UM TID=Ssc.8238.1 CNT=5 FEA=EST TIER=ConsEnd STK=4 UG=Ssc.8238 UG_TITLE=Transcribed locus REP_ORG=S. scrofa
Ssc.12921.1.S1_at	FAM3C	NM_014888	family with sequence similarity 3; member C	0.00570907	0.25887	8.05015	8.41264	0.695944	UP	0.0969332	gb:CK464990 DB_XREF=gi:40836271 DB_XREF=936056 TID=Ssc.7514.1 CNT=20 FEA=EST TIER=Stack STK=15 UG=Ssc.7514 UG_TITLE=Transcribed locus, moderately similar to NP_085116.1 hypothetical protein FLJ21628 (Homo sapiens) REP_ORG=S. scrofa
Ssc.4344.1.A1_at	-	NM_000142	fibroblast growth factor receptor 3	0.00575693	0.25887	7.67685	7.04306	1.88474	DOWN	0.169748	gb:CN069682 DB_XREF=gi:45845739 DB_XREF=858467 TID=Ssc.26464.1 CNT=1 FEA=EST TIER=ConsEnd STK=1 UG=Ssc.26464 UG_TITLE=Transcribed locus REP_ORG=S. scrofa
SscAffx.11.1.S1_a_at	IVL	NM_005547	involucrin	0.00579599	0.259123	8.38177	7.94886	1.54172	DOWN	0.11609	gb:CD572116 DB_XREF=gi:31663183 DB_XREF=PBL_14_E11 CLONE=PBL TID=Ssc.17400.1 CNT=1 FEA=EST TIER=ConsEnd STK=1 UG=Ssc.17400 UG_TITLE=Transcribed locus REP_ORG=S. scrofa
Ssc.17523.1.S1_at	MRPL33	NM_004891	mitochondrial ribosomal protein L33	0.00580606	0.11871	6.46012	5.62222	2.3115	DOWN	0.22477	gb:CF362514 DB_XREF=gi:34162253 DB_XREF=830189 TID=Ssc.19653.1 CNT=5 FEA=EST TIER=ConsEnd STK=3 UG=Ssc.19653 UG_TITLE=Transcribed locus, weakly similar to NP_848640.1 hypothetical protein LOC339456 (Homo sapiens) REP_ORG=S. scrofa
Ssc.22716.1.S1_at	-			0.00581303	0.131903	5.37079	6.24537	0.41704	UP	0.234661	gb:CO947398 DB_XREF=gi:51314157 DB_XREF=UMC-p6mm3-019-b05 TID=Ssc.15639.1 CNT=3 FEA=EST TIER=ConsEnd STK=1 UG=Ssc.15639 UG_TITLE=Transcribed locus REP_ORG=S. scrofa
Ssc.16770.1.S1_at	EMG1	NM_006331	C2f protein	0.00583307	0.259217	8.09629	7.73809	1.43074	DOWN	0.0961707	gb:CK466105 DB_XREF=gi:40837382 DB_XREF=937277 TID=Ssc.25213.1 CNT=17 FEA=EST TIER=ConsEnd STK=3 UG=Ssc.25213 UG_TITLE=Transcribed locus, highly similar to NP_004319.1 BCS1-like (yeast) (Homo sapiens) REP_ORG=S. scrofa
Ssc.13430.1.A1_at	-			0.00590165	0.2012	6.53944	7.12399	0.557361	UP	0.157286	gb:BM083158 DB_XREF=gi:16933585 DB_XREF=EST003 CLONE=pM004 TID=Ssc.10843.1 CNT=144 FEA=EST TIER=Stack STK=9 UG=Ssc.10843 UG_TITLE=Transcribed locus, highly similar to NP_001958.1 eukaryotic translation initiation factor 4A, isoform 2 (Homo sapiens) REP_ORG=S. scrofa
Ssc.6518.1.A1_at	-	NM_022496	ARP6 actin-related protein 6 homolog	0.00597441	0.127539	6.11938	6.94543	0.437776	UP	0.222781	gb:BF711655 DB_XREF=gi:12011130 DB_XREF=MI-P-E6-ace-d-06-1-UM.s1 CLONE=MI-P-E6-ace-d-06-1-UM TID=Ssc.7684.1 CNT=1 FEA=EST TIER=ConsEnd STK=1 UG=Ssc.7684 UG_TITLE=Transcribed locus REP_ORG=S. scrofa
Ssc.11367.1.S1_at	VPS41	NM_014396	vacuolar protein sorting 41	0.00603439	0.261761	7.53861	7.26389	1.31617	DOWN	0.074231	gb:BX671487 DB_XREF=gi:37983080 DB_XREF=BX671487 CLONE=scac0036i.f.18 TID=Ssc.14243.1 CNT=11 FEA=mRNA TIER=ConsEnd STK=0 LL=397662 UG_GENE=CCNB1 UG=Ssc.14243 UG_TITLE=Cyclin B REP_ORG=S. scrofa
Ssc.22152.1.A1_at	USE1	NM_018467	uncharacterized hematopoietic stemprogenitor cells protei	0.00607428	0.261761	6.52848	6.35177	1.19328	DOWN	0.0478058	gb:CK451205 DB_XREF=gi:40798419 DB_XREF=904354 TID=Ssc.23907.1 CNT=4 FEA=EST TIER=ConsEnd STK=1 UG=Ssc.23907 UG_TITLE=Transcribed locus, weakly similar to NP_038636.1 nascent polypeptide-associated complex alpha polypeptide (Mus musculus) REP_ORG=S. scrofa
Ssc.25792.1.S1_at	PIGP	NM_153681	Down syndrome critical region gene 5	0.00607439	0.261761	8.50802	7.96126	1.72765	DOWN	0.147919	gb:CN165866 DB_XREF=gi:46180296 DB_XREF=996709 TID=Ssc.5416.2 CNT=5 FEA=EST TIER=ConsEnd STK=0 UG=Ssc.5416 UG_TITLE=Transcribed locus, highly similar to NP_004583.2 splicing factor, arginineserine-rich 8 (suppressor-of-white-apricot homolog, Drosophila) (Homo sapiens) REP_ORG=S. scrofa
Ssc.6615.1.S1_at	TAF4			0.00613062	0.235152	5.83977	5.21037	1.87648	DOWN	0.170571	gb:BF710088 DB_XREF=gi:12009565 DB_XREF=MI-P-AY1-nqb-c-03-0-UI.s1 CLONE=MI-P-AY1-nqb-c-03-0-UI TID=Ssc.9279.1 CNT=1 FEA=EST TIER=ConsEnd STK=1 UG=Ssc.9279 UG_TITLE=Transcribed locus REP_ORG=S. scrofa
Ssc.4781.1.S1_at	NSMCE1	NM_145080	non-SMC element 1 homolog	0.00615579	0.261778	7.79697	7.46711	1.39078	DOWN	0.0894651	gb:BF703940 DB_XREF=gi:11989396 DB_XREF=MI-P-A3-abv-f-03-1-UM.s1 CLONE=MI-P-A3-abv-f-03-1-UM TID=Ssc.6952.1 CNT=1 FEA=EST TIER=ConsEnd STK=1 UG=Ssc.6952 UG_TITLE=Transcribed locus, weakly similar to XP_343999.1 similar to ORF1 (Rattus norvegicus) REP_ORG=S. scrofa
Ssc.1241.1.S1_at	HSPE1	NM_002157	heat shock 10kDa protein 1	0.00615646	0.181854	9.37549	9.72643	0.704032	UP	0.09518	gb:AF248310.1 DB_XREF=gi:9954364 TID=Ssc.16731.1 CNT=1 FEA=mRNA TIER=ConsEnd STK=0 UG=Ssc.16731 UG_TITLE=Transcribed locus, moderately similar to XP_234649.1 similar to immunoglobulin heavy chain variable region (Rattus norvegicus) DEF=Sus scrofa clone 5 immunoglobulin heavy chain mRNA, partial cds. REP_ORG=S. scrofa
Ssc.24300.1.S1_at	MRPL45	NM_032351	mitochondrial ribosomal protein L45	0.00618929	0.261778	7.0102	6.78289	1.25522	DOWN	0.0617142	gb:BQ604008 DB_XREF=gi:21550734 DB_XREF=MI-P-CP1-nza-l-04-0-UI.s1 CLONE=MI-P-CP1-nza-l-04-0-UI TID=Ssc.4426.1 CNT=14 FEA=EST TIER=ConsEnd STK=0 UG=Ssc.4426 UG_TITLE=Transcribed locus, moderately similar to NP_005882.1 acetyl-Coenzyme A acetyltransferase 2 (acetoacetyl Coenzyme A thiolase) (Homo sapiens) REP_ORG=S. scrofa
Ssc.18431.1.S1_at	EIF2B2	NM_014239	eukaryotic translation initiation factor 2B; subunit 2 beta	0.00619886	0.261778	7.62651	7.34636	1.32332	DOWN	0.0760796	gb:CN154188 DB_XREF=gi:46168618 DB_XREF=941383 TID=Ssc.22028.1 CNT=8 FEA=EST TIER=ConsEnd STK=2 UG=Ssc.22028 UG_TITLE=Transcribed locus, weakly similar to NP_006287.1 vaccinia related kinase 2 (Homo sapiens) REP_ORG=S. scrofa
Ssc.1020.1.S1_at	CTSK	NM_000396	cathepsin K	0.00619943	0.261778	8.55806	8.09285	1.59235	DOWN	0.12634	gb:NM_213881.1 DB_XREF=gi:47523095 GEN=CRY TID=Ssc.9178.1 CNT=35 FEA=FLmRNA TIER=FL+Stack STK=8 LL=396914 UG=Ssc.9178 DEF=Sus scrofa CRY protein (CRY), mRNA. PROD=CRY protein FL=gb:AF351608.1 gb:NM_213881.1 REP_ORG=S. scrofa
Ssc.5551.1.S1_at	FUNDC2	NM_023934	FUN14 domain containing 2	0.00620852	0.261778	7.29718	7.03183	1.30389	DOWN	0.0720843	gb:BQ603187 DB_XREF=gi:21549913 DB_XREF=MI-P-NA-afq-e-01-1-UM.s1 CLONE=MI-P-NA-afq-e-01-1-UM TID=Ssc.6430.1 CNT=1 FEA=EST TIER=ConsEnd STK=1 UG=Ssc.6430 UG_TITLE=Transcribed locus REP_ORG=S. scrofa
Ssc.11669.1.S1_at	-	NM_001970	eukaryotic translation initiation factor 5A	0.00623849	0.2196	5.67817	6.99783	0.267226	UP	0.358813	gb:AJ236928.1 DB_XREF=gi:4186140 TID=Ssc.495.1 CNT=2 FEA=mRNA TIER=ConsEnd STK=0 UG=Ssc.495 UG_TITLE=Hypothetical protein (5; clone 2C4) DEF=Sus scrofa mRNA for hypothetical protein (5; clone 2C4). REP_ORG=S. scrofa
Ssc.16434.1.A1_at	-	NM_002514	nephroblastoma overexpressed gene	0.00633788	0.265292	10.3517	10.53	0.836741	UP	0.0486082	gb:BI185975 DB_XREF=gi:14660384 DB_XREF=UNL-P-FN-aa-g-06-0-UNL.s2 CLONE=UNL-P-FN-aa-g-06-0-UNL TID=Ssc.5000.1 CNT=6 FEA=EST TIER=ConsEnd STK=4 UG=Ssc.5000 UG_TITLE=Transcribed locus, moderately similar to NP_004439.1 v-erb-b2 erythroblastic leukemia viral oncogene homolog 2, neuroglioblastoma derived oncogene homolog (avian) (Homo sapiens) REP_ORG=S. scrofa
Ssc.2167.3.A1_at	-			0.00636671	0.249603	7.12606	6.46956	1.92802	DOWN	0.179187	gb:CN153488 DB_XREF=gi:46167918 DB_XREF=940610 TID=Ssc.10743.1 CNT=6 FEA=EST TIER=ConsEnd STK=1 UG=Ssc.10743 UG_TITLE=Transcribed locus, highly similar to NP_004563.1 plakophilin 2 (Homo sapiens) REP_ORG=S. scrofa
Ssc.12273.1.A1_at	GSTM3	NM_000849	glutathione S-transferase M3	0.00643771	0.0541928	5.73596	6.90548	0.310517	UP	0.319884	gb:Y11025.1 DB_XREF=gi:1841941 TID=Ssc.16181.1 CNT=1 FEA=mRNA TIER=ConsEnd STK=0 UG=Ssc.16181 UG_TITLE=Nitric oxide synthase DEF=S.scrofa mRNA for nitric oxide synthase. REP_ORG=S. scrofa
Ssc.5159.3.A1_a_at	-			0.00644413	0.208177	6.99596	6.4512	1.72419	DOWN	0.14903	gb:CO947460 DB_XREF=gi:51314219 DB_XREF=UMC-p6mm3-019-h03 TID=Ssc.29792.1 CNT=1 FEA=EST TIER=ConsEnd STK=1 UG=Ssc.29792 UG_TITLE=Transcribed locus REP_ORG=S. scrofa
Ssc.18436.3.A1_a_at	-	NM_183237	ring finger protein 7	0.00646221	0.148628	7.0429	7.6564	0.541455	UP	0.167923	gb:CO991586 DB_XREF=gi:51350860 DB_XREF=UMC-pd3ov4-002-h09 TID=Ssc.5962.1 CNT=7 FEA=EST TIER=ConsEnd STK=2 UG=Ssc.5962 UG_TITLE=Transcribed locus, highly similar to NP_003918.1 methyl-CpG binding domain protein 2 (Homo sapiens) REP_ORG=S. scrofa
Ssc.24193.1.S1_at	GRTP1	NM_024719	growth hormone regulated TBC protein 1	0.00652478	0.243912	7.0551	6.35774	2.00844	DOWN	0.191227	gb:BE231537 DB_XREF=gi:9016255 DB_XREF=136305 TID=Ssc.15594.2 CNT=14 FEA=EST TIER=ConsEnd STK=0 UG=Ssc.15594 UG_TITLE=Transcribed locus, highly similar to NP_066972.1 coactosin-like 1 (Dictyostelium) (Homo sapiens) REP_ORG=S. scrofa
Ssc.977.1.A1_at	WSB1	NM_134264	WD repeat and SOCS box-containing 1	0.00652823	0.265745	7.07517	7.49982	0.653996	UP	0.116458	gb:BX921682 DB_XREF=gi:41138530 DB_XREF=BX921682 CLONE=scan0025d.b.15 TID=Ssc.25262.1 CNT=1 FEA=EST TIER=ConsEnd STK=1 UG=Ssc.25262 UG_TITLE=Transcribed locus REP_ORG=S. scrofa
Ssc.11024.2.A1_at	-	NM_004161	RAB1A; member RAS oncogene family	0.0065434	0.207129	7.46551	8.11258	0.523579	UP	0.177532	gb:AY677198.1 DB_XREF=gi:50513040 GEN=PGK1 TID=Ssc.935.1 CNT=53 FEA=FLmRNA TIER=FL+Stack STK=20 UG=Ssc.935 DEF=Sus scrofa phosphoglycerate kinase 1 (PGK1) mRNA, complete cds. PROD=phosphoglycerate kinase 1 FL=gb:AY677198.1 REP_ORG=S. scrofa
Ssc.10133.1.A1_at	SNX5	NM_014426	sorting nexin 5	0.00658126	0.265745	8.60518	8.2874	1.37407	DOWN	0.0872811	gb:NM_214014.1 DB_XREF=gi:47522851 GEN=FOXO1A TID=Ssc.73.1 CNT=28 FEA=FLmRNA TIER=FL+Stack STK=13 LL=397077 UG=Ssc.73 DEF=Sus scrofa forkheadwinged helix transcription factor FOXO1a (FOXO1A), mRNA. PROD=forkheadwinged helix transcription factorFOXO1a FL=gb:NM_214014.1 gb:AY094061.1 REP_ORG=S. scrofa
Ssc.11992.1.A1_at	CLU	NM_001831	clusterin	0.00659245	0.0465703	6.78982	5.9716	2.26645	DOWN	0.224807	gb:AF042021.1 DB_XREF=gi:3273642 TID=Ssc.16069.1 CNT=1 FEA=mRNA TIER=ConsEnd STK=0 LL=397354 UG_GENE=OR7A17 UG=Ssc.16069 UG_TITLE=Olfactory receptor DEF=Sus scrofa T2C11 olfactory receptor mRNA, partial cds. REP_ORG=S. scrofa
Ssc.5389.1.S1_at	IDH3A	NM_005530	isocitrate dehydrogenase 3	0.00662054	0.208946	6.97586	6.55161	1.52844	DOWN	0.116657	gb:BQ602544 DB_XREF=gi:21549270 DB_XREF=MI-P-NA-aen-c-06-1-UM.s1 CLONE=MI-P-NA-aen-c-06-1-UM TID=Ssc.13510.1 CNT=1 FEA=EST TIER=ConsEnd STK=1 UG=Ssc.13510 UG_TITLE=Transcribed locus, moderately similar to XP_343586.1 similar to ORF4 (Rattus norvegicus) REP_ORG=S. scrofa
Ssc.13648.1.A1_at	-	NM_017768	leucine rich repeat containing 40	0.00666887	0.173978	6.34265	6.87457	0.587478	UP	0.146466	gb:CB478196 DB_XREF=gi:29284582 DB_XREF=jns31_E09.f TID=Ssc.11574.1 CNT=10 FEA=EST TIER=Stack STK=9 UG=Ssc.11574 UG_TITLE=Transcribed locus, highly similar to NP_060916.1 glycosyltransferase AD-017 (Homo sapiens) REP_ORG=S. scrofa
Ssc.15540.1.A1_at	-			0.00669687	0.0342739	4.92018	6.43173	0.220568	UP	0.416545	gb:BI401929 DB_XREF=gi:15180990 DB_XREF=MI-P-CP0-nvt-e-10-0-UI.s1 CLONE=MI-P-CP0-nvt-e-10-0-UI TID=Ssc.17312.2 CNT=27 FEA=EST TIER=Stack STK=23 UG=Ssc.17312 UG_TITLE=Transcribed locus, moderately similar to XP_373497.2 hypothetical LOC387763 (Homo sapiens) REP_ORG=S. scrofa
Ssc.11119.1.S1_at	SERBP1	NM_015640	PAI-1 mRNA binding protein	0.00671287	0.218977	8.5767	8.89008	0.730972	UP	0.0863991	gb:D88385.1 DB_XREF=gi:2443339 TID=Ssc.2370.1 CNT=1 FEA=FLmRNA TIER=FL STK=1 LL=397601 UG_GENE=ARAF1 UG=Ssc.2370 DEF=Sus scrofa mRNA for A-Raf-1, complete cds. PROD=A-Raf-1 FL=gb:D88385.1 REP_ORG=S. scrofa
Ssc.8450.1.A1_at	-			0.0067371	0.208877	9.12072	9.79887	0.507556	UP	0.187094	gb:BQ597471 DB_XREF=gi:21544197 DB_XREF=MI-P-A2-aey-f-03-1-UM.s1 CLONE=MI-P-A2-aey-f-03-1-UM TID=Ssc.10634.1 CNT=1 FEA=EST TIER=ConsEnd STK=0 UG=Ssc.10634 UG_TITLE=Transcribed locus REP_ORG=S. scrofa
Ssc.17048.2.S1_at	TMEM85	NM_016454	hypothetical protein LOC51234	0.00679014	0.266042	8.44478	8.33395	1.1172	DOWN	0.0306214	gb:BI181211 DB_XREF=gi:14655620 DB_XREF=UNL-P-FN-ae-d-05-0-UNL.s1 CLONE=UNL-P-FN-ae-d-05-0-UNL TID=Ssc.5482.1 CNT=14 FEA=EST TIER=ConsEnd STK=3 UG=Ssc.5482 UG_TITLE=Transcribed locus, highly similar to NP_005124.1 RCE1 homolog, prenyl protein protease (S. cerevisiae) (Homo sapiens) REP_ORG=S. scrofa
Ssc.5261.1.A1_at	LSG1	NM_018385	hypothetical protein FLJ11301	0.00683213	0.249034	6.36753	5.82382	1.72238	DOWN	0.150403	gb:BQ597791 DB_XREF=gi:21544517 DB_XREF=MI-P-A2-aff-g-03-1-UM.s1 CLONE=MI-P-A2-aff-g-03-1-UM TID=Ssc.10721.1 CNT=1 FEA=EST TIER=ConsEnd STK=1 UG=Ssc.10721 UG_TITLE=Transcribed locus REP_ORG=S. scrofa
Ssc.8557.1.A1_at	ST7L	NM_138729	suppression of tumorigenicity 7 like	0.00688788	0.268189	6.79581	6.4107	1.46979	DOWN	0.106699	gb:BQ602676 DB_XREF=gi:21549402 DB_XREF=MI-P-NA-aep-a-02-1-UM.s1 CLONE=MI-P-NA-aep-a-02-1-UM TID=Ssc.13550.1 CNT=1 FEA=EST TIER=ConsEnd STK=0 UG=Ssc.13550 UG_TITLE=Transcribed locus REP_ORG=S. scrofa
Ssc.7881.1.A1_at	-	NM_145753	pleckstrin homology-like domain; family B; member 2	0.006888	0.268189	7.22202	7.71248	0.612343	UP	0.135886	gb:CF368947 DB_XREF=gi:34174974 DB_XREF=853703 TID=Ssc.9392.3 CNT=1 FEA=EST TIER=ConsEnd STK=1 UG=Ssc.9392 UG_TITLE=Transcribed locus REP_ORG=S. scrofa
Ssc.1925.1.S1_at	POLR2G	NM_002696	polymerase	0.00689593	0.268189	8.12749	7.92446	1.2251	DOWN	0.0562615	gb:CO993578 DB_XREF=gi:51352852 DB_XREF=UMC-pd0fol-003-e12 TID=Ssc.31011.1 CNT=3 FEA=EST TIER=ConsEnd STK=2 UG=Ssc.31011 UG_TITLE=Transcribed locus REP_ORG=S. scrofa
Ssc.1986.1.S1_at	PTGS1	NM_080591	prostaglandin-endoperoxide synthase 1	0.00696238	0.110703	6.64797	5.66801	2.66435	DOWN	0.272062	gb:BI184478 DB_XREF=gi:14658887 DB_XREF=UNL-P-FN-co-a-10-0-UNL.s1 CLONE=UNL-P-FN-co-a-10-0-UNL TID=Ssc.11772.1 CNT=2 FEA=EST TIER=ConsEnd STK=2 UG=Ssc.11772 UG_TITLE=Transcribed locus REP_ORG=S. scrofa
Ssc.3047.1.S1_at	-	NM_016061	yippee-like 5	0.00699489	0.270538	8.50198	8.18983	1.36636	DOWN	0.0867381	gb:CN159165 DB_XREF=gi:46173595 DB_XREF=948202 TID=Ssc.24649.1 CNT=6 FEA=EST TIER=ConsEnd STK=2 UG=Ssc.24649 UG_TITLE=Transcribed locus, highly similar to NP_660148.1 churchill domain containing 1 (Homo sapiens) REP_ORG=S. scrofa
Ssc.8779.1.A1_at	-			0.00710474	0.27378	6.58722	6.95499	0.692278	UP	0.102498	gb:BQ601103 DB_XREF=gi:21547829 DB_XREF=MI-P-H1-afm-b-08-1-UM.s1 CLONE=MI-P-H1-afm-b-08-1-UM TID=Ssc.8166.1 CNT=1 FEA=EST TIER=ConsEnd STK=0 UG=Ssc.8166 UG_TITLE=Transcribed locus REP_ORG=S. scrofa
Ssc.13780.4.S1_x_at	HLA-A	NM_002116	major histocompatibility complex; class I; A	0.00724296	0.144838	7.53204	7.1076	1.52873	DOWN	0.11873	gb:CF788164 DB_XREF=gi:37792725 DB_XREF=856918 TID=Ssc.1208.1 CNT=13 FEA=EST TIER=Stack STK=8 UG=Ssc.1208 UG_TITLE=Transcribed locus REP_ORG=S. scrofa
Ssc.7769.2.S1_at	LPGAT1	NM_014873	lysophosphatidylglycerol acyltransferase 1	0.00730148	0.277756	6.35624	6.75797	0.669161	UP	0.112553	gb:CF795103 DB_XREF=gi:37799676 DB_XREF=891203 TID=Ssc.22483.1 CNT=1 FEA=EST TIER=ConsEnd STK=1 UG=Ssc.22483 UG_TITLE=Transcribed locus REP_ORG=S. scrofa
Ssc.2530.1.S1_at	-	NM_002576	p21Cdc42Rac1-activated kinase 1	0.00730936	0.277756	6.71721	6.3774	1.40469	DOWN	0.0952265	gb:CN155420 DB_XREF=gi:46169850 DB_XREF=942715 TID=Ssc.21184.1 CNT=10 FEA=EST TIER=ConsEnd STK=0 UG=Ssc.21184 UG_TITLE=Transcribed locus, highly similar to NP_032272.1 hippocampus abundant gene transcript 1 (Mus musculus) REP_ORG=S. scrofa
Ssc.5440.1.A1_at	-	NM_014819	praja 2; RING-H2 motif containing	0.00731353	0.277756	8.08724	8.40762	0.72587	UP	0.0897904	gb:BQ600200 DB_XREF=gi:21546926 DB_XREF=MI-P-E7-agl-d-08-1-UM.s1 CLONE=MI-P-E7-agl-d-08-1-UM TID=Ssc.14106.1 CNT=1 FEA=EST TIER=ConsEnd STK=1 UG=Ssc.14106 UG_TITLE=Transcribed locus REP_ORG=S. scrofa
Ssc.30236.1.A1_at	-	NM_001014444	crystallin; mu	0.00735686	0.11274	5.89488	5.03212	2.3697	DOWN	0.242072	gb:BG385232 DB_XREF=gi:13309704 DB_XREF=306876 TID=Ssc.10800.1 CNT=2 FEA=EST TIER=ConsEnd STK=0 UG=Ssc.10800 UG_TITLE=Transcribed locus, highly similar to NP_035528.1 solute carrier family 25 (mitochondrial carrier, brain), member 14 (Mus musculus) REP_ORG=S. scrofa
Ssc.18487.1.S1_a_at	FBXO31	NM_024735	F-box protein 31	0.0074482	0.28034	5.4967	6.15944	0.515439	UP	0.186392	gb:CK467744 DB_XREF=gi:40839021 DB_XREF=939071 TID=Ssc.26424.1 CNT=6 FEA=EST TIER=ConsEnd STK=2 UG=Ssc.26424 UG_TITLE=Transcribed locus, highly similar to XP_376002.1 Homo sapiens LOC400922 gene REP_ORG=S. scrofa
Ssc.9449.1.A1_at	PPFIBP1	NM_003622	PTPRF interacting protein; binding protein 1	0.0074929	0.281318	7.55312	7.93565	0.682135	UP	0.107708	gb:BI184855 DB_XREF=gi:14659264 DB_XREF=UNL-P-FN-da-e-09-0-UNL.s1 CLONE=UNL-P-FN-da-e-09-0-UNL TID=Ssc.12097.1 CNT=1 FEA=EST TIER=ConsEnd STK=0 UG=Ssc.12097 UG_TITLE=Transcribed locus REP_ORG=S. scrofa
Ssc.18323.1.S1_at	EIF4B	NM_001417	eukaryotic translation initiation factor 4B	0.00758201	0.281403	8.10864	7.91971	1.20795	DOWN	0.0533171	gb:CN160176 DB_XREF=gi:46174606 DB_XREF=949337 TID=Ssc.25081.1 CNT=8 FEA=EST TIER=ConsEnd STK=2 UG=Ssc.25081 UG_TITLE=Transcribed locus REP_ORG=S. scrofa
Ssc.15283.1.A1_at	-			0.0076794	0.188327	8.48746	8.78069	0.745848	UP	0.082959	gb:CO946371 DB_XREF=gi:51313130 DB_XREF=UMC-p6mm3-005-c08 TID=Ssc.11506.1 CNT=20 FEA=EST TIER=Stack STK=6 UG=Ssc.11506 UG_TITLE=Transcribed locus, highly similar to NP_005960.1 nucleosome assembly protein 1-like 4 (Homo sapiens) REP_ORG=S. scrofa
Ssc.1884.1.S1_at	NUDT21	NM_007006	cleavage and polyadenylation specific factor 5; 25 kDa	0.00769587	0.284571	8.48617	8.27079	1.24034	DOWN	0.0609596	gb:BX666500 DB_XREF=gi:37856218 DB_XREF=BX666500 CLONE=scag0003c.h.11 TID=Ssc.21141.1 CNT=5 FEA=EST TIER=ConsEnd STK=2 UG=Ssc.21141 UG_TITLE=Transcribed locus, moderately similar to XP_219479.2 similar to single Ig IL-1 receptor related protein (Rattus norvegicus) REP_ORG=S. scrofa
Ssc.21517.1.A1_at	-			0.00778973	0.286172	7.61414	7.35165	1.30017	DOWN	0.0744683	gb:CO955543 DB_XREF=gi:51332606 DB_XREF=UMC-pputal2-001-a02 TID=Ssc.6463.1 CNT=5 FEA=EST TIER=ConsEnd STK=1 UG=Ssc.6463 UG_TITLE=Transcribed locus REP_ORG=S. scrofa
Ssc.12797.1.S1_at	-	NM_014614	proteasome	0.00779355	0.286172	6.09924	6.40255	0.73837	UP	0.0860559	gb:CK464934 DB_XREF=gi:40836215 DB_XREF=935992 TID=Ssc.2078.1 CNT=33 FEA=EST TIER=Stack STK=19 UG=Ssc.2078 UG_TITLE=Transcribed locus, highly similar to XP_238447.2 similar to elastin microfibril interface located protein 1 (Rattus norvegicus) REP_ORG=S. scrofa
Ssc.21194.1.S1_at	PTPRR	NM_130846	protein tyrosine phosphatase; receptor type; R	0.00781183	0.0711287	7.00614	6.21095	2.21485	DOWN	0.225714	gb:CO956108 DB_XREF=gi:51333171 DB_XREF=UMC-pputal5-001-f10 TID=Ssc.7789.1 CNT=6 FEA=EST TIER=ConsEnd STK=1 UG=Ssc.7789 UG_TITLE=Transcribed locus, highly similar to NP_003433.2 zinc finger protein 143 (clone pHZ-1) (Homo sapiens) REP_ORG=S. scrofa
Ssc.8922.1.S1_at	HES1	NM_005524	hairy and enhancer of split 1;	0.00794222	0.241294	5.84506	6.46035	0.540485	UP	0.175213	gb:BF713415 DB_XREF=gi:12012890 DB_XREF=MI-P-O2-adw-e-12-1-UM.s1 CLONE=MI-P-O2-adw-e-12-1-UM TID=Ssc.10875.1 CNT=1 FEA=EST TIER=ConsEnd STK=0 UG=Ssc.10875 UG_TITLE=Transcribed locus, moderately similar to NP_057292.1 vacuolar protein sorting 28 (yeast) (Homo sapiens) REP_ORG=S. scrofa
Ssc.23503.1.S1_at	MYD88	NM_002468	myeloid differentiation primary response gene	0.00794266	0.289625	6.48361	6.1354	1.41653	DOWN	0.0991588	gb:BQ599512 DB_XREF=gi:21546238 DB_XREF=MI-P-E6-ahk-b-04-1-UM.s1 CLONE=MI-P-E6-ahk-b-04-1-UM TID=Ssc.7811.1 CNT=2 FEA=EST TIER=ConsEnd STK=1 UG=Ssc.7811 UG_TITLE=Transcribed locus REP_ORG=S. scrofa
Ssc.1731.1.S1_at	-			0.00797903	0.131024	5.51427	6.10835	0.552068	UP	0.169327	gb:BX921127 DB_XREF=gi:41137975 DB_XREF=BX921127 CLONE=scan0006d.h.21 TID=Ssc.19198.2 CNT=1 FEA=EST TIER=ConsEnd STK=1 UG=Ssc.19198 UG_TITLE=Transcribed locus, highly similar to XP_216192.1 similar to tex261 (Rattus norvegicus) REP_ORG=S. scrofa
Ssc.2441.2.A1_at	SLC3A1	NM_000341	solute carrier family 3	0.00800645	0.290441	7.64514	7.17878	1.59419	DOWN	0.133013	gb:BF440632 DB_XREF=gi:11500516 DB_XREF=256589 TID=Ssc.4584.1 CNT=14 FEA=EST TIER=ConsEnd STK=0 UG=Ssc.4584 UG_TITLE=Transcribed locus, highly similar to NP_110446.2 hypothetical protein MGC11335 (Homo sapiens) REP_ORG=S. scrofa
Ssc.30692.1.A1_at	-	NM_021205	ras homolog gene family; member U	0.00802374	0.0851908	7.09314	6.52699	1.76147	DOWN	0.16154	gb:CF359518 DB_XREF=gi:34156325 DB_XREF=820771 TID=Ssc.17987.1 CNT=4 FEA=EST TIER=ConsEnd STK=2 UG=Ssc.17987 UG_TITLE=Transcribed locus, moderately similar to NP_005323.1 hemoglobin, zeta (Homo sapiens) REP_ORG=S. scrofa
Ssc.9241.2.A1_a_at	-	NM_006275	splicing factor; arginineserine-rich 6	0.00803537	0.290488	5.25356	5.84	0.556307	UP	0.167376	gb:BF712114 DB_XREF=gi:12011637 DB_XREF=MI-P-E4-ada-e-12-1-UM.s1 CLONE=MI-P-E4-ada-e-12-1-UM TID=Ssc.7382.1 CNT=1 FEA=EST TIER=ConsEnd STK=0 UG=Ssc.7382 UG_TITLE=Transcribed locus REP_ORG=S. scrofa
Ssc.26264.1.S1_at	-	NM_014864	family with sequence similarity 20; member B	0.00811109	0.292139	6.56147	6.95791	0.672715	UP	0.113354	gb:BX666951 DB_XREF=gi:37856669 DB_XREF=BX666951 CLONE=scac0027i.a.20 TID=Ssc.22181.1 CNT=5 FEA=EST TIER=ConsEnd STK=0 UG=Ssc.22181 UG_TITLE=Transcribed locus, highly similar to NP_055448.1 SH2 domain binding protein 1 (tetratricopeptide repeat containing) (Homo sapiens) REP_ORG=S. scrofa
Ssc.1095.3.S1_at	TSPAN31	NM_005981	sarcoma amplified sequence	0.00812092	0.292139	8.1627	7.95352	1.23267	DOWN	0.059826	gb:NM_214322.1 DB_XREF=gi:47523701 GEN=NPC1 TID=Ssc.1533.1 CNT=16 FEA=FLmRNA TIER=FL+Stack STK=6 LL=397591 UG=Ssc.1533 DEF=Sus scrofa Niemann-Pick C disease protein (NPC1), mRNA. PROD=Niemann-Pick C disease protein FL=gb:AF169635.1 gb:NM_214322.1 REP_ORG=S. scrofa
Ssc.4601.1.A1_at	RBM5	NM_005778	RNA binding motif protein 5	0.00815722	0.29288	7.36645	7.61294	0.781536	UP	0.0705592	gb:CN032632 DB_XREF=gi:48727168 DB_XREF=UMC-pgvo4-012-g03 TID=Ssc.28006.1 CNT=1 FEA=EST TIER=ConsEnd STK=1 UG=Ssc.28006 UG_TITLE=Transcribed locus, moderately similar to NP_689739.2 amyotrophic lateral sclerosis 2 (juvenile) chromosome region, candidate 19 (Homo sapiens) REP_ORG=S. scrofa
Ssc.3358.1.S1_at	MCEE	NM_032601	methylmalonyl CoA epimerase	0.00829832	0.295927	7.26266	6.82657	1.54666	DOWN	0.125253	gb:CK455768 DB_XREF=gi:40802982 DB_XREF=916380 TID=Ssc.24027.1 CNT=2 FEA=EST TIER=ConsEnd STK=1 UG=Ssc.24027 UG_TITLE=Transcribed locus, highly similar to NP_644812.1 T-cell activation protein phosphatase 2C (Homo sapiens) REP_ORG=S. scrofa
Ssc.8014.1.S1_at	-	NM_003472	DEK oncogene	0.00832273	0.295967	8.32414	8.68935	0.694052	UP	0.104952	gb:Z83989 DB_XREF=gi:1806306 DB_XREF=SSZ83989 CLONE=c10h11 TID=Ssc.840.1 CNT=1 FEA=EST TIER=ConsEnd STK=1 UG=Ssc.840 UG_TITLE=Transcribed locus REP_ORG=S. scrofa
Ssc.21555.2.A1_at	BRF2	NM_018310	BRF2; subunit of RNA polymerase III transcription initiati	0.00835831	0.0300753	4.91144	6.33574	0.240675	UP	0.409655	gb:CF368973 DB_XREF=gi:34175020 DB_XREF=853741 TID=Ssc.1916.1 CNT=5 FEA=EST TIER=ConsEnd STK=1 UG=Ssc.1916 UG_TITLE=Transcribed locus, highly similar to NP_002518.1 neurotrophin 3 (Homo sapiens) REP_ORG=S. scrofa
Ssc.8407.1.A1_at	-	NM_138423	H63 breast cancer expressed gene	0.00838994	0.230734	7.89303	8.21976	0.721277	UP	0.0940432	gb:BF703607 DB_XREF=gi:11989015 DB_XREF=MI-P-H1-abl-e-01-1-UM.s1 CLONE=MI-P-H1-abl-e-01-1-UM TID=Ssc.8093.1 CNT=1 FEA=EST TIER=ConsEnd STK=0 UG=Ssc.8093 UG_TITLE=Transcribed locus REP_ORG=S. scrofa
Ssc.1427.1.S1_at	C19orf62	NM_014173	HSPC142 protein	0.00839477	0.272646	6.62057	6.1833	1.54847	DOWN	0.125874	gb:CK466205 DB_XREF=gi:40837482 DB_XREF=937386 TID=Ssc.17270.1 CNT=16 FEA=EST TIER=Stack STK=7 UG=Ssc.17270 UG_TITLE=Transcribed locus REP_ORG=S. scrofa
Ssc.2262.1.S1_a_at	C19orf56	NM_016145	PTD008 protein	0.00839793	0.295967	7.93659	7.79219	1.15535	DOWN	0.0415704	gb:CO943523 DB_XREF=gi:51310282 DB_XREF=UMC-p2mm4-014-f01 TID=Ssc.28862.1 CNT=3 FEA=EST TIER=ConsEnd STK=1 UG=Ssc.28862 UG_TITLE=Transcribed locus REP_ORG=S. scrofa
Ssc.3020.1.A1_at	IQGAP2	NM_006633	IQ motif containing GTPase activating protein 2	0.00850753	0.298414	8.37803	8.09074	1.3328	DOWN	0.082915	gb:CF361253 DB_XREF=gi:34159757 DB_XREF=827576 TID=Ssc.8856.2 CNT=2 FEA=EST TIER=ConsEnd STK=0 UG=Ssc.8856 UG_TITLE=Transcribed locus, weakly similar to NP_068568.1 placenta-specific 1 (Homo sapiens) REP_ORG=S. scrofa
Ssc.1092.1.A1_at	COX5B	NM_001862	cytochrome c oxidase subunit Vb	0.00855827	0.298617	9.46387	9.15603	1.36047	DOWN	0.0889498	gb:NM_214321.1 DB_XREF=gi:47523707 GEN=PGHS-2 TID=Ssc.7314.1 CNT=32 FEA=FLmRNA TIER=FL+Stack STK=17 LL=397590 UG=Ssc.7314 DEF=Sus scrofa prostaglandin GH synthase-2 (PGHS-2), mRNA. PROD=prostaglandin GH synthase-2 FL=gb:NM_214321.1 gb:AY028583.1 REP_ORG=S. scrofa
Ssc.13508.1.A1_at	ISOC1	NM_016048	isochorismatase domain containing 1	0.00866112	0.301207	6.86271	7.27234	0.663893	UP	0.118644	gb:CN163163 DB_XREF=gi:46177593 DB_XREF=952635 TID=Ssc.3737.1 CNT=36 FEA=EST TIER=Stack STK=9 UG=Ssc.3737 UG_TITLE=Transcribed locus, highly similar to NP_001061.2 tubulin, gamma 1 (Homo sapiens) REP_ORG=S. scrofa
Ssc.30928.1.A1_at	-	NM_002271	RAN binding protein 5	0.00871567	0.301217	6.48972	6.7396	0.778896	UP	0.0724625	gb:BQ603743 DB_XREF=gi:21550469 DB_XREF=MI-P-CP0-nvm-c-07-0-UI.s2 CLONE=MI-P-CP0-nvm-c-07-0-UI TID=Ssc.5544.1 CNT=2 FEA=EST TIER=ConsEnd STK=2 UG=Ssc.5544 UG_TITLE=Transcribed locus, moderately similar to NP_001661.1 armadillo repeat gene deletes in velocardiofacial syndrome (Homo sapiens) REP_ORG=S. scrofa
Ssc.9002.1.A1_at	COL5A1	NM_000093	collagen; type V; alpha 1	0.00875398	0.236981	8.17833	9.06449	0.412233	UP	0.257203	gb:BI185819 DB_XREF=gi:14660228 DB_XREF=UNL-P-FN-de-b-07-0-UNL.s1 CLONE=UNL-P-FN-de-b-07-0-UNL TID=Ssc.11907.1 CNT=1 FEA=EST TIER=ConsEnd STK=0 UG=Ssc.11907 UG_TITLE=Transcribed locus REP_ORG=S. scrofa
Ssc.8623.1.A1_at	-	NM_006364	Sec23 homolog A	0.00876846	0.301452	7.71098	8.23055	0.594775	UP	0.150851	gb:BQ602092 DB_XREF=gi:21548818 DB_XREF=MI-P-HO-ahu-g-08-1-UM.s1 CLONE=MI-P-HO-ahu-g-08-1-UM TID=Ssc.14384.1 CNT=1 FEA=EST TIER=ConsEnd STK=0 UG=Ssc.14384 UG_TITLE=Transcribed locus REP_ORG=S. scrofa
Ssc.21154.1.A1_at	PAPSS1	NM_005443	3-phosphoadenosine 5-phosphosulfate synthase 1	0.00878366	0.301482	7.86974	7.68837	1.19887	DOWN	0.0526783	gb:CK455780 DB_XREF=gi:40802994 DB_XREF=916392 TID=Ssc.25204.1 CNT=7 FEA=EST TIER=ConsEnd STK=1 UG=Ssc.25204 UG_TITLE=Transcribed locus, moderately similar to XP_145503.2 similar to hypothetical protein FLJ32191 (Mus musculus) REP_ORG=S. scrofa
Ssc.2599.1.S1_at	PAQR8	NM_133367	progestin and adipoQ receptor family member VIII	0.00881281	0.301498	6.64815	6.05132	1.81635	DOWN	0.173454	gb:AW414584 DB_XREF=gi:6942466 DB_XREF=48237 TID=Ssc.19323.2 CNT=5 FEA=EST TIER=ConsEnd STK=0 UG=Ssc.19323 UG_TITLE=Transcribed locus, highly similar to NP_612398.1 hypothetical protein BC001096 (Homo sapiens) REP_ORG=S. scrofa
Ssc.10203.1.S1_at	-			0.00888484	0.297521	5.29712	5.70579	0.66453	UP	0.118963	gb:NM_213965.1 DB_XREF=gi:47522757 GEN=MADH1 TID=Ssc.11757.1 CNT=25 FEA=FLmRNA TIER=FL+Stack STK=8 LL=397016 UG=Ssc.11757 DEF=Sus scrofa mothers against decapentaplegic homolog 1 (MADH1), mRNA. PROD=mothers against decapentaplegic homolog 1 FL=gb:AY245888.1 gb:NM_213965.1 REP_ORG=S. scrofa
Ssc.1015.1.S1_at	ANXA5	NM_001154	annexin A5	0.00891247	0.301954	9.48705	9.68233	0.822597	UP	0.0568821	gb:NM_214195.1 DB_XREF=gi:47523475 GEN=AMY2B TID=Ssc.6009.1 CNT=20 FEA=FLmRNA TIER=FL+Stack STK=11 LL=397397 UG=Ssc.6009 DEF=Sus scrofa alpha-amylase (AMY2B), mRNA. PROD=alpha-amylase FL=gb:NM_214195.1 gb:AF064742.1 REP_ORG=S. scrofa
Ssc.7482.1.A1_at	TBCE	NM_003193	tubulin-specific chaperone e	0.00891578	0.301954	6.58421	6.20692	1.45832	DOWN	0.1099	gb:CF368749 DB_XREF=gi:34174573 DB_XREF=853415 TID=Ssc.19066.1 CNT=1 FEA=EST TIER=ConsEnd STK=1 UG=Ssc.19066 UG_TITLE=Transcribed locus REP_ORG=S. scrofa
Ssc.18155.1.S1_at	PLRG1	NM_002669	pleiotropic regulator 1	0.00892615	0.21064	6.29137	5.92345	1.44473	DOWN	0.107197	gb:BX914400 DB_XREF=gi:41131179 DB_XREF=BX914400 CLONE=scan0001f.m.09 TID=Ssc.26274.1 CNT=10 FEA=EST TIER=ConsEnd STK=2 UG=Ssc.26274 UG_TITLE=Transcribed locus REP_ORG=S. scrofa
Ssc.6163.1.A1_at	-	NM_005239	v-ets erythroblastosis virus E26 oncogene homolog 2	0.00894929	0.133937	6.43647	7.08939	0.520523	UP	0.190333	gb:BI401615 DB_XREF=gi:15180676 DB_XREF=MI-P-CP0-nvp-b-05-0-UI.s1 CLONE=MI-P-CP0-nvp-b-05-0-UI TID=Ssc.12276.1 CNT=1 FEA=EST TIER=ConsEnd STK=1 UG=Ssc.12276 UG_TITLE=Transcribed locus REP_ORG=S. scrofa
Ssc.1896.2.A1_a_at	GAMT	NM_000156	guanidinoacetate N-methyltransferase	0.00902547	0.303833	6.52901	6.05412	1.60783	DOWN	0.138666	gb:CK456326 DB_XREF=gi:40803540 DB_XREF=916996 TID=Ssc.24139.1 CNT=4 FEA=EST TIER=ConsEnd STK=2 UG=Ssc.24139 UG_TITLE=Transcribed locus REP_ORG=S. scrofa
Ssc.4713.1.S1_a_at	DHPS	NM_001930	deoxyhypusine synthase	0.00905189	0.30421	6.47163	5.95122	1.68273	DOWN	0.152049	gb:BF702447 DB_XREF=gi:11987813 DB_XREF=MI-P-A2-aas-g-01-1-UM.s1 CLONE=MI-P-A2-aas-g-01-1-UM TID=Ssc.10519.1 CNT=1 FEA=EST TIER=ConsEnd STK=1 UG=Ssc.10519 UG_TITLE=Transcribed locus REP_ORG=S. scrofa
Ssc.6881.1.A1_s_at	-			0.00907207	0.30421	6.14353	6.59628	0.635878	UP	0.132337	gb:CO987050 DB_XREF=gi:51346324 DB_XREF=UMC-pd10en3-011-a12 TID=Ssc.30138.1 CNT=1 FEA=EST TIER=ConsEnd STK=1 UG=Ssc.30138 UG_TITLE=Transcribed locus REP_ORG=S. scrofa
Ssc.2769.1.A1_at	MRPL30	NM_145213	mitochondrial ribosomal protein L30	0.00910894	0.282516	8.44733	8.0469	1.49247	DOWN	0.117139	gb:BQ599672 DB_XREF=gi:21546398 DB_XREF=MI-P-E6-ahm-c-08-1-UM.s1 CLONE=MI-P-E6-ahm-c-08-1-UM TID=Ssc.6670.1 CNT=2 FEA=EST TIER=ConsEnd STK=0 UG=Ssc.6670 UG_TITLE=Transcribed locus, highly similar to NP_631882.1 solute carrier family 39 (metal ion transporter), member 6 (Mus musculus) REP_ORG=S. scrofa
Ssc.7322.1.A1_at	-			0.00913381	0.304557	7.61457	7.90191	0.750262	UP	0.0840992	gb:CF363216 DB_XREF=gi:34163642 DB_XREF=831059 TID=Ssc.18776.1 CNT=1 FEA=EST TIER=ConsEnd STK=1 UG=Ssc.18776 UG_TITLE=Transcribed locus, weakly similar to XP_374327.1 LOC389861 (Homo sapiens) REP_ORG=S. scrofa
Ssc.25585.1.S1_at	HAND2	NM_021973	heart and neural crest derivatives expressed 2	0.00920961	0.190622	3.03815	1.50872	4.61558	DOWN	0.448384	gb:BX676359 DB_XREF=gi:38010494 DB_XREF=BX676359 CLONE=scac0031i.a.24 TID=Ssc.20899.2 CNT=2 FEA=EST TIER=ConsEnd STK=2 UG=Ssc.20899 UG_TITLE=Transcribed locus, weakly similar to NP_700961.1 Plasmodium falciparum 3D7 PF11_0097 gene REP_ORG=S. scrofa
Ssc.7566.1.S1_at	MED7	NM_004270	cofactor required for Sp1 transcriptional activation; subu	0.00921283	0.306221	7.18732	6.92683	1.29757	DOWN	0.0763743	gb:CF367824 DB_XREF=gi:34172741 DB_XREF=852400 TID=Ssc.19510.1 CNT=1 FEA=EST TIER=ConsEnd STK=1 UG=Ssc.19510 UG_TITLE=Transcribed locus REP_ORG=S. scrofa
Ssc.2251.1.A1_at	-	NM_025010	kelch-like 18	0.00929886	0.215877	5.51759	5.08476	1.54162	DOWN	0.127136	gb:BI403160 DB_XREF=gi:15182221 DB_XREF=MI-P-CP1-nwl-d-08-0-UI.s1 CLONE=MI-P-CP1-nwl-d-08-0-UI TID=Ssc.23782.2 CNT=3 FEA=EST TIER=ConsEnd STK=1 UG=Ssc.23782 UG_TITLE=Transcribed locus, highly similar to NP_005850.1 purine-rich element binding protein A (Homo sapiens) REP_ORG=S. scrofa
Ssc.12989.1.A1_at	-	NM_173834	hypothetical protein MGC21416	0.00932873	0.0433326	5.11816	6.00007	0.413991	UP	0.25921	gb:BI181006 DB_XREF=gi:14655415 DB_XREF=UNL-P-F2-aa-e-05-0-UNL.s1 CLONE=UNL-P-F2-aa-e-05-0-UNL TID=Ssc.2312.1 CNT=37 FEA=EST TIER=Stack STK=13 UG=Ssc.2312 UG_TITLE=Transcribed locus, highly similar to NP_002487.1 NADH dehydrogenase (ubiquinone) Fe-S protein 8, 23kDa (NADH-coenzyme Q reductase) (Homo sapiens) REP_ORG=S. scrofa
Ssc.5458.1.S1_at	TXNDC12	NM_015913	thioredoxin domain containing 12	0.00934955	0.142691	7.12075	6.35136	2.15845	DOWN	0.226239	gb:BQ600751 DB_XREF=gi:21547477 DB_XREF=MI-P-E7-ahr-b-05-1-UM.s1 CLONE=MI-P-E7-ahr-b-05-1-UM TID=Ssc.14200.1 CNT=1 FEA=EST TIER=ConsEnd STK=1 UG=Ssc.14200 UG_TITLE=Transcribed locus REP_ORG=S. scrofa
Ssc.30729.1.S1_at	-	NM_012482	zinc finger protein 281	0.00935791	0.114197	5.72058	6.34645	0.534793	UP	0.184071	gb:CN165071 DB_XREF=gi:46179501 DB_XREF=995471 TID=Ssc.2667.3 CNT=3 FEA=EST TIER=ConsEnd STK=2 UG=Ssc.2667 UG_TITLE=Transcribed locus, weakly similar to NP_000403.1 histidine-rich glycoprotein (Homo sapiens) REP_ORG=S. scrofa
Ssc.21844.1.S1_at	C3orf60	NM_199069	nuclear protein E3-3	0.00936863	0.307439	7.1074	6.79937	1.36074	DOWN	0.0906119	gb:CN160363 DB_XREF=gi:46174793 DB_XREF=949535 TID=Ssc.7387.1 CNT=4 FEA=EST TIER=ConsEnd STK=1 UG=Ssc.7387 UG_TITLE=Transcribed locus REP_ORG=S. scrofa
Ssc.11168.1.A1_at	PSMB10	NM_002801	proteasome	0.00938002	0.307439	6.64886	5.9984	1.91642	DOWN	0.191391	gb:CB476360 DB_XREF=gi:29282746 DB_XREF=jns119_F11.f TID=Ssc.11099.1 CNT=395 FEA=mRNA TIER=Stack STK=41 LL=396768 UG_GENE=LOC396768 UG=Ssc.11099 UG_TITLE=Ribosomal protein L3 REP_ORG=S. scrofa
Ssc.5056.1.A1_at	-			0.00939319	0.0296533	5.42423	6.19486	0.46272	UP	0.226814	gb:CO940568 DB_XREF=gi:51307331 DB_XREF=UMC-peov1-004-g04 TID=Ssc.29504.1 CNT=1 FEA=EST TIER=ConsEnd STK=1 UG=Ssc.29504 UG_TITLE=Transcribed locus REP_ORG=S. scrofa
Ssc.10668.1.A1_at	-			0.00939818	0.307439	7.95524	8.29828	0.709609	UP	0.100975	gb:NM_214111.1 DB_XREF=gi:47523029 GEN=DMRT-1 TID=Ssc.321.1 CNT=3 FEA=FLmRNA TIER=FL STK=2 LL=397199 UG=Ssc.321 DEF=Sus scrofa doublesex and mab-3 related transcription factor 1 (DMRT-1), mRNA. PROD=doublesex and mab-3 related transcription factor1 FL=gb:NM_214111.1 gb:AF216651.1 REP_ORG=S. scrofa
Ssc.10956.1.S1_at	RPS27A	NM_002954	ribosomal protein S27a	0.00944767	0.307613	10.6253	10.7159	0.913441	UP	0.0266775	gb:NM_214131.1 DB_XREF=gi:47523065 GEN=CASP3 TID=Ssc.15886.1 CNT=11 FEA=FLmRNA TIER=FL STK=2 LL=397244 UG=Ssc.15886 DEF=Sus scrofa caspase-3 (CASP3), mRNA. PROD=caspase-3 FL=gb:NM_214131.1 gb:AB029345.1 REP_ORG=S. scrofa
Ssc.9169.1.A1_at	TOP2B	NM_001068	topoisomerase	0.00947196	0.307613	7.84457	8.11627	0.762082	UP	0.0801006	gb:BI405160 DB_XREF=gi:15184373 DB_XREF=MI-P-NA-aek-a-02-1-UM.s1.ab1 CLONE=MI-P-NA-aek-a-02-1-UM.ab1 TID=Ssc.13409.1 CNT=1 FEA=EST TIER=ConsEnd STK=0 UG=Ssc.13409 UG_TITLE=Transcribed locus REP_ORG=S. scrofa
Ssc.7970.1.A1_at	-	NM_152857	Wilms tumor 1 associated protein	0.00947401	0.307613	7.56472	7.41003	1.1673	DOWN	0.0456074	gb:CO990848 DB_XREF=gi:51350122 DB_XREF=UMC-pd3ov3-008-e02 TID=Ssc.30368.1 CNT=1 FEA=EST TIER=ConsEnd STK=1 UG=Ssc.30368 UG_TITLE=Transcribed locus REP_ORG=S. scrofa
Ssc.31013.1.A1_s_at	-			0.00950128	0.0279412	5.05733	6.11802	0.346217	UP	0.312896	gb:BI186227 DB_XREF=gi:14660636 DB_XREF=UNL-P-FN-cc-a-06-0-UNL.s2 CLONE=UNL-P-FN-cc-a-06-0-UNL TID=Ssc.11680.1 CNT=2 FEA=EST TIER=ConsEnd STK=2 UG=Ssc.11680 UG_TITLE=Transcribed locus REP_ORG=S. scrofa
Ssc.5600.3.S1_a_at	PPFIBP2	NM_003621	PTPRF interacting protein; binding protein 2	0.00951886	0.308118	6.61755	6.35113	1.30529	DOWN	0.0786231	gb:BQ599519 DB_XREF=gi:21546245 DB_XREF=MI-P-E6-ahk-b-12-1-UM.s1 CLONE=MI-P-E6-ahk-b-12-1-UM TID=Ssc.7815.1 CNT=1 FEA=EST TIER=ConsEnd STK=1 UG=Ssc.7815 UG_TITLE=Transcribed locus REP_ORG=S. scrofa
Ssc.1195.1.S1_at	DPT	NM_001937	dermatopontin	0.00959802	0.293822	7.24983	8.1206	0.418628	UP	0.257392	gb:AY485675.1 DB_XREF=gi:40037189 TID=Ssc.390.2 CNT=1 FEA=mRNA TIER=ConsEnd STK=0 LL=396696 UG_GENE=HIF1A UG=Ssc.390 UG_TITLE=Hypoxia-inducible factor 1 alpha DEF=Sus scrofa hypoxia-inducible factor 1 alpha mRNA, partial cds. REP_ORG=S. scrofa
Ssc.3528.1.S1_at	GOT1	NM_002079	glutamic-oxaloacetic transaminase 1; soluble	0.00960345	0.308635	7.24406	6.77975	1.59091	DOWN	0.13726	gb:CK452705 DB_XREF=gi:40799919 DB_XREF=908358 TID=Ssc.24268.1 CNT=2 FEA=EST TIER=ConsEnd STK=1 UG=Ssc.24268 UG_TITLE=Transcribed locus REP_ORG=S. scrofa
Ssc.3753.1.S1_at	-	NM_003234	transferrin receptor	0.00962709	0.152693	8.94512	8.54103	1.49794	DOWN	0.119517	gb:CK464313 DB_XREF=gi:40835594 DB_XREF=935293 TID=Ssc.24736.1 CNT=2 FEA=EST TIER=ConsEnd STK=1 UG=Ssc.24736 UG_TITLE=Transcribed locus REP_ORG=S. scrofa
Ssc.4103.1.A1_at	-	NM_022763	fibronectin type III domain containing 3B	0.0096492	0.308635	8.42345	8.64665	0.799955	UP	0.0660456	gb:CN165564 DB_XREF=gi:46179994 DB_XREF=995994 TID=Ssc.27229.1 CNT=1 FEA=EST TIER=ConsEnd STK=1 UG=Ssc.27229 UG_TITLE=Transcribed locus, weakly similar to NP_940969.1 FLJ44216 protein (Homo sapiens) REP_ORG=S. scrofa
Ssc.5010.1.S1_at	SNAPIN	NM_012437	SNAP-associated protein	0.00965544	0.308635	7.58889	7.23748	1.42108	DOWN	0.103999	gb:CO954740 DB_XREF=gi:51331803 DB_XREF=UMC-pnatal4-013-g02 TID=Ssc.29393.1 CNT=1 FEA=EST TIER=ConsEnd STK=1 UG=Ssc.29393 UG_TITLE=Transcribed locus REP_ORG=S. scrofa
Ssc.13867.1.S1_at	-			0.00968956	0.167341	7.5076	8.05842	0.576474	UP	0.163128	gb:CF368065 DB_XREF=gi:34173221 DB_XREF=852670 TID=Ssc.12613.1 CNT=12 FEA=EST TIER=Stack STK=8 UG=Ssc.12613 UG_TITLE=Transcribed locus, highly similar to NP_056123.1 formin binding protein 4 (Homo sapiens) REP_ORG=S. scrofa
Ssc.5805.1.A1_at	LOC440917	XM_496603	similar to epsilon isoform of 14-3-3 protein	0.0097221	0.308635	7.69978	7.91705	0.804711	UP	0.0643884	gb:BQ600142 DB_XREF=gi:21546868 DB_XREF=MI-P-E7-agk-f-06-1-UM.s1 CLONE=MI-P-E7-agk-f-06-1-UM TID=Ssc.14097.1 CNT=1 FEA=EST TIER=ConsEnd STK=1 UG=Ssc.14097 UG_TITLE=Transcribed locus REP_ORG=S. scrofa
Ssc.10762.1.A1_at	-			0.00973739	0.308635	6.39987	6.92773	0.589863	UP	0.156482	gb:NM_214338.1 DB_XREF=gi:47523735 GEN=LY49 TID=Ssc.17242.1 CNT=2 FEA=FLmRNA TIER=FL STK=2 LL=397612 UG=Ssc.17242 DEF=Sus scrofa killer cell lectin-like receptor subfamily A, member 1 (LY49), mRNA. PROD=killer cell lectin-like receptor subfamily A,member 1 FL=gb:NM_214338.1 gb:AY191819.1 REP_ORG=S. scrofa
Ssc.22427.1.A1_at	-			0.0098197	0.182481	7.59059	7.14845	1.55603	DOWN	0.13129	gb:CF363197 DB_XREF=gi:34163605 DB_XREF=831040 TID=Ssc.18853.2 CNT=21 FEA=EST TIER=ConsEnd STK=0 UG=Ssc.18853 UG_TITLE=Transcribed locus, highly similar to NP_059128.2 prostate tumor overexpressed gene 1 (Homo sapiens) REP_ORG=S. scrofa
Ssc.3278.1.A1_at	-	NM_012406	PR domain containing 4	0.0098507	0.278152	6.72894	6.29432	1.54439	DOWN	0.129141	gb:CK456958 DB_XREF=gi:40804172 DB_XREF=921216 TID=Ssc.24160.1 CNT=2 FEA=EST TIER=ConsEnd STK=1 UG=Ssc.24160 UG_TITLE=Transcribed locus, highly similar to NP_003288.1 nuclear receptor subfamily 2, group C, member 1 (Homo sapiens) REP_ORG=S. scrofa
Ssc.11252.1.S1_at	SPR	NM_003124	sepiapterin reductase	0.00986147	0.308635	6.7793	7.06603	0.750713	UP	0.0852153	gb:CN163488 DB_XREF=gi:46177918 DB_XREF=952994 TID=Ssc.13269.1 CNT=18 FEA=mRNA TIER=Stack STK=7 LL=404695 UG_GENE=ADIPOR1 UG=Ssc.13269 UG_TITLE=Adiponectin receptor 1 REP_ORG=S. scrofa
Ssc.31074.1.A1_at	-			0.009899	0.13507	5.83443	6.95692	0.325468	UP	0.333854	gb:CN025467 DB_XREF=gi:48720003 DB_XREF=UMC-p4civp1-009-f07 TID=Ssc.28340.1 CNT=2 FEA=EST TIER=ConsEnd STK=2 UG=Ssc.28340 UG_TITLE=Transcribed locus, highly similar to NP_002730.1 protein kinase C, gamma (Homo sapiens) REP_ORG=S. scrofa
Ssc.13432.1.A1_at	-			0.0100956	0.309772	7.13647	7.77641	0.527322	UP	0.191086	gb:BI181553 DB_XREF=gi:14655962 DB_XREF=UNL-P-FN-ao-c-10-0-UNL.s1 CLONE=UNL-P-FN-ao-c-10-0-UNL TID=Ssc.10451.1 CNT=93 FEA=EST TIER=Stack STK=9 UG=Ssc.10451 UG_TITLE=Transcribed locus, moderately similar to NP_002606.3 serine (or cysteine) proteinase inhibitor, clade F (alpha-2 antiplasmin, pigment epithelium derived factor), member 1 (Homo sapiens) REP_ORG=S. scrofa
Ssc.5334.1.S1_at	COQ9	NM_020312	chromosome 16 open reading frame 49	0.0101749	0.309772	7.3514	6.99651	1.42603	DOWN	0.106138	gb:BQ604551 DB_XREF=gi:21551277 DB_XREF=MI-P-CP1-nzc-e-01-0-UI.s1 CLONE=MI-P-CP1-nzc-e-01-0-UI TID=Ssc.13154.1 CNT=1 FEA=EST TIER=ConsEnd STK=1 UG=Ssc.13154 UG_TITLE=Transcribed locus REP_ORG=S. scrofa
Ssc.10238.1.A1_at	SLC12A1	NM_000338	solute carrier family 12	0.0102141	0.309772	4.6348	5.63846	0.366534	UP	0.300397	gb:NM_214236.1 DB_XREF=gi:47523545 GEN=MB TID=Ssc.715.1 CNT=7 FEA=FLmRNA TIER=FL+Stack STK=7 LL=397467 UG=Ssc.715 DEF=Sus scrofa myoglobin (MB), mRNA. PROD=myoglobin FL=gb:NM_214236.1 gb:M14433.1 REP_ORG=S. scrofa
Ssc.12365.1.A1_at	ADAMTS1	NM_006988	a disintegrin-like and metalloprotease	0.0102294	0.111933	7.48622	8.13137	0.524586	UP	0.193151	gb:AF248299.1 DB_XREF=gi:9954342 TID=Ssc.15940.1 CNT=1 FEA=mRNA TIER=ConsEnd STK=0 UG=Ssc.15940 UG_TITLE=Transcribed locus, moderately similar to XP_234649.1 similar to immunoglobulin heavy chain variable region (Rattus norvegicus) DEF=Sus scrofa clone 9 immunoglobulin heavy chain mRNA, partial cds. REP_ORG=S. scrofa
Ssc.10260.1.A1_at	-			0.0102444	0.309772	7.83618	8.10818	0.761858	UP	0.0814568	gb:NM_213923.1 DB_XREF=gi:47522643 GEN=APEH TID=Ssc.3208.1 CNT=26 FEA=FLmRNA TIER=FL+Stack STK=6 LL=396961 UG=Ssc.3208 DEF=Sus scrofa acylamino acid-releasing enzyme (APEH), mRNA. PROD=acylamino acid-releasing enzyme FL=gb:NM_213923.1 gb:D00524.1 REP_ORG=S. scrofa
Ssc.16690.1.S1_at	-	NM_001202	bone morphogenetic protein 4	0.0102461	0.176914	6.49222	5.60439	2.42985	DOWN	0.265896	gb:CK466100 DB_XREF=gi:40837377 DB_XREF=937272 TID=Ssc.19149.1 CNT=31 FEA=EST TIER=ConsEnd STK=3 UG=Ssc.19149 UG_TITLE=Transcribed locus, highly similar to NP_443069.1 secretory carrier membrane protein 3 (Homo sapiens) REP_ORG=S. scrofa
Ssc.16407.2.S1_at	MYO9B	NM_004145	myosin IXB	0.0102616	0.131927	6.07869	5.3907	1.98971	DOWN	0.206108	gb:CN157951 DB_XREF=gi:46172381 DB_XREF=946698 TID=Ssc.20009.1 CNT=6 FEA=EST TIER=ConsEnd STK=4 UG=Ssc.20009 UG_TITLE=Transcribed locus REP_ORG=S. scrofa
Ssc.30885.1.A1_at	-			0.0102685	0.189976	5.47569	6.19759	0.485827	UP	0.216297	gb:BX675439 DB_XREF=gi:38009332 DB_XREF=BX675439 CLONE=scac0028i.m.18 TID=Ssc.19920.1 CNT=2 FEA=EST TIER=ConsEnd STK=2 UG=Ssc.19920 UG_TITLE=Transcribed locus REP_ORG=S. scrofa
Ssc.20426.1.S1_at	GLRX3	NM_006541	thioredoxin-like 2	0.0102839	0.309772	8.49994	8.29548	1.22686	DOWN	0.0612787	gb:CN160309 DB_XREF=gi:46174739 DB_XREF=949478 TID=Ssc.12024.1 CNT=12 FEA=EST TIER=ConsEnd STK=1 UG=Ssc.12024 UG_TITLE=Transcribed locus REP_ORG=S. scrofa
Ssc.2914.1.S1_at	XPC	NM_004628	xeroderma pigmentosum; complementation group C	0.0103194	0.196413	6.27384	6.00257	1.31163	DOWN	0.0813594	gb:BF444646 DB_XREF=gi:11504738 DB_XREF=262621 TID=Ssc.16983.2 CNT=4 FEA=EST TIER=ConsEnd STK=0 UG=Ssc.16983 UG_TITLE=Transcribed locus, highly similar to NP_057230.1 trafficking protein particle complex 4 (Homo sapiens) REP_ORG=S. scrofa
Ssc.23252.1.A1_at	-			0.0104052	0.288304	6.39932	6.96226	0.569532	UP	0.169119	gb:CO945347 DB_XREF=gi:51312106 DB_XREF=UMC-p4mm3-017-f05 TID=Ssc.30664.1 CNT=2 FEA=EST TIER=ConsEnd STK=1 UG=Ssc.30664 UG_TITLE=Transcribed locus REP_ORG=S. scrofa
Ssc.11182.1.S1_at	RRAGC	NM_022157	Ras-related GTP binding C	0.0104496	0.309772	7.63378	7.31204	1.37952	DOWN	0.0967407	gb:CB468993 DB_XREF=gi:29275378 DB_XREF=sn01_G12.f TID=Ssc.16743.1 CNT=188 FEA=mRNA TIER=Stack STK=29 LL=397620 UG_GENE=FN1 UG=Ssc.16743 UG_TITLE=Fibronectin REP_ORG=S. scrofa
Ssc.8201.2.A1_at	-			0.0104817	0.265253	6.63315	7.08083	0.639111	UP	0.134691	gb:CN163875 DB_XREF=gi:46178305 DB_XREF=993979 TID=Ssc.26966.1 CNT=4 FEA=EST TIER=ConsEnd STK=0 UG=Ssc.26966 UG_TITLE=Transcribed locus REP_ORG=S. scrofa
Ssc.25180.1.S1_at	-			0.0105373	0.309772	7.08962	6.88003	1.23318	DOWN	0.063127	gb:BG383040 DB_XREF=gi:13307512 DB_XREF=300926 TID=Ssc.16912.1 CNT=6 FEA=EST TIER=ConsEnd STK=0 UG=Ssc.16912 UG_TITLE=Transcribed locus REP_ORG=S. scrofa
Ssc.21753.1.S1_at	UXT	NM_004182	ubiquitously-expressed transcript	0.0105441	0.309772	6.72507	6.18523	1.71574	DOWN	0.162616	gb:BI183817 DB_XREF=gi:14658226 DB_XREF=UNL-P-FN-cd-f-02-0-UNL.s1 CLONE=UNL-P-FN-cd-f-02-0-UNL TID=Ssc.23882.1 CNT=5 FEA=EST TIER=ConsEnd STK=1 UG=Ssc.23882 UG_TITLE=Transcribed locus, moderately similar to NP_060921.2 centromere protein J (Homo sapiens) REP_ORG=S. scrofa
Ssc.2886.1.S1_at	UTP14A	NM_006649	UTP14; U3 small nucleolar ribonucleoprotein; homolog A	0.0105505	0.309772	7.43895	7.15162	1.33286	DOWN	0.0865619	gb:BX923989 DB_XREF=gi:41140837 DB_XREF=BX923989 CLONE=scan0015d.p.10 TID=Ssc.26076.1 CNT=7 FEA=EST TIER=ConsEnd STK=0 UG=Ssc.26076 UG_TITLE=Transcribed locus, highly similar to XP_217623.2 similar to Transducin beta-like 1X protein (Transducin-beta-like 1, X-linked) (Rattus norvegicus) REP_ORG=S. scrofa
Ssc.17482.1.S1_at	-			0.0105651	0.309772	7.02397	6.72532	1.34803	DOWN	0.0899956	gb:CN162481 DB_XREF=gi:46176911 DB_XREF=951866 TID=Ssc.22180.1 CNT=5 FEA=EST TIER=ConsEnd STK=3 UG=Ssc.22180 UG_TITLE=Transcribed locus, moderately similar to NP_000938.2 primase, polypeptide 2A, 58kDa (Homo sapiens) REP_ORG=S. scrofa
Ssc.10889.1.A1_s_at	-	NM_004663	RAB11A; member RAS oncogene family	0.0105708	0.309772	8.29054	8.54987	0.771565	UP	0.0781586	gb:NM_001001544.1 DB_XREF=gi:48374088 GEN=ADCYAP1 TID=Ssc.27598.1 CNT=2 FEA=FLmRNA TIER=FL STK=1 LL=414283 UG=Ssc.27598 DEF=Sus scrofa adenylate cyclase activating peptide, pituitary 1 (ADCYAP1), mRNA. PROD=adenylate cyclase activating peptide, pituitary1 FL=gb:NM_001001544.1 REP_ORG=S. scrofa
Ssc.12954.1.S1_at	HARS2	NM_012208	histidyl-tRNA synthetase-like	0.010601	0.281715	5.69495	6.04411	0.70528	UP	0.105292	gb:CF368800 DB_XREF=gi:34174674 DB_XREF=853491 TID=Ssc.3236.1 CNT=27 FEA=EST TIER=Stack STK=14 UG=Ssc.3236 UG_TITLE=Transcribed locus, highly similar to NP_006311.1 progesterone receptor membrane component 2 (Homo sapiens) REP_ORG=S. scrofa
Ssc.7598.1.A1_at	PPAP2A	NM_003711	phosphatidic acid phosphatase type 2A	0.0106156	0.269971	7.77057	7.40728	1.43806	DOWN	0.109584	gb:CF787899 DB_XREF=gi:37792460 DB_XREF=856579 TID=Ssc.21296.2 CNT=1 FEA=EST TIER=ConsEnd STK=1 UG=Ssc.21296 UG_TITLE=Transcribed locus REP_ORG=S. scrofa
Ssc.7531.1.A1_at	-			0.0106554	0.309772	7.39599	6.75835	1.89202	DOWN	0.192486	gb:CF363062 DB_XREF=gi:34163336 DB_XREF=830883 TID=Ssc.19289.2 CNT=1 FEA=EST TIER=ConsEnd STK=1 UG=Ssc.19289 UG_TITLE=Transcribed locus, moderately similar to NP_775096.1 solute carrier family 35, member C2 (Homo sapiens) REP_ORG=S. scrofa
Ssc.24835.1.S1_at	-			0.0106662	0.247687	5.62482	6.20533	0.559616	UP	0.175273	gb:CO986371 DB_XREF=gi:51345638 DB_XREF=UMC-pd10en3-001-g01 TID=Ssc.27167.1 CNT=7 FEA=EST TIER=ConsEnd STK=0 UG=Ssc.27167 UG_TITLE=Transcribed locus, moderately similar to XP_372116.1 COBW-like placental protein (Homo sapiens) REP_ORG=S. scrofa
Ssc.2868.1.S1_at	-	NM_033222	PC4 and SFRS1 interacting protein 1	0.010683	0.244605	6.50831	6.99244	0.616236	UP	0.146219	gb:CF181552 DB_XREF=gi:33293328 DB_XREF=818394 TID=Ssc.30016.1 CNT=5 FEA=EST TIER=ConsEnd STK=0 UG=Ssc.30016 UG_TITLE=Transcribed locus REP_ORG=S. scrofa
Ssc.10720.1.S1_at	ARMCX2	NM_177949	armadillo repeat containing; X-linked 2	0.0106843	0.0382655	6.14	5.0123	3.08854	DOWN	0.340605	gb:NM_214018.1 DB_XREF=gi:47522857 GEN=KCNN4 TID=Ssc.85.1 CNT=2 FEA=FLmRNA TIER=FL STK=2 LL=397081 UG=Ssc.85 DEF=Sus scrofa intermediate-conductance calcium-activated potassium channel (KCNN4), mRNA. PROD=intermediate-conductance calcium-activatedpotassium channel FL=gb:NM_214018.1 gb:AY062036.1 REP_ORG=S. scrofa
Ssc.6827.1.A1_at	-			0.0107282	0.232403	6.63728	7.06602	0.651327	UP	0.129603	gb:CO946862 DB_XREF=gi:51313621 DB_XREF=UMC-p6mm3-011-f12 TID=Ssc.29822.1 CNT=1 FEA=EST TIER=ConsEnd STK=1 UG=Ssc.29822 UG_TITLE=Transcribed locus REP_ORG=S. scrofa
Ssc.1903.2.A1_at	-	NM_002376	MAPmicrotubule affinity-regulating kinase 3	0.0108373	0.311979	6.66772	6.94724	0.756144	UP	0.0846699	gb:CF178625 DB_XREF=gi:33290401 DB_XREF=808114 TID=Ssc.18485.1 CNT=4 FEA=EST TIER=ConsEnd STK=2 UG=Ssc.18485 UG_TITLE=Transcribed locus REP_ORG=S. scrofa
Ssc.4560.1.S1_at	-	NM_007007	cleavage and polyadenylation specific factor 6; 68kDa	0.010854	0.311979	5.28643	5.84708	0.570843	UP	0.169876	gb:CO989631 DB_XREF=gi:51348905 DB_XREF=UMC-pd3end3-018-c11 TID=Ssc.30275.1 CNT=1 FEA=EST TIER=ConsEnd STK=1 UG=Ssc.30275 UG_TITLE=Transcribed locus REP_ORG=S. scrofa
Ssc.8788.2.A1_at	-	NM_005540	inositol polyphosphate-5-phosphatase; 75kDa	0.0109018	0.166969	5.71729	5.2705	1.56328	DOWN	0.135499	gb:BQ601215 DB_XREF=gi:21547941 DB_XREF=MI-P-H1-afo-d-01-1-UM.s1 CLONE=MI-P-H1-afo-d-01-1-UM TID=Ssc.8209.1 CNT=1 FEA=EST TIER=ConsEnd STK=0 UG=Ssc.8209 UG_TITLE=Transcribed locus REP_ORG=S. scrofa
Ssc.29010.1.A1_at	-	NM_032796	synapse associated protein 1; SAP47 homolog	0.0109332	0.276484	6.67103	7.04266	0.689609	UP	0.112772	gb:BE030695 DB_XREF=gi:8325641 DB_XREF=128763 TID=Ssc.3945.2 CNT=4 FEA=EST TIER=ConsEnd STK=0 UG=Ssc.3945 UG_TITLE=Transcribed locus REP_ORG=S. scrofa
Ssc.13586.1.A1_at	-	NM_020245	tubby like protein 4	0.0109695	0.312734	4.80982	5.3501	0.582586	UP	0.164058	gb:CO950580 DB_XREF=gi:51327558 DB_XREF=UMC-pd12cl-014-a01 TID=Ssc.1463.1 CNT=23 FEA=EST TIER=Stack STK=9 UG=Ssc.1463 UG_TITLE=Transcribed locus, highly similar to NP_008854.2 stromal cell-derived factor 2 (Homo sapiens) REP_ORG=S. scrofa
Ssc.2687.1.A1_at	-			0.0110147	0.309954	7.19741	6.88706	1.3639	DOWN	0.0943185	gb:BG732533 DB_XREF=gi:14018816 DB_XREF=333275 TID=Ssc.27896.1 CNT=3 FEA=EST TIER=ConsEnd STK=0 UG=Ssc.27896 UG_TITLE=Transcribed locus REP_ORG=S. scrofa
Ssc.19756.1.S1_at	PSMG3	NM_032302	hypothetical protein MGC10911	0.0110686	0.240923	6.5744	5.99682	1.78172	DOWN	0.175707	gb:CF360307 DB_XREF=gi:34157887 DB_XREF=821625 TID=Ssc.30992.1 CNT=2 FEA=EST TIER=ConsEnd STK=2 UG=Ssc.30992 UG_TITLE=Transcribed locus REP_ORG=S. scrofa
Ssc.1253.1.S1_at	SGPP1	NM_030791	sphingosine-1-phosphate phosphatase 1	0.0111156	0.313959	6.79794	7.17315	0.687148	UP	0.114241	gb:AJ439896.1 DB_XREF=gi:20338737 TID=Ssc.15839.1 CNT=1 FEA=mRNA TIER=ConsEnd STK=0 LL=396695 UG_GENE=FGFR2IIIC UG=Ssc.15839 UG_TITLE=FGF receptor 2IIIc DEF=Sus scrofa partial mRNA for FGF receptor 2IIIc (fgfr2IIIc gene). REP_ORG=S. scrofa
Ssc.19413.1.A1_at	-	NM_003107	SRY	0.0111617	0.0878265	6.73463	7.25156	0.596349	UP	0.157525	gb:CF363068 DB_XREF=gi:34163348 DB_XREF=830891 TID=Ssc.10051.2 CNT=3 FEA=EST TIER=ConsEnd STK=2 UG=Ssc.10051 UG_TITLE=Transcribed locus REP_ORG=S. scrofa
Ssc.4737.1.S1_at	AGTRAP	NM_020350	angiotensin II receptor-associated protein	0.0111878	0.314274	6.96857	6.59416	1.45414	DOWN	0.11415	gb:AW360217 DB_XREF=gi:6864867 DB_XREF=47686 TID=Ssc.27652.1 CNT=1 FEA=EST TIER=ConsEnd STK=1 UG=Ssc.27652 UG_TITLE=Transcribed locus REP_ORG=S. scrofa
Ssc.18206.1.S1_at	BACE2	NM_012105	beta-site APP-cleaving enzyme 2	0.0113556	0.120202	6.93976	6.34218	1.81771	DOWN	0.182744	gb:CK457384 DB_XREF=gi:40828665 DB_XREF=921677 TID=Ssc.16404.1 CNT=14 FEA=EST TIER=ConsEnd STK=2 UG=Ssc.16404 UG_TITLE=Transcribed locus, moderately similar to NP_653227.1 hypothetical protein MGC17299 (Homo sapiens) REP_ORG=S. scrofa
Ssc.6608.1.A1_at	-			0.0114247	0.316783	6.96829	7.36196	0.674582	UP	0.120534	gb:BF709951 DB_XREF=gi:12009428 DB_XREF=MI-P-AY1-npz-f-07-0-UI.s1 CLONE=MI-P-AY1-npz-f-07-0-UI TID=Ssc.9236.1 CNT=1 FEA=EST TIER=ConsEnd STK=1 UG=Ssc.9236 UG_TITLE=Transcribed locus REP_ORG=S. scrofa
Ssc.13472.1.A1_at	TXNDC9	NM_005783	thioredoxin domain containing 9	0.0114437	0.316783	8.21417	7.89731	1.3728	DOWN	0.0970501	gb:CK459482 DB_XREF=gi:40830763 DB_XREF=929673 TID=Ssc.11526.1 CNT=27 FEA=EST TIER=Stack STK=9 UG=Ssc.11526 UG_TITLE=Transcribed locus, moderately similar to NP_000519.1 mannosidase, alpha, class 2B, member 1 (Homo sapiens) REP_ORG=S. scrofa
Ssc.27090.1.A1_at	-			0.0114464	0.316783	6.08567	6.47794	0.675525	UP	0.120153	gb:BQ604440 DB_XREF=gi:21551166 DB_XREF=MI-P-CP1-nzb-p-03-0-UI.s1 CLONE=MI-P-CP1-nzb-p-03-0-UI TID=Ssc.15226.1 CNT=3 FEA=EST TIER=ConsEnd STK=0 UG=Ssc.15226 UG_TITLE=Transcribed locus REP_ORG=S. scrofa
Ssc.4181.1.S1_at	-			0.0115056	0.296543	5.5905	5.17366	1.51716	DOWN	0.127817	gb:BX665504 DB_XREF=gi:37855342 DB_XREF=BX665504 CLONE=scag0009c.a.10 TID=Ssc.22605.1 CNT=1 FEA=EST TIER=ConsEnd STK=1 UG=Ssc.22605 UG_TITLE=Transcribed locus, highly similar to NP_695002.1 hypothetical protein FLJ34960 (Homo sapiens) REP_ORG=S. scrofa
Ssc.14352.1.S1_at	-			0.0115632	0.18094	6.32343	7.01625	0.500161	UP	0.212659	gb:CN157927 DB_XREF=gi:46172357 DB_XREF=946668 TID=Ssc.6136.1 CNT=9 FEA=EST TIER=Stack STK=7 UG=Ssc.6136 UG_TITLE=Transcribed locus, highly similar to NP_110417.2 T-cell immunomodulatory protein (Homo sapiens) REP_ORG=S. scrofa
Ssc.3572.1.A1_at	FAM96B	NM_016062	CGI-128 protein	0.0116536	0.318718	8.0138	7.64851	1.44093	DOWN	0.112302	gb:BX671332 DB_XREF=gi:37982752 DB_XREF=BX671332 CLONE=scac0032i.k.12 TID=Ssc.22944.1 CNT=2 FEA=EST TIER=ConsEnd STK=1 UG=Ssc.22944 UG_TITLE=Transcribed locus, weakly similar to XP_377932.1 similar to 4930579E17Rik protein (Homo sapiens) REP_ORG=S. scrofa
Ssc.11586.1.S1_at	OXSM	NM_017897	hypothetical protein FLJ20604	0.0116641	0.128924	6.84863	6.45762	1.47847	DOWN	0.120232	gb:CO941936 DB_XREF=gi:51308695 DB_XREF=UMC-peov3-011-f10 TID=Ssc.13990.1 CNT=2 FEA=mRNA TIER=ConsEnd STK=0 LL=396738 UG_GENE=ARP3 UG=Ssc.13990 UG_TITLE=Actin-related protein 3 REP_ORG=S. scrofa
Ssc.29672.1.A1_at	-			0.011694	0.319005	6.07331	6.56364	0.612423	UP	0.150853	gb:BP462523 DB_XREF=gi:40480319 DB_XREF=BP462523 CLONE=THY010207B11 TID=Ssc.4648.2 CNT=3 FEA=EST TIER=ConsEnd STK=0 UG=Ssc.4648 UG_TITLE=Transcribed locus, moderately similar to NP_056011.2 KIAA0922 protein (Homo sapiens) REP_ORG=S. scrofa
Ssc.18502.1.S1_at	POLA2	NM_002689	polymerase	0.0117268	0.28653	6.37549	5.68997	1.98481	DOWN	0.211026	gb:CK449617 DB_XREF=gi:40796831 DB_XREF=893203 TID=Ssc.21847.1 CNT=12 FEA=EST TIER=ConsEnd STK=2 UG=Ssc.21847 UG_TITLE=Transcribed locus, highly similar to NP_004695.1 RNA, U3 small nucleolar interacting protein 2 (Homo sapiens) REP_ORG=S. scrofa
Ssc.20770.1.S1_at	-			0.0117352	0.178181	5.94951	5.43432	1.67396	DOWN	0.158616	gb:CK461694 DB_XREF=gi:40832975 DB_XREF=932436 TID=Ssc.25093.1 CNT=8 FEA=EST TIER=ConsEnd STK=1 UG=Ssc.25093 UG_TITLE=Transcribed locus REP_ORG=S. scrofa
Ssc.9714.1.S1_at	LMO4	NM_006769	LIM domain only 4	0.011863	0.320187	5.99392	5.29782	2.00592	DOWN	0.214792	gb:BX919305 DB_XREF=gi:41136124 DB_XREF=BX919305 CLONE=scan0002d.h.04 TID=Ssc.25592.1 CNT=1 FEA=EST TIER=ConsEnd STK=1 UG=Ssc.25592 UG_TITLE=Transcribed locus, moderately similar to NP_945347.1 membrane-associated phospholipase A1 beta (Homo sapiens) REP_ORG=S. scrofa
Ssc.28333.1.S1_at	GEMIN6	NM_024775	gem	0.0118857	0.155277	7.1918	6.44881	2.10222	DOWN	0.229351	gb:AW786100 DB_XREF=gi:7842876 DB_XREF=118578 TID=Ssc.13759.2 CNT=8 FEA=EST TIER=ConsEnd STK=0 UG=Ssc.13759 UG_TITLE=Transcribed locus, highly similar to NP_006650.1 tubulin, gamma complex associated protein 2 (Homo sapiens) REP_ORG=S. scrofa
Ssc.18352.1.S1_at	HEATR1	XM_375853	protein BAP28	0.0118927	0.28228	6.59295	5.92595	1.94838	DOWN	0.205918	gb:CB480101 DB_XREF=gi:29286487 DB_XREF=jns59_A11.f TID=Ssc.19344.1 CNT=7 FEA=EST TIER=ConsEnd STK=2 UG=Ssc.19344 UG_TITLE=Transcribed locus, highly similar to XP_376060.1 Rho GTPase activating protein 25 (Homo sapiens) REP_ORG=S. scrofa
Ssc.4077.2.S1_at	-	NM_032295	solute carrier family 37	0.0118995	0.320187	6.64172	6.30318	1.4029	DOWN	0.104527	gb:BX665019 DB_XREF=gi:37854857 DB_XREF=BX665019 CLONE=scag0010c.e.01 TID=Ssc.5743.2 CNT=1 FEA=EST TIER=ConsEnd STK=1 UG=Ssc.5743 UG_TITLE=Transcribed locus, moderately similar to NP_002106.1 hexokinase 3 (white cell) (Homo sapiens) REP_ORG=S. scrofa
Ssc.5907.1.S1_at	CUL1	NM_003592	cullin 1	0.0120024	0.321695	7.31271	7.16014	1.16483	DOWN	0.0471918	gb:CO990628 DB_XREF=gi:51349902 DB_XREF=UMC-pd3ov3-005-f08 TID=Ssc.30351.1 CNT=1 FEA=EST TIER=ConsEnd STK=1 UG=Ssc.30351 UG_TITLE=Transcribed locus REP_ORG=S. scrofa
Ssc.24196.2.S1_a_at	-			0.0120537	0.321892	5.93859	6.21527	0.758304	UP	0.0856518	gb:BE235154 DB_XREF=gi:9019872 DB_XREF=142507 TID=Ssc.22360.1 CNT=13 FEA=EST TIER=ConsEnd STK=0 UG=Ssc.22360 UG_TITLE=Transcribed locus, moderately similar to NP_064621.2 mitochondrial ribosomal protein L1 (Homo sapiens) REP_ORG=S. scrofa
Ssc.23539.2.S1_at	PAOX	NM_207125	polyamine oxidase	0.0120776	0.280149	5.97232	5.58457	1.47366	DOWN	0.120089	gb:BI184067 DB_XREF=gi:14658476 DB_XREF=UNL-P-FN-cg-e-11-0-UNL.s1 CLONE=UNL-P-FN-cg-e-11-0-UNL TID=Ssc.21468.1 CNT=2 FEA=EST TIER=ConsEnd STK=1 UG=Ssc.21468 UG_TITLE=Transcribed locus, highly similar to XP_220446.2 similar to KIAA0731 protein (Rattus norvegicus) REP_ORG=S. scrofa
Ssc.29264.1.A1_at	-			0.0121948	0.321892	5.40575	6.30168	0.408229	UP	0.278029	gb:BG834080 DB_XREF=gi:14199056 DB_XREF=352178 TID=Ssc.27826.1 CNT=4 FEA=EST TIER=ConsEnd STK=0 UG=Ssc.27826 UG_TITLE=Transcribed locus REP_ORG=S. scrofa
Ssc.1072.1.A1_at	UCRC	NM_013387	ubiquinol-cytochrome c reductase complex	0.0122051	0.281283	9.13	8.80759	1.38046	DOWN	0.100071	gb:NM_214225.1 DB_XREF=gi:47523525 GEN=KCNJ5 TID=Ssc.16170.1 CNT=2 FEA=FLmRNA TIER=FL STK=2 LL=397448 UG=Ssc.16170 DEF=Sus scrofa inward rectifying K channel (KCNJ5), mRNA. PROD=inward rectifying K channel FL=gb:NM_214225.1 gb:D50133.1 REP_ORG=S. scrofa
Ssc.6381.1.S1_at	SIRT2	NM_012237	sirtuin	0.0122068	0.321892	7.25424	6.98086	1.31439	DOWN	0.0848514	gb:BI401408 DB_XREF=gi:15180469 DB_XREF=MI-P-CP0-nvk-h-09-0-UI.s1 CLONE=MI-P-CP0-nvk-h-09-0-UI TID=Ssc.17174.1 CNT=1 FEA=EST TIER=ConsEnd STK=1 UG=Ssc.17174 UG_TITLE=Transcribed locus REP_ORG=S. scrofa
Ssc.16677.1.S1_a_at	C17orf37	NM_032339	chromosome 17 open reading frame 37	0.0122263	0.321892	7.93863	7.48641	1.57179	DOWN	0.140408	gb:CK467393 DB_XREF=gi:40838670 DB_XREF=938690 TID=Ssc.9766.3 CNT=2 FEA=EST TIER=ConsEnd STK=1 UG=Ssc.9766 UG_TITLE=Transcribed locus, highly similar to NP_001616.1 adenylate kinase 2 (Homo sapiens) REP_ORG=S. scrofa
Ssc.19568.1.S1_at	STAT6	NM_003153	signal transducer and activator of transcription 6; interl	0.0122391	0.170092	5.76684	5.26617	1.64983	DOWN	0.155488	gb:CN153138 DB_XREF=gi:46167568 DB_XREF=940228 TID=Ssc.30339.1 CNT=2 FEA=EST TIER=ConsEnd STK=2 UG=Ssc.30339 UG_TITLE=Transcribed locus REP_ORG=S. scrofa
Ssc.18050.1.S1_at	ZRANB1	NM_017580	zinc finger; RAN-binding domain containing 1	0.0122605	0.321892	6.58868	6.3085	1.32337	DOWN	0.0870444	gb:BI404951 DB_XREF=gi:15184164 DB_XREF=MI-P-NA-aeh-b-12-1-UM.s1.ab1 CLONE=MI-P-NA-aeh-b-12-1-UM.ab1 TID=Ssc.7718.1 CNT=3 FEA=EST TIER=ConsEnd STK=3 UG=Ssc.7718 UG_TITLE=Transcribed locus REP_ORG=S. scrofa
Ssc.1095.1.A1_at	-	NM_005981	sarcoma amplified sequence	0.0122651	0.321892	8.43918	8.19403	1.27781	DOWN	0.0761669	gb:NM_214438.1 DB_XREF=gi:47523929 GEN=CAV1 TID=Ssc.12842.1 CNT=23 FEA=FLmRNA TIER=FL+Stack STK=6 LL=404693 UG=Ssc.12842 DEF=Sus scrofa caveolin 1 (CAV1), mRNA. PROD=caveolin 1 FL=gb:NM_214438.1 gb:AY490204.1 REP_ORG=S. scrofa
Ssc.21547.2.S1_at	-			0.0122882	0.0557809	4.99443	6.03101	0.354668	UP	0.322183	gb:CN155991 DB_XREF=gi:46170421 DB_XREF=943343 TID=Ssc.17896.1 CNT=5 FEA=EST TIER=ConsEnd STK=1 UG=Ssc.17896 UG_TITLE=Transcribed locus, highly similar to XP_371114.2 formin homology 2 domain containing 3 (Homo sapiens) REP_ORG=S. scrofa
Ssc.15249.1.S1_at	BBS4	NM_033028	Bardet-Biedl syndrome 4	0.0123143	0.254733	6.83572	6.44778	1.47394	DOWN	0.120632	gb:CF365867 DB_XREF=gi:34168897 DB_XREF=836524 TID=Ssc.13068.1 CNT=11 FEA=EST TIER=Stack STK=6 UG=Ssc.13068 UG_TITLE=Transcribed locus, moderately similar to NP_073587.1 zinc finger CCCH type domain containing 1 (Homo sapiens) REP_ORG=S. scrofa
Ssc.16709.1.A1_at	-	NM_001017980	hypothetical protein LOC203547	0.0123911	0.321892	7.78683	7.5954	1.21098	DOWN	0.0596021	gb:CK456809 DB_XREF=gi:40804023 DB_XREF=921056 TID=Ssc.24145.1 CNT=13 FEA=EST TIER=ConsEnd STK=3 UG=Ssc.24145 UG_TITLE=Transcribed locus, moderately similar to NP_057733.2 chromosome 20 open reading frame 6 (Homo sapiens) REP_ORG=S. scrofa
Ssc.23897.1.S1_a_at	-			0.0124184	0.321892	4.97444	5.57354	0.549308	UP	0.186616	gb:BI118347 DB_XREF=gi:15412708 DB_XREF=AR12C4 TID=Ssc.11069.1 CNT=20 FEA=EST TIER=ConsEnd STK=0 UG=Ssc.11069 UG_TITLE=Transcribed locus, highly similar to NP_598795.1 expressed sequence AW011752 (Mus musculus) REP_ORG=S. scrofa
Ssc.7378.1.A1_at	ATP6V1B2	NM_001693	ATPase; H+ transporting; lysosomal 5658kDa; V1 subunit B;	0.0124242	0.314612	7.95749	7.68285	1.31605	DOWN	0.0855569	gb:CF365000 DB_XREF=gi:34167149 DB_XREF=835599 TID=Ssc.18864.1 CNT=1 FEA=EST TIER=ConsEnd STK=1 UG=Ssc.18864 UG_TITLE=Transcribed locus, highly similar to NP_034009.2 carnitine deficiency-associated gene expressed in ventricle 1 (Mus musculus) REP_ORG=S. scrofa
Ssc.30665.1.S1_at	-	NM_152400	hypothetical protein FLJ39370	0.012458	0.321892	5.11415	5.59491	0.618308	UP	0.149856	gb:CK450196 DB_XREF=gi:40797410 DB_XREF=893821 TID=Ssc.21728.1 CNT=4 FEA=EST TIER=ConsEnd STK=2 UG=Ssc.21728 UG_TITLE=Transcribed locus REP_ORG=S. scrofa
Ssc.7739.1.A1_at	-			0.0125058	0.294967	5.99455	5.57435	1.52226	DOWN	0.13108	gb:CF792520 DB_XREF=gi:37797081 DB_XREF=885463 TID=Ssc.22385.1 CNT=1 FEA=EST TIER=ConsEnd STK=1 UG=Ssc.22385 UG_TITLE=Transcribed locus REP_ORG=S. scrofa
Ssc.4897.1.A1_at	-			0.0125136	0.321892	4.55823	5.70474	0.317742	UP	0.357701	gb:CO952005 DB_XREF=gi:51329013 DB_XREF=UMC-pd12fol-018-e12 TID=Ssc.29212.1 CNT=1 FEA=EST TIER=ConsEnd STK=1 UG=Ssc.29212 UG_TITLE=Transcribed locus REP_ORG=S. scrofa
Ssc.1733.1.A1_at	ITPKA	NM_002220	inositol 1;4;5-trisphosphate 3-kinase A	0.0125411	0.275886	5.51972	4.95946	1.75113	DOWN	0.174876	gb:CK465339 DB_XREF=gi:40836616 DB_XREF=936440 TID=Ssc.12340.1 CNT=7 FEA=EST TIER=ConsEnd STK=3 UG=Ssc.12340 UG_TITLE=Transcribed locus, weakly similar to XP_220582.2 similar to RIKEN cDNA 1700019F09 (Rattus norvegicus) REP_ORG=S. scrofa
Ssc.3696.1.A1_at	-			0.0125776	0.260324	4.1329	5.25582	0.32533	UP	0.35071	gb:CN161985 DB_XREF=gi:46176415 DB_XREF=951326 TID=Ssc.27487.1 CNT=2 FEA=EST TIER=ConsEnd STK=1 UG=Ssc.27487 UG_TITLE=Transcribed locus REP_ORG=S. scrofa
Ssc.5464.1.A1_at	-	NM_001873	carboxypeptidase E	0.0125869	0.0497617	6.98861	8.12892	0.319717	UP	0.3562	gb:BQ600857 DB_XREF=gi:21547583 DB_XREF=MI-P-E7-ahs-h-05-1-UM.s1 CLONE=MI-P-E7-ahs-h-05-1-UM TID=Ssc.14222.1 CNT=1 FEA=EST TIER=ConsEnd STK=1 UG=Ssc.14222 UG_TITLE=Transcribed locus REP_ORG=S. scrofa
Ssc.6025.2.A1_at	-	NM_007315	signal transducer and activator of transcription 1; 91kDa	0.0125911	0.259451	7.5159	7.89508	0.684418	UP	0.118454	gb:BI182456 DB_XREF=gi:14656865 DB_XREF=UNL-P-FN-bk-h-06-0-UNL.s1 CLONE=UNL-P-FN-bk-h-06-0-UNL TID=Ssc.11423.1 CNT=1 FEA=EST TIER=ConsEnd STK=1 UG=Ssc.11423 UG_TITLE=Transcribed locus, highly similar to NP_057551.1 ORM1-like 1 (S. cerevisiae) (Homo sapiens) REP_ORG=S. scrofa
Ssc.21912.2.S1_at	SCYL3	NM_181093	SCY1-like 3	0.0126604	0.155208	5.99278	5.53469	1.58106	DOWN	0.143268	gb:CF362873 DB_XREF=gi:34162959 DB_XREF=830674 TID=Ssc.18755.1 CNT=4 FEA=EST TIER=ConsEnd STK=1 UG=Ssc.18755 UG_TITLE=Transcribed locus, moderately similar to NP_660305.2 CG9886-like (Homo sapiens) REP_ORG=S. scrofa
Ssc.24373.1.S1_at	SLC7A4	NM_004173	solute carrier family 7	0.0127103	0.32358	7.86976	7.16043	2.03263	DOWN	0.222023	gb:BP433056 DB_XREF=gi:40423123 DB_XREF=BP433056 CLONE=LNG010031A01 TID=Ssc.4436.1 CNT=9 FEA=EST TIER=ConsEnd STK=0 UG=Ssc.4436 UG_TITLE=Transcribed locus, moderately similar to NP_003982.1 endothelin receptor type B (Homo sapiens) REP_ORG=S. scrofa
Ssc.21837.1.S1_at	SEH1L	NM_001013437	SEH1-like	0.0127454	0.125994	7.57844	7.02682	1.73606	DOWN	0.172758	gb:CN166891 DB_XREF=gi:46181321 DB_XREF=998973 TID=Ssc.26159.1 CNT=4 FEA=EST TIER=ConsEnd STK=1 UG=Ssc.26159 UG_TITLE=Transcribed locus REP_ORG=S. scrofa
Ssc.28064.1.A1_at	-	NM_022491	likely ortholog of mouse Sds3	0.0127657	0.291269	5.84846	5.44548	1.49628	DOWN	0.126249	gb:BE231491 DB_XREF=gi:9016209 DB_XREF=AP TID=Ssc.4450.1 CNT=2 FEA=EST TIER=ConsEnd STK=1 UG=Ssc.4450 UG_TITLE=Transcribed locus REP_ORG=S. scrofa
Ssc.1833.1.A1_at	NEDD8	NM_006156	neural precursor cell expressed; developmentally down-regul	0.012994	0.326427	8.62707	8.16238	1.59154	DOWN	0.146124	gb:BX668930 DB_XREF=gi:37977962 DB_XREF=BX668930 CLONE=scac0030i.k.21 TID=Ssc.18244.1 CNT=8 FEA=EST TIER=ConsEnd STK=2 UG=Ssc.18244 UG_TITLE=Transcribed locus REP_ORG=S. scrofa
Ssc.6529.1.A1_at	-	NM_014423	ALL1 fused gene from 5q31	0.0130838	0.327415	6.83613	7.29152	0.6342	UP	0.143403	gb:BF712065 DB_XREF=gi:12011540 DB_XREF=MI-P-E6-acg-h-04-1-UM.s1 CLONE=MI-P-E6-acg-h-04-1-UM TID=Ssc.7744.1 CNT=1 FEA=EST TIER=ConsEnd STK=1 UG=Ssc.7744 UG_TITLE=Transcribed locus REP_ORG=S. scrofa
Ssc.1023.2.A1_at	-	NM_024939	hypothetical protein FLJ21918	0.0131183	0.327793	6.05106	5.55569	1.64111	DOWN	0.156079	gb:NM_214007.1 DB_XREF=gi:47522839 GEN=EGFR TID=Ssc.55.1 CNT=20 FEA=FLmRNA TIER=FL+Stack STK=7 LL=397070 UG=Ssc.55 DEF=Sus scrofa epidermal growth factor receptor (EGFR), mRNA. PROD=epidermal growth factor receptor FL=gb:AY117054.1 gb:NM_214007.1 REP_ORG=S. scrofa
Ssc.16877.1.S1_at	-			0.0131479	0.0829755	5.88715	5.52995	1.42932	DOWN	0.112598	gb:CK459838 DB_XREF=gi:40831119 DB_XREF=930062 TID=Ssc.5192.1 CNT=9 FEA=EST TIER=ConsEnd STK=3 UG=Ssc.5192 UG_TITLE=Transcribed locus REP_ORG=S. scrofa
Ssc.9307.1.A1_at	-	NM_194285	hypothetical protein FLJ39441	0.01316	0.327793	6.10872	6.51313	0.667367	UP	0.127505	gb:BF709866 DB_XREF=gi:12009343 DB_XREF=MI-P-AY1-npy-d-09-0-UI.s1 CLONE=MI-P-AY1-npy-d-09-0-UI TID=Ssc.9197.1 CNT=1 FEA=EST TIER=ConsEnd STK=0 UG=Ssc.9197 UG_TITLE=Transcribed locus, moderately similar to NP_002145.3 heat shock 70kDa protein 4 (Homo sapiens) REP_ORG=S. scrofa
Ssc.7066.1.S1_at	-	NM_020774	mindbomb homolog 1	0.013166	0.270693	6.63498	7.27576	0.526882	UP	0.202046	gb:CF175985 DB_XREF=gi:33287761 DB_XREF=800002 TID=Ssc.17902.1 CNT=1 FEA=EST TIER=ConsEnd STK=1 UG=Ssc.17902 UG_TITLE=Transcribed locus, moderately similar to NP_055105.1 tudor domain containing 7 (Homo sapiens) REP_ORG=S. scrofa
Ssc.13442.1.S1_at	-			0.0131803	0.286748	6.95485	7.4788	0.592178	UP	0.165246	gb:CN163460 DB_XREF=gi:46177890 DB_XREF=952964 TID=Ssc.1675.1 CNT=39 FEA=EST TIER=Stack STK=9 UG=Ssc.1675 UG_TITLE=Transcribed locus, highly similar to NP_036590.1 translocase of inner mitochondrial membrane 13 homolog (yeast) (Homo sapiens) REP_ORG=S. scrofa
Ssc.6771.1.S1_a_at	SRI	NM_003130	sorcin	0.013263	0.328839	8.37589	8.7824	0.665974	UP	0.128374	gb:CN029165 DB_XREF=gi:48723701 DB_XREF=UMC-pblivp1-015-b07 TID=Ssc.28157.1 CNT=1 FEA=EST TIER=ConsEnd STK=1 UG=Ssc.28157 UG_TITLE=Transcribed locus REP_ORG=S. scrofa
Ssc.24673.1.S1_at	HIST2H2AA4	NM_003516	histone 2; H2aa	0.013275	0.230555	6.37243	5.88967	1.62054	DOWN	0.152484	gb:BF443502 DB_XREF=gi:11503594 DB_XREF=261005 TID=Ssc.18578.2 CNT=4 FEA=EST TIER=ConsEnd STK=0 UG=Ssc.18578 UG_TITLE=Transcribed locus, highly similar to NP_061898.1 spermine oxidase (Homo sapiens) REP_ORG=S. scrofa
Ssc.2493.1.S1_at	RAB3IP	NM_175623	RAB3A interacting protein	0.013369	0.221955	6.99398	6.58441	1.50616	DOWN	0.129557	gb:BF703847 DB_XREF=gi:11989255 DB_XREF=MI-P-O2-abs-f-05-1-UM.s1 CLONE=MI-P-O2-abs-f-05-1-UM TID=Ssc.10054.1 CNT=11 FEA=EST TIER=ConsEnd STK=0 UG=Ssc.10054 UG_TITLE=Transcribed locus, moderately similar to XP_127780.3 RIKEN cDNA 4930570G11 gene (Mus musculus) REP_ORG=S. scrofa
Ssc.3059.1.S1_at	AKR1B1	NM_001628	aldo-keto reductase family 1; member B1	0.0134161	0.312003	8.90786	8.38938	1.67948	DOWN	0.164132	gb:CK464929 DB_XREF=gi:40836210 DB_XREF=935987 TID=Ssc.25177.1 CNT=4 FEA=EST TIER=ConsEnd STK=2 UG=Ssc.25177 UG_TITLE=Transcribed locus REP_ORG=S. scrofa
Ssc.12255.1.A1_at	-	NM_007146	zinc finger protein 161	0.013468	0.331035	5.47841	5.7967	0.727391	UP	0.10084	gb:U15454.1 DB_XREF=gi:571394 TID=Ssc.16279.1 CNT=1 FEA=mRNA TIER=ConsEnd STK=0 UG=Ssc.16279 UG_TITLE=Transcribed locus, weakly similar to XP_375341.1 similar to Ig heavy chain - human (fragment) (Homo sapiens) DEF=Sus scrofa clone pvg 19 Ig heavy chain variable VDJ region mRNA, partial cds. REP_ORG=S. scrofa
Ssc.31122.1.A1_at	-			0.0135316	0.282227	6.07721	5.57777	1.64779	DOWN	0.158386	gb:CF180335 DB_XREF=gi:33292111 DB_XREF=815428 TID=Ssc.18010.1 CNT=2 FEA=EST TIER=ConsEnd STK=2 UG=Ssc.18010 UG_TITLE=Transcribed locus, highly similar to NP_002342.1 SH2 domain protein 1A, Duncans disease (lymphoproliferative syndrome) (Homo sapiens) REP_ORG=S. scrofa
Ssc.6659.1.S1_at	UROD	NM_000374	uroporphyrinogen decarboxylase	0.0135666	0.331554	6.57479	6.20059	1.45383	DOWN	0.118736	gb:BF711181 DB_XREF=gi:12010658 DB_XREF=MI-P-AY1-nrc-h-11-0-UI.s1 CLONE=MI-P-AY1-nrc-h-11-0-UI TID=Ssc.9663.1 CNT=1 FEA=EST TIER=ConsEnd STK=1 UG=Ssc.9663 UG_TITLE=Transcribed locus REP_ORG=S. scrofa
Ssc.1053.1.S1_at	NID2	NM_007361	nidogen 2	0.0135679	0.331554	8.71777	9.07998	0.696133	UP	0.114934	gb:NM_214291.1 DB_XREF=gi:47523651 GEN=ATP4A TID=Ssc.16353.1 CNT=8 FEA=FLmRNA TIER=FL STK=2 LL=397552 UG=Ssc.16353 DEF=Sus scrofa (H+ + K+)-ATPase (ATP4A), mRNA. PROD=(H+ + K+)-ATPase FL=gb:M22724.1 gb:NM_214291.1 REP_ORG=S. scrofa
Ssc.15267.1.S1_at	PLEKHF1	NM_024310	pleckstrin homology domain containing; family F	0.013789	0.334573	7.34751	6.94583	1.49434	DOWN	0.127893	gb:CK464223 DB_XREF=gi:40835504 DB_XREF=935185 TID=Ssc.9737.1 CNT=9 FEA=EST TIER=Stack STK=6 UG=Ssc.9737 UG_TITLE=Transcribed locus REP_ORG=S. scrofa
Ssc.30283.1.A1_at	-	NM_024626	V-set domain containing T cell activation inhibitor 1	0.013847	0.334573	8.73043	8.32926	1.49357	DOWN	0.127842	gb:CF363679 DB_XREF=gi:34164554 DB_XREF=833574 TID=Ssc.1639.3 CNT=2 FEA=EST TIER=ConsEnd STK=0 UG=Ssc.1639 UG_TITLE=Transcribed locus, moderately similar to XP_216372.2 similar to Galactose-1-phosphate uridylyltransferase (Gal-1-P uridylyltransferase) (UDP-glucose--hexose-1-phosphate uridylyltransferase) (Rattus norvegicus) REP_ORG=S. scrofa
Ssc.8343.1.A1_at	OLA1	NM_001011708	GTP-binding protein PTD004	0.0138504	0.270492	8.01056	8.3974	0.679198	UP	0.123283	gb:BF702360 DB_XREF=gi:11987768 DB_XREF=MI-P-A2-aas-b-09-1-UM.s1 CLONE=MI-P-A2-aas-b-09-1-UM TID=Ssc.10509.1 CNT=1 FEA=EST TIER=ConsEnd STK=0 UG=Ssc.10509 UG_TITLE=Transcribed locus REP_ORG=S. scrofa
Ssc.11697.1.A1_at	-			0.0139144	0.334837	4.7145	5.18764	0.623043	UP	0.150932	gb:BX673191 DB_XREF=gi:37986565 DB_XREF=BX673191 CLONE=scac0037i.o.24 TID=Ssc.16126.1 CNT=2 FEA=mRNA TIER=ConsEnd STK=0 LL=396828 UG_GENE=LOC396828 UG=Ssc.16126 UG_TITLE=Na,K-ATPase alpha 2 subunit REP_ORG=S. scrofa
Ssc.5492.1.A1_at	-	NM_203459	calmodulin regulated spectrin-associated protein 1-like 1	0.0139303	0.318366	6.58086	6.08669	1.63914	DOWN	0.157679	gb:BQ602086 DB_XREF=gi:21548812 DB_XREF=MI-P-HO-ahu-f-10-1-UM.s1 CLONE=MI-P-HO-ahu-f-10-1-UM TID=Ssc.14383.1 CNT=1 FEA=EST TIER=ConsEnd STK=1 UG=Ssc.14383 UG_TITLE=Transcribed locus REP_ORG=S. scrofa
Ssc.20910.1.S1_at	STK17A	NM_004760	serinethreonine kinase 17a	0.0139353	0.334837	6.81842	6.46765	1.42016	DOWN	0.111931	gb:CN160662 DB_XREF=gi:46175092 DB_XREF=949859 TID=Ssc.27188.1 CNT=10 FEA=EST TIER=ConsEnd STK=1 UG=Ssc.27188 UG_TITLE=Transcribed locus, highly similar to NP_005139.1 unc-119 homolog (C. elegans) (Homo sapiens) REP_ORG=S. scrofa
Ssc.13992.1.A1_at	-	NM_001730	Kruppel-like factor 5	0.0139728	0.334837	8.19971	8.57392	0.687832	UP	0.119479	gb:CO947340 DB_XREF=gi:51314099 DB_XREF=UMC-p6mm3-018-d09 TID=Ssc.16584.1 CNT=8 FEA=EST TIER=Stack STK=8 UG=Ssc.16584 UG_TITLE=Transcribed locus, weakly similar to NP_001120.2 AE binding protein 1 (Homo sapiens) REP_ORG=S. scrofa
Ssc.1496.1.S1_at	NME6	NM_005793	non-metastatic cells 6; protein expressed in	0.0139911	0.334895	7.31874	7.06454	1.28943	DOWN	0.0811851	gb:BE234559 DB_XREF=gi:9019277 DB_XREF=141704 TID=Ssc.2259.1 CNT=11 FEA=EST TIER=Stack STK=6 UG=Ssc.2259 UG_TITLE=Transcribed locus REP_ORG=S. scrofa
Ssc.25783.1.S1_at	-	NM_025160	WD repeat domain 26	0.0140343	0.335288	7.89577	7.73199	1.17795	DOWN	0.0523397	gb:BE232930 DB_XREF=gi:9017648 DB_XREF=138306 TID=Ssc.25211.1 CNT=5 FEA=EST TIER=ConsEnd STK=0 UG=Ssc.25211 UG_TITLE=Transcribed locus, moderately similar to NP_038703.1 spectrin beta 1 (Mus musculus) REP_ORG=S. scrofa
Ssc.31174.1.S1_at	-	NM_025138	chromosome 13 open reading frame 23	0.0141367	0.267771	5.70857	6.17482	0.627346	UP	0.149236	gb:CN025861 DB_XREF=gi:48720397 DB_XREF=UMC-p4civp1-016-c06 TID=Ssc.28280.1 CNT=2 FEA=EST TIER=ConsEnd STK=2 UG=Ssc.28280 UG_TITLE=Transcribed locus REP_ORG=S. scrofa
Ssc.8614.1.A1_at	-	NM_006265	RAD21 homolog	0.0141375	0.335725	7.44627	7.90087	0.634702	UP	0.145507	gb:BQ601778 DB_XREF=gi:21548504 DB_XREF=MI-P-HO-afx-a-12-1-UM.s1 CLONE=MI-P-HO-afx-a-12-1-UM TID=Ssc.14304.1 CNT=1 FEA=EST TIER=ConsEnd STK=0 UG=Ssc.14304 UG_TITLE=Transcribed locus REP_ORG=S. scrofa
Ssc.1577.1.S1_at	-	NM_003131	serum response factor	0.0142484	0.336294	6.06329	5.77476	1.33446	DOWN	0.0925047	gb:CK466943 DB_XREF=gi:40838220 DB_XREF=938201 TID=Ssc.20538.1 CNT=10 FEA=EST TIER=Stack STK=6 UG=Ssc.20538 UG_TITLE=Transcribed locus, moderately similar to NP_080339.1 RIKEN cDNA 2900010M23 gene (Mus musculus) REP_ORG=S. scrofa
Ssc.19234.1.S1_a_at	SECISBP2	NM_024077	SECIS binding protein 2	0.0143045	0.124469	6.44321	5.95935	1.62234	DOWN	0.155261	gb:BX927055 DB_XREF=gi:41143903 DB_XREF=BX927055 CLONE=scan0012d.i.22 TID=Ssc.927.1 CNT=4 FEA=EST TIER=ConsEnd STK=2 UG=Ssc.927 UG_TITLE=Transcribed locus REP_ORG=S. scrofa
Ssc.4847.1.S1_at	TRAPPC2L	NM_016209	hematopoietic stemprogenitor cells 176	0.0143065	0.336294	7.90631	7.5032	1.49648	DOWN	0.129353	gb:BF704230 DB_XREF=gi:11989638 DB_XREF=MI-P-O3-aay-c-09-1-UM.s1 CLONE=MI-P-O3-aay-c-09-1-UM TID=Ssc.8710.1 CNT=1 FEA=EST TIER=ConsEnd STK=1 UG=Ssc.8710 UG_TITLE=Transcribed locus REP_ORG=S. scrofa
Ssc.1831.2.S1_at	-	NM_174911	breast cancer membrane protein 101	0.014314	0.101217	5.85379	6.94056	0.337304	UP	0.348766	gb:CN153115 DB_XREF=gi:46167545 DB_XREF=940202 TID=Ssc.12430.1 CNT=8 FEA=EST TIER=ConsEnd STK=2 UG=Ssc.12430 UG_TITLE=Transcribed locus, highly similar to NP_002735.2 protein kinase C, zeta (Homo sapiens) REP_ORG=S. scrofa
Ssc.16430.1.S1_at	-	NM_006016	CD164 antigen; sialomucin	0.0143477	0.336294	8.42133	8.64761	0.797488	UP	0.0726566	gb:AJ663563 DB_XREF=gi:49347687 DB_XREF=AJ663563 CLONE=C0001062_G08 TID=Ssc.12334.1 CNT=6 FEA=EST TIER=ConsEnd STK=4 UG=Ssc.12334 UG_TITLE=Transcribed locus, highly similar to NP_005111.1 trinucleotide repeat containing 11 (THR-associated protein, 230kDa subunit) (Homo sapiens) REP_ORG=S. scrofa
Ssc.1336.1.A1_at	-			0.0143802	0.317555	6.65918	7.02438	0.694056	UP	0.117315	gb:CK464325 DB_XREF=gi:40835606 DB_XREF=935307 TID=Ssc.5330.1 CNT=23 FEA=EST TIER=Stack STK=10 UG=Ssc.5330 UG_TITLE=Transcribed locus REP_ORG=S. scrofa
Ssc.6901.3.A1_a_at	-			0.0144112	0.162449	4.75335	5.46404	0.491307	UP	0.228401	gb:BF710595 DB_XREF=gi:12010072 DB_XREF=MI-P-AY1-nqs-a-06-0-UI.s1 CLONE=MI-P-AY1-nqs-a-06-0-UI TID=Ssc.9461.1 CNT=1 FEA=EST TIER=ConsEnd STK=1 UG=Ssc.9461 UG_TITLE=Transcribed locus REP_ORG=S. scrofa
Ssc.10082.1.A1_at	-	NM_024312	MGC4170 protein	0.01443	0.201555	6.18394	6.64799	0.628734	UP	0.149177	gb:NM_213910.1 DB_XREF=gi:47522667 GEN=PLANH1 TID=Ssc.9781.1 CNT=45 FEA=FLmRNA TIER=FL+Stack STK=21 LL=396945 UG=Ssc.9781 DEF=Sus scrofa plasminogen activator inhibitor I (PLANH1), mRNA. PROD=plasminogen activator inhibitor I FL=gb:NM_213910.1 REP_ORG=S. scrofa
Ssc.1207.1.S1_at	-			0.0144344	0.311188	5.67211	5.36907	1.35397	DOWN	0.0974239	gb:AY007222.1 DB_XREF=gi:9965490 TID=Ssc.15952.1 CNT=1 FEA=mRNA TIER=ConsEnd STK=0 UG=Ssc.15952 UG_TITLE=Glucocorticoid receptor mRNA, 3 prime UTR DEF=Sus scrofa glucocorticoid receptor mRNA, 3 prime UTR. REP_ORG=S. scrofa
Ssc.24898.1.S1_at	-			0.0144774	0.336952	5.11878	5.60319	0.61606	UP	0.155832	gb:BE033079 DB_XREF=gi:8328088 DB_XREF=133390 TID=Ssc.21006.1 CNT=19 FEA=EST TIER=ConsEnd STK=0 UG=Ssc.21006 UG_TITLE=Transcribed locus, highly similar to NP_009131.2 A kinase (PRKA) anchor protein 13 (Homo sapiens) REP_ORG=S. scrofa
Ssc.73.1.S1_at	FOXO1	NM_002015	forkhead box O1A	0.0146337	0.339463	6.13234	6.59797	0.627738	UP	0.150134	gb:CF362393 DB_XREF=gi:34162011 DB_XREF=829670 TID=Ssc.18726.1 CNT=1 FEA=EST TIER=ConsEnd STK=1 UG=Ssc.18726 UG_TITLE=Transcribed locus REP_ORG=S. scrofa
Ssc.10578.1.A1_at	-			0.014735	0.171244	6.62346	6.06638	1.74556	DOWN	0.179883	gb:NM_214382.1 DB_XREF=gi:47523819 GEN=PTHR1 TID=Ssc.14485.1 CNT=11 FEA=FLmRNA TIER=FL STK=2 LL=397675 UG=Ssc.14485 DEF=Sus scrofa parathyroid receptor (PTHR1), mRNA. PROD=parathyroid receptor FL=gb:U18315.1 gb:NM_214382.1 REP_ORG=S. scrofa
Ssc.16756.1.S1_at	HLA-B			0.0148455	0.288927	7.47215	7.96024	0.6138	UP	0.157857	gb:AJ658145 DB_XREF=gi:49342214 DB_XREF=AJ658145 CLONE=C0005211_A14 TID=Ssc.25258.1 CNT=10 FEA=EST TIER=ConsEnd STK=3 UG=Ssc.25258 UG_TITLE=Transcribed locus REP_ORG=S. scrofa
Ssc.7253.1.A1_at	-	NM_002740	protein kinase C; iota	0.0148471	0.340324	7.38679	7.66173	0.759613	UP	0.0889252	gb:CF359660 DB_XREF=gi:34156606 DB_XREF=820926 TID=Ssc.18618.1 CNT=1 FEA=EST TIER=ConsEnd STK=1 UG=Ssc.18618 UG_TITLE=Transcribed locus REP_ORG=S. scrofa
Ssc.6142.1.S1_at	ATG4D	NM_032885	APG4 autophagy 4 homolog D	0.0149029	0.340324	5.85344	5.49641	1.42908	DOWN	0.115566	gb:BI181951 DB_XREF=gi:14656360 DB_XREF=UNL-P-FN-bb-c-11-0-UNL.s1 CLONE=UNL-P-FN-bb-c-11-0-UNL TID=Ssc.12064.1 CNT=1 FEA=EST TIER=ConsEnd STK=1 UG=Ssc.12064 UG_TITLE=Transcribed locus REP_ORG=S. scrofa
Ssc.24209.1.S1_at	PHPT1	NM_014172	phosphohistidine phosphatase 1	0.0149922	0.340324	8.36824	7.89169	1.61051	DOWN	0.154451	gb:BF712749 DB_XREF=gi:12012224 DB_XREF=MI-P-H3-adl-e-10-1-UM.s1 CLONE=MI-P-H3-adl-e-10-1-UM TID=Ssc.3615.1 CNT=12 FEA=EST TIER=ConsEnd STK=0 UG=Ssc.3615 UG_TITLE=Transcribed locus, highly similar to NP_055152.1 peptidylprolyl isomerase (cyclophilin)-like 2 (Homo sapiens) REP_ORG=S. scrofa
Ssc.19873.1.S1_a_at	-	NM_194071	cAMP responsive element binding protein 3-like 2	0.0150083	0.340324	7.29878	7.67591	0.685822	UP	0.122258	gb:CF792835 DB_XREF=gi:37797396 DB_XREF=885817 TID=Ssc.14265.1 CNT=2 FEA=EST TIER=ConsEnd STK=2 UG=Ssc.14265 UG_TITLE=Transcribed locus REP_ORG=S. scrofa
Ssc.14490.1.S1_at	LTB4DH	NM_012212	leukotriene B4 12-hydroxydehydrogenase	0.0150134	0.108619	7.2516	6.94072	1.36463	DOWN	0.100787	gb:CN159201 DB_XREF=gi:46173631 DB_XREF=948241 TID=Ssc.1187.1 CNT=30 FEA=EST TIER=Stack STK=6 UG=Ssc.1187 UG_TITLE=Transcribed locus, highly similar to NP_005156.1 aldolase C, fructose-bisphosphate (Homo sapiens) REP_ORG=S. scrofa
Ssc.15587.1.S1_at	SLC35B2	NM_178148	solute carrier family 35; member B2	0.0150267	0.340028	6.20413	5.74168	1.58797	DOWN	0.149956	gb:CK464540 DB_XREF=gi:40835821 DB_XREF=935550 TID=Ssc.19538.1 CNT=15 FEA=EST TIER=Stack STK=11 UG=Ssc.19538 UG_TITLE=Transcribed locus, moderately similar to NP_219482.1 zinc finger protein 622 (Homo sapiens) REP_ORG=S. scrofa
Ssc.1334.1.A1_a_at	-			0.0151081	0.341067	6.42514	5.99177	1.54245	DOWN	0.140688	gb:CB475108 DB_XREF=gi:29281494 DB_XREF=jns103_B07.f TID=Ssc.20974.1 CNT=36 FEA=EST TIER=Stack STK=10 UG=Ssc.20974 UG_TITLE=Transcribed locus, highly similar to NP_002067.1 glucosamine (N-acetyl)-6-sulfatase (Sanfilippo disease IIID) (Homo sapiens) REP_ORG=S. scrofa
Ssc.3590.1.A1_at	-	NM_003505	frizzled homolog 1	0.0151405	0.260112	6.33615	7.12517	0.45429	UP	0.256261	gb:CN165494 DB_XREF=gi:46179924 DB_XREF=995917 TID=Ssc.27514.2 CNT=1 FEA=EST TIER=ConsEnd STK=1 UG=Ssc.27514 UG_TITLE=Transcribed locus, moderately similar to NP_056176.2 R3H domain (binds single-stranded nucleic acids) containing (Homo sapiens) REP_ORG=S. scrofa
Ssc.8611.2.S1_a_at	MLL5	NM_182931	myeloidlymphoid or mixed-lineage leukemia 5	0.0151619	0.303001	7.11449	7.67367	0.571677	UP	0.181668	gb:BQ601713 DB_XREF=gi:21548439 DB_XREF=MI-P-HO-afw-b-08-1-UM.s1 CLONE=MI-P-HO-afw-b-08-1-UM TID=Ssc.14291.1 CNT=1 FEA=EST TIER=ConsEnd STK=0 UG=Ssc.14291 UG_TITLE=Transcribed locus REP_ORG=S. scrofa
Ssc.16702.1.S1_at	TMEM179B	NM_199337	similar to RIKEN cDNA 1810059G22	0.0151755	0.341124	7.17323	6.86574	1.36001	DOWN	0.0999171	gb:CN164220 DB_XREF=gi:46178650 DB_XREF=994348 TID=Ssc.5158.1 CNT=22 FEA=EST TIER=ConsEnd STK=3 UG=Ssc.5158 UG_TITLE=Transcribed locus, moderately similar to NP_080827.2 RIKEN cDNA 6720485C15 gene (Mus musculus) REP_ORG=S. scrofa
Ssc.5096.1.A1_at	-	NM_007137	zinc finger protein 81	0.0152262	0.34136	7.44952	7.07306	1.45713	DOWN	0.122419	gb:CO954784 DB_XREF=gi:51331847 DB_XREF=UMC-pnatal4-014-c09 TID=Ssc.29394.1 CNT=1 FEA=EST TIER=ConsEnd STK=1 UG=Ssc.29394 UG_TITLE=Transcribed locus REP_ORG=S. scrofa
Ssc.21117.1.A1_at	Magmas	NM_016069	mitochondria-associated protein involved in granulocyte-ma	0.0152426	0.25179	6.00322	5.53905	1.59069	DOWN	0.150971	gb:CO993891 DB_XREF=gi:51353165 DB_XREF=UMC-pd0fol-008-b02 TID=Ssc.31175.1 CNT=9 FEA=EST TIER=ConsEnd STK=1 UG=Ssc.31175 UG_TITLE=Transcribed locus REP_ORG=S. scrofa
Ssc.19280.1.A1_at	-			0.0153053	0.321249	6.04926	5.74429	1.35658	DOWN	0.0992785	gb:CN166871 DB_XREF=gi:46181301 DB_XREF=998951 TID=Ssc.27462.1 CNT=3 FEA=EST TIER=ConsEnd STK=2 UG=Ssc.27462 UG_TITLE=Transcribed locus, moderately similar to NP_056506.2 KIAA1280 protein (Homo sapiens) REP_ORG=S. scrofa
Ssc.13598.1.A1_at	-			0.0153158	0.34136	6.80782	6.59735	1.23425	DOWN	0.0685238	gb:CN165924 DB_XREF=gi:46180354 DB_XREF=996772 TID=Ssc.3657.1 CNT=14 FEA=EST TIER=Stack STK=9 UG=Ssc.3657 UG_TITLE=Transcribed locus, weakly similar to NP_702878.1 Plasmodium falciparum 3D7 PFD1100c gene REP_ORG=S. scrofa
Ssc.11151.1.A1_at	-			0.0153343	0.324551	6.26718	6.81352	0.579068	UP	0.177926	gb:M16427.1 DB_XREF=gi:164540 TID=Ssc.12417.1 CNT=63 FEA=FLmRNA TIER=FL+Stack STK=9 LL=397039 UG_GENE=MDH2 UG=Ssc.12417 UG_TITLE=Mitochondrial malate dehydrogenase DEF=Pig mitochondrial malate dehydrogenase (mMDH) mRNA, complete cds. FL=gb:M16427.1 REP_ORG=S. scrofa
Ssc.31124.1.S1_at	COL14A1	NM_021110	collagen; type XIV; alpha 1	0.0154422	0.341682	6.99664	7.79959	0.448008	UP	0.26189	gb:CF175297 DB_XREF=gi:33287073 DB_XREF=799222 TID=Ssc.18362.1 CNT=2 FEA=EST TIER=ConsEnd STK=2 UG=Ssc.18362 UG_TITLE=Transcribed locus, moderately similar to XP_166110.3 G protein-coupled receptor 158 (Homo sapiens) REP_ORG=S. scrofa
Ssc.8097.1.A1_at	-	NM_021252	RAB18; member RAS oncogene family	0.0154709	0.341682	8.74758	9.01993	0.761588	UP	0.0888656	gb:CO941972 DB_XREF=gi:51308731 DB_XREF=UMC-peov3-012-b09 TID=Ssc.13853.1 CNT=1 FEA=EST TIER=ConsEnd STK=1 UG=Ssc.13853 UG_TITLE=Transcribed locus REP_ORG=S. scrofa
Ssc.19005.2.S1_at	PDZRN3	NM_015009	PDZ domain containing RING finger 3	0.0154947	0.288172	6.22151	6.65397	0.648915	UP	0.141153	gb:CO947196 DB_XREF=gi:51313955 DB_XREF=UMC-p6mm3-016-d07 TID=Ssc.31026.1 CNT=4 FEA=EST TIER=ConsEnd STK=2 UG=Ssc.31026 UG_TITLE=Transcribed locus REP_ORG=S. scrofa
Ssc.17368.1.S1_at	-	NM_018036	chromosome 14 open reading frame 103	0.015505	0.285466	5.37535	5.01435	1.43476	DOWN	0.117847	gb:BX674683 DB_XREF=gi:38008635 DB_XREF=BX674683 CLONE=scac0041i.b.07 TID=Ssc.22557.1 CNT=6 FEA=EST TIER=ConsEnd STK=3 UG=Ssc.22557 UG_TITLE=Transcribed locus REP_ORG=S. scrofa
Ssc.28567.1.A1_at	-			0.0155645	0.341682	6.39104	6.83348	0.642468	UP	0.144552	gb:BF194553 DB_XREF=gi:11077859 DB_XREF=246684 TID=Ssc.2582.1 CNT=5 FEA=EST TIER=ConsEnd STK=0 UG=Ssc.2582 UG_TITLE=Transcribed locus, moderately similar to NP_004171.2 TRAF family member-associated NFKB activator (Homo sapiens) REP_ORG=S. scrofa
Ssc.15317.1.A1_at	-			0.0155846	0.341682	7.43053	7.66481	0.791145	UP	0.0765622	gb:BM190173 DB_XREF=gi:17526136 DB_XREF=POSM0100006_A06 TID=Ssc.21050.1 CNT=9 FEA=EST TIER=Stack STK=6 UG=Ssc.21050 UG_TITLE=Transcribed locus REP_ORG=S. scrofa
Ssc.18619.1.A1_at	-	NM_021183	RAP2C; member of RAS oncogene family	0.0156122	0.341682	6.83911	7.00452	0.847542	UP	0.0540792	gb:CN154617 DB_XREF=gi:46169047 DB_XREF=941842 TID=Ssc.25267.1 CNT=5 FEA=EST TIER=ConsEnd STK=2 UG=Ssc.25267 UG_TITLE=Transcribed locus REP_ORG=S. scrofa
Ssc.6436.1.S1_at	ZNF146	NM_007145	zinc finger protein 146	0.0156239	0.278984	6.43355	6.97548	0.581625	UP	0.177202	gb:BI403120 DB_XREF=gi:15182181 DB_XREF=MI-P-CP1-nwl-a-02-0-UI.s1 CLONE=MI-P-CP1-nwl-a-02-0-UI TID=Ssc.25957.1 CNT=1 FEA=EST TIER=ConsEnd STK=1 UG=Ssc.25957 UG_TITLE=Transcribed locus, highly similar to NP_443119.1 toll-interleukin 1 receptor (TIR) domain containing adaptor protein (Homo sapiens) REP_ORG=S. scrofa
Ssc.16691.1.S1_at	H2AFJ	NM_177925	H2A histone family; member J	0.0156637	0.0650789	7.48311	6.74792	2.08588	DOWN	0.240528	gb:CK450844 DB_XREF=gi:40798058 DB_XREF=903949 TID=Ssc.20238.2 CNT=5 FEA=EST TIER=ConsEnd STK=1 UG=Ssc.20238 UG_TITLE=Transcribed locus, highly similar to XP_124695.2 similar to glucosamine-6-phosphate deaminase (Mus musculus) REP_ORG=S. scrofa
Ssc.7567.2.S1_at	-	NM_020774	mindbomb homolog 1	0.0156639	0.341682	5.00688	5.8363	0.436299	UP	0.271359	gb:CF368285 DB_XREF=gi:34173652 DB_XREF=852916 TID=Ssc.19514.2 CNT=1 FEA=EST TIER=ConsEnd STK=1 UG=Ssc.19514 UG_TITLE=Transcribed locus REP_ORG=S. scrofa
Ssc.6015.1.A1_at	PTPN12	NM_002835	protein tyrosine phosphatase; non-receptor type 12	0.0157025	0.34181	7.84951	8.04065	0.82602	UP	0.0625662	gb:BF712024 DB_XREF=gi:12011499 DB_XREF=MI-P-E6-acg-c-12-1-UM.s1 CLONE=MI-P-E6-acg-c-12-1-UM TID=Ssc.1138.1 CNT=1 FEA=EST TIER=ConsEnd STK=1 UG=Ssc.1138 UG_TITLE=Transcribed locus REP_ORG=S. scrofa
Ssc.6936.1.S1_at	ST13	NM_003932	suppression of tumorigenicity 13	0.0157414	0.34181	8.62619	9.05053	0.654198	UP	0.138978	gb:CO956751 DB_XREF=gi:51333814 DB_XREF=UMC-pputal6-007-b07 TID=Ssc.29494.1 CNT=1 FEA=EST TIER=ConsEnd STK=1 UG=Ssc.29494 UG_TITLE=Transcribed locus REP_ORG=S. scrofa
Ssc.14165.1.A1_at	-			0.0157576	0.34181	7.04558	6.7772	1.30785	DOWN	0.0879185	gb:BX916844 DB_XREF=gi:41133623 DB_XREF=BX916844 CLONE=scan0036d.b.15 TID=Ssc.11346.1 CNT=34 FEA=EST TIER=Stack STK=7 UG=Ssc.11346 UG_TITLE=Transcribed locus, highly similar to NP_057175.1 eukaryotic translation initiation factor 3, subunit 6 interacting protein (Homo sapiens) REP_ORG=S. scrofa
Ssc.25908.1.S1_at	-			0.0157584	0.34181	5.89798	6.28785	0.677146	UP	0.127716	gb:BQ603344 DB_XREF=gi:21550070 DB_XREF=MI-P-NA-afs-d-06-1-UM.s1 CLONE=MI-P-NA-afs-d-06-1-UM TID=Ssc.4286.1 CNT=5 FEA=EST TIER=ConsEnd STK=0 UG=Ssc.4286 UG_TITLE=Transcribed locus REP_ORG=S. scrofa
Ssc.8442.1.A1_at	-	NM_013233	serine threonine kinase 39	0.0157907	0.34187	6.35299	6.78201	0.651147	UP	0.140604	gb:BF704139 DB_XREF=gi:11989547 DB_XREF=MI-P-O1-abf-f-02-1-UM.s1 CLONE=MI-P-O1-abf-f-02-1-UM TID=Ssc.8545.1 CNT=1 FEA=EST TIER=ConsEnd STK=0 UG=Ssc.8545 UG_TITLE=Transcribed locus REP_ORG=S. scrofa
Ssc.30622.1.A1_s_at	-			0.0158228	0.135574	6.24815	6.97048	0.48562	UP	0.236835	gb:CK456693 DB_XREF=gi:40803907 DB_XREF=920934 TID=Ssc.26975.1 CNT=4 FEA=EST TIER=ConsEnd STK=2 UG=Ssc.26975 UG_TITLE=Transcribed locus, highly similar to NP_733750.2 InaD-like protein (Homo sapiens) REP_ORG=S. scrofa
Ssc.8309.1.A1_at	-	NM_016245	dehydrogenasereductase	0.0158532	0.342103	6.84777	7.11727	0.763761	UP	0.0883994	gb:BF710987 DB_XREF=gi:12010464 DB_XREF=MI-P-AY1-nrb-e-01-0-UI.s1 CLONE=MI-P-AY1-nrb-e-01-0-UI TID=Ssc.9593.1 CNT=2 FEA=EST TIER=ConsEnd STK=0 UG=Ssc.9593 UG_TITLE=Transcribed locus REP_ORG=S. scrofa
Ssc.8512.1.S1_a_at	METTL3	NM_019852	methyltransferase like 3	0.015937	0.342507	6.00355	6.26263	0.771765	UP	0.0850769	gb:BQ604681 DB_XREF=gi:21551407 DB_XREF=MI-P-CP1-nzc-k-01-0-UI.s1 CLONE=MI-P-CP1-nzc-k-01-0-UI TID=Ssc.13178.1 CNT=1 FEA=EST TIER=ConsEnd STK=0 UG=Ssc.13178 UG_TITLE=Transcribed locus, weakly similar to XP_216369.2 similar to ORF2 consensus sequence encoding endonuclease and reverse transcriptase minus RNaseH (Rattus norvegicus) REP_ORG=S. scrofa
Ssc.8972.1.S1_at	BRP44L	NM_016098	brain protein 44-like	0.0159947	0.343046	8.94491	8.66304	1.32561	DOWN	0.0926354	gb:BI184001 DB_XREF=gi:14658410 DB_XREF=UNL-P-FN-cg-e-04-0-UNL.s1 CLONE=UNL-P-FN-cg-e-04-0-UNL TID=Ssc.11712.1 CNT=1 FEA=EST TIER=ConsEnd STK=0 UG=Ssc.11712 UG_TITLE=Transcribed locus REP_ORG=S. scrofa
Ssc.4130.1.S1_at	-			0.0160283	0.343395	7.68955	7.87556	0.830264	UP	0.0611591	gb:CN165851 DB_XREF=gi:46180281 DB_XREF=996689 TID=Ssc.27034.1 CNT=1 FEA=EST TIER=ConsEnd STK=1 UG=Ssc.27034 UG_TITLE=Transcribed locus REP_ORG=S. scrofa
Ssc.7546.1.A1_at	-	NM_014783	Rho GTPase activating protein 11A	0.0160849	0.240376	5.347	5.97615	0.533045	UP	0.207017	gb:CF362499 DB_XREF=gi:34162224 DB_XREF=829787 TID=Ssc.19432.1 CNT=1 FEA=EST TIER=ConsEnd STK=1 UG=Ssc.19432 UG_TITLE=Transcribed locus REP_ORG=S. scrofa
Ssc.3078.1.S1_at	SRP54	NM_003136	signal recognition particle 54kDa	0.0161378	0.343395	7.44278	7.73987	0.742976	UP	0.0978254	gb:CN160924 DB_XREF=gi:46175354 DB_XREF=950160 TID=Ssc.26841.1 CNT=2 FEA=EST TIER=ConsEnd STK=2 UG=Ssc.26841 UG_TITLE=Transcribed locus, highly similar to NP_055832.3 ubiquitin specific protease 33 (Homo sapiens) REP_ORG=S. scrofa
Ssc.24857.1.S1_at	-	NM_020830	WD repeat and FYVE domain containing 1	0.0161817	0.166243	6.72913	6.17001	1.74912	DOWN	0.184212	gb:BF711143 DB_XREF=gi:12010620 DB_XREF=MI-P-AY1-nrc-e-04-0-UI.s1 CLONE=MI-P-AY1-nrc-e-04-0-UI TID=Ssc.9651.1 CNT=7 FEA=EST TIER=ConsEnd STK=0 UG=Ssc.9651 UG_TITLE=Transcribed locus, highly similar to NP_058848.1 ribosomal protein S17 (Rattus norvegicus) REP_ORG=S. scrofa
Ssc.7204.1.A1_at	HAGH	NM_005326	hydroxyacylglutathione hydrolase	0.0161943	0.343395	6.91746	6.64468	1.31361	DOWN	0.0898869	gb:CF359747 DB_XREF=gi:34156780 DB_XREF=821016 TID=Ssc.18167.1 CNT=1 FEA=EST TIER=ConsEnd STK=1 UG=Ssc.18167 UG_TITLE=Transcribed locus, weakly similar to NP_115748.1 hypothetical protein MGC16186 (Homo sapiens) REP_ORG=S. scrofa
Ssc.16422.2.A1_at	PLAA	NM_004253	phospholipase A2-activating protein	0.0161977	0.244194	5.42123	6.14772	0.483602	UP	0.239409	gb:CO950124 DB_XREF=gi:51327069 DB_XREF=UMC-pd12cl-006-e11 TID=Ssc.30817.1 CNT=6 FEA=EST TIER=ConsEnd STK=4 UG=Ssc.30817 UG_TITLE=Transcribed locus REP_ORG=S. scrofa
Ssc.9984.1.A1_at	SLC39A10	NM_004235	Kruppel-like factor 4	0.0161986	0.276166	7.34855	7.96042	0.542335	UP	0.201639	gb:BI339003 DB_XREF=gi:15032286 DB_XREF=363754 TID=Ssc.6270.1 CNT=1 FEA=EST TIER=ConsEnd STK=1 UG=Ssc.6270 UG_TITLE=Transcribed locus REP_ORG=S. scrofa
Ssc.9419.1.S1_at	CCDC8	NM_032040	coiled-coil domain containing 8	0.0162068	0.343395	7.02978	6.527	1.65331	DOWN	0.165706	gb:BQ603363 DB_XREF=gi:21550089 DB_XREF=MI-P-NA-afs-f-07-1-UM.s1 CLONE=MI-P-NA-afs-f-07-1-UM TID=Ssc.13741.1 CNT=1 FEA=EST TIER=ConsEnd STK=0 UG=Ssc.13741 UG_TITLE=Transcribed locus, highly similar to XP_237998.2 similar to Protein C9orf10 (Rattus norvegicus) REP_ORG=S. scrofa
Ssc.5667.1.S1_at	DCPS	NM_014026	decapping enzyme; scavenger	0.0165042	0.345998	6.00845	5.77784	1.25938	DOWN	0.0763079	gb:CN032443 DB_XREF=gi:48726979 DB_XREF=UMC-pgvo4-006-c05 TID=Ssc.28040.1 CNT=1 FEA=EST TIER=ConsEnd STK=1 UG=Ssc.28040 UG_TITLE=Transcribed locus REP_ORG=S. scrofa
Ssc.5549.1.S1_at	-	NM_001444	fatty acid binding protein 5	0.0165358	0.109524	7.23285	8.00903	0.460162	UP	0.256932	gb:BQ605091 DB_XREF=gi:21551817 DB_XREF=MI-P-CP1-nzd-m-13-0-UI.s1 CLONE=MI-P-CP1-nzd-m-13-0-UI TID=Ssc.5631.2 CNT=1 FEA=EST TIER=ConsEnd STK=1 UG=Ssc.5631 UG_TITLE=Transcribed locus, highly similar to NP_742087.1 erythrocyte protein band 4.1-like 1 (Rattus norvegicus) REP_ORG=S. scrofa
Ssc.13780.3.S1_at	LOC652614	NM_002116	major histocompatibility complex; class I; A	0.0165724	0.274669	6.99925	6.16361	2.30628	DOWN	0.276748	gb:CN159277 DB_XREF=gi:46173707 DB_XREF=948331 TID=Ssc.3566.2 CNT=13 FEA=EST TIER=Stack STK=8 LL=397555 UG_GENE=GATA4 UG=Ssc.3566 UG_TITLE=Transcription factor GATA-4 REP_ORG=S. scrofa
Ssc.25584.1.S1_at	-	NM_080546	CDW92 antigen	0.0165763	0.251776	6.61055	7.21679	0.545398	UP	0.200786	gb:BQ597789 DB_XREF=gi:21544515 DB_XREF=MI-P-A2-aff-g-01-1-UM.s1 CLONE=MI-P-A2-aff-g-01-1-UM TID=Ssc.10720.1 CNT=6 FEA=EST TIER=ConsEnd STK=0 UG=Ssc.10720 UG_TITLE=Transcribed locus, highly similar to NP_055597.1 armadillo repeat containing, X-linked 2 (Homo sapiens) REP_ORG=S. scrofa
Ssc.17303.1.S1_at	PARP2	NM_005484	poly	0.0166539	0.308475	6.6109	6.98316	0.689172	UP	0.123419	gb:CN153604 DB_XREF=gi:46168034 DB_XREF=940736 TID=Ssc.5371.1 CNT=8 FEA=EST TIER=ConsEnd STK=3 UG=Ssc.5371 UG_TITLE=Transcribed locus, highly similar to NP_002683.2 polymerase (DNA directed), epsilon 2 (p59 subunit) (Homo sapiens) REP_ORG=S. scrofa
Ssc.5518.1.S1_at	TMEM9B	NM_020644	chromosome 11 open reading frame 15	0.0166921	0.312172	8.34925	8.02388	1.38453	DOWN	0.107923	gb:BQ602684 DB_XREF=gi:21549410 DB_XREF=MI-P-NA-aep-a-11-1-UM.s1 CLONE=MI-P-NA-aep-a-11-1-UM TID=Ssc.18536.2 CNT=1 FEA=EST TIER=ConsEnd STK=1 UG=Ssc.18536 UG_TITLE=Transcribed locus REP_ORG=S. scrofa
Ssc.2042.1.S1_at	-	NM_025240	CD276 antigen	0.0167656	0.347529	6.31851	6.59964	0.754935	UP	0.0933383	gb:CF365714 DB_XREF=gi:34168564 DB_XREF=836361 TID=Ssc.15584.1 CNT=14 FEA=EST TIER=ConsEnd STK=1 UG=Ssc.15584 UG_TITLE=Transcribed locus, highly similar to XP_216272.1 similar to C10 (Rattus norvegicus) REP_ORG=S. scrofa
Ssc.27148.1.A1_at	-	NM_014342	mitochondrial carrier homolog 2	0.0167658	0.347529	7.3849	6.95192	1.54184	DOWN	0.143757	gb:CD571969 DB_XREF=gi:31663036 DB_XREF=PBL_11_C05 CLONE=PBL TID=Ssc.17355.1 CNT=3 FEA=EST TIER=ConsEnd STK=0 UG=Ssc.17355 UG_TITLE=Transcribed locus REP_ORG=S. scrofa
Ssc.7272.1.A1_at	SERPINB2			0.0167983	0.0425023	6.30546	4.55746	5.74307	DOWN	0.580614	gb:CF360489 DB_XREF=gi:34158245 DB_XREF=821824 TID=Ssc.18659.1 CNT=1 FEA=EST TIER=ConsEnd STK=1 UG=Ssc.18659 UG_TITLE=Transcribed locus REP_ORG=S. scrofa
Ssc.14280.1.S1_at	-	NM_006729	diaphanous homolog 2	0.0169498	0.223834	6.30049	6.71393	0.661376	UP	0.137595	gb:CN160313 DB_XREF=gi:46174743 DB_XREF=949482 TID=Ssc.21063.1 CNT=13 FEA=EST TIER=Stack STK=7 UG=Ssc.21063 UG_TITLE=Transcribed locus, weakly similar to XP_216835.2 membralin (Rattus norvegicus) REP_ORG=S. scrofa
Ssc.11079.1.A1_at	RNASE4	NM_002937	ribonuclease; RNase A family; 4	0.0169688	0.348721	9.66635	9.40304	1.30124	DOWN	0.0876556	gb:AF432128.1 DB_XREF=gi:16612143 GEN=BMPR-IB TID=Ssc.66.1 CNT=12 FEA=FLmRNA TIER=FL STK=1 LL=396691 UG=Ssc.66 DEF=Sus scrofa bone morphogenetic protein receptor type IB (BMPR-IB) mRNA, complete cds. PROD=bone morphogenetic protein receptor type IB FL=gb:AY065994.1 gb:AF432128.1 REP_ORG=S. scrofa
Ssc.27539.1.A1_at	-	NM_173519	hypothetical protein MGC34646	0.0169925	0.348721	5.36882	5.88268	0.598181	UP	0.171113	gb:BQ597857 DB_XREF=gi:21544583 DB_XREF=MI-P-A2-afg-g-09-1-UM.s1 CLONE=MI-P-A2-afg-g-09-1-UM TID=Ssc.10746.1 CNT=2 FEA=EST TIER=ConsEnd STK=0 UG=Ssc.10746 UG_TITLE=Transcribed locus, weakly similar to XP_374948.1 FLJ45950 protein (Homo sapiens) REP_ORG=S. scrofa
Ssc.11942.1.S1_at	PTGFRN	NM_020440	prostaglandin F2 receptor negative regulator	0.0170217	0.348721	4.93925	5.57058	0.531884	UP	0.210308	gb:AF421152.1 DB_XREF=gi:16226124 TID=Ssc.15827.1 CNT=1 FEA=mRNA TIER=ConsEnd STK=0 LL=397220 UG_GENE=KPNA5 UG=Ssc.15827 UG_TITLE=Karyopherin alpha 5 DEF=Sus scrofa karyopherin alpha 5 mRNA, partial cds. REP_ORG=S. scrofa
Ssc.1294.1.S1_at	NIT1	NM_005600	nitrilase 1	0.0170597	0.290193	5.98826	5.67424	1.36892	DOWN	0.104659	gb:CB475738 DB_XREF=gi:29282124 DB_XREF=jns110_G06.f TID=Ssc.15631.1 CNT=42 FEA=EST TIER=Stack STK=14 UG=Ssc.15631 UG_TITLE=Transcribed locus, highly similar to XP_216911.2 similar to Eukaryotic translation initiation factor 3 subunit 6 (eIF-3 p48) (eIF3e) (Mammary tumor-associated protein INT-6) (Viral integration site protein INT-6) (Rattus norvegicus) REP_ORG=S. scrofa
Ssc.29157.1.A1_at	-	NM_003816	a disintegrin and metalloproteinase domain 9	0.0170671	0.325939	6.65058	7.54054	0.410672	UP	0.296636	gb:BP157471 DB_XREF=gi:40406944 DB_XREF=BP157471 CLONE=SPL010004C06 TID=Ssc.1377.3 CNT=4 FEA=EST TIER=ConsEnd STK=0 UG=Ssc.1377 UG_TITLE=Transcribed locus REP_ORG=S. scrofa
Ssc.14092.1.S1_a_at	BUD13	NM_032725	hypothetical protein MGC13125	0.017119	0.349693	6.30143	5.81196	1.63145	DOWN	0.163255	gb:CN153344 DB_XREF=gi:46167774 DB_XREF=940452 TID=Ssc.2256.1 CNT=28 FEA=EST TIER=Stack STK=7 UG=Ssc.2256 UG_TITLE=Transcribed locus, highly similar to NP_054905.1 COMM domain containing 9 (Homo sapiens) REP_ORG=S. scrofa
Ssc.30778.1.S1_at	YIF1B	NM_033557	Yip1 interacting factor homolog B	0.0171523	0.165747	5.94001	5.4986	1.5549	DOWN	0.147289	gb:CK465227 DB_XREF=gi:40836504 DB_XREF=936314 TID=Ssc.20518.2 CNT=2 FEA=EST TIER=ConsEnd STK=2 UG=Ssc.20518 UG_TITLE=Transcribed locus, moderately similar to NP_112203.1 exonuclease NEF-sp (Homo sapiens) REP_ORG=S. scrofa
Ssc.13983.1.S1_at	PPP2CA	NM_002715	protein phosphatase 2	0.017201	0.350009	8.78793	8.60486	1.2009	DOWN	0.0611255	gb:BQ599294 DB_XREF=gi:21546020 DB_XREF=MI-P-E4-aik-a-03-1-UM.s1 CLONE=MI-P-E4-aik-a-03-1-UM TID=Ssc.5951.1 CNT=9 FEA=EST TIER=Stack STK=8 UG=Ssc.5951 UG_TITLE=Transcribed locus REP_ORG=S. scrofa
Ssc.26813.1.S1_at	IKIP	NM_201614	IKK interacting protein	0.0172513	0.241455	6.1569	6.54154	0.680692	UP	0.128509	gb:BQ601043 DB_XREF=gi:21547769 DB_XREF=MI-P-H1-afl-d-01-1-UM.s1 CLONE=MI-P-H1-afl-d-01-1-UM TID=Ssc.17068.1 CNT=3 FEA=EST TIER=ConsEnd STK=0 UG=Ssc.17068 UG_TITLE=Transcribed locus, moderately similar to XP_223680.2 similar to Activator of 90 kDa heat shock protein ATPase homolog 1 (AHA1) (p38) (HSPC322) (Rattus norvegicus) REP_ORG=S. scrofa
Ssc.25199.1.S1_at	-	NM_032468	aspartate beta-hydroxylase	0.0173524	0.237404	6.87947	7.21133	0.717584	UP	0.111018	gb:AJ684641 DB_XREF=gi:49417231 DB_XREF=AJ684641 CLONE=C0001805_J06 TID=Ssc.12313.1 CNT=6 FEA=EST TIER=ConsEnd STK=0 UG=Ssc.12313 UG_TITLE=Transcribed locus, moderately similar to NP_055258.1 interleukin 17B (Homo sapiens) REP_ORG=S. scrofa
Ssc.3568.1.S1_at	-	NM_020899	zinc finger and BTB domain containing 4	0.0173569	0.35182	7.07324	6.79611	1.31934	DOWN	0.092714	gb:CK465735 DB_XREF=gi:40837012 DB_XREF=936875 TID=Ssc.24825.1 CNT=2 FEA=EST TIER=ConsEnd STK=1 UG=Ssc.24825 UG_TITLE=Transcribed locus REP_ORG=S. scrofa
Ssc.1301.1.S1_at	HSD17B10	NM_004493	hydroxyacyl-Coenzyme A dehydrogenase; type II	0.0174231	0.352255	7.78977	7.57813	1.2357	DOWN	0.0708615	gb:CK450634 DB_XREF=gi:40797848 DB_XREF=903724 TID=Ssc.4972.1 CNT=21 FEA=EST TIER=Stack STK=13 UG=Ssc.4972 UG_TITLE=Transcribed locus, highly similar to NP_065747.1 KIAA1143 protein (Homo sapiens) REP_ORG=S. scrofa
Ssc.7106.1.S1_at	CDO1	NM_001801	cysteine dioxygenase; type I	0.0174445	0.27767	6.80472	7.78137	0.376571	UP	0.327095	gb:CF360214 DB_XREF=gi:34157703 DB_XREF=821523 TID=Ssc.17971.1 CNT=1 FEA=EST TIER=ConsEnd STK=1 UG=Ssc.17971 UG_TITLE=Transcribed locus REP_ORG=S. scrofa
Ssc.14320.1.A1_at	-			0.0174672	0.352255	6.89895	6.63866	1.29731	DOWN	0.0871999	gb:CN154365 DB_XREF=gi:46168795 DB_XREF=941569 TID=Ssc.4444.1 CNT=14 FEA=EST TIER=Stack STK=7 UG=Ssc.4444 UG_TITLE=Transcribed locus REP_ORG=S. scrofa
Ssc.21221.1.S1_at	-			0.0175096	0.335548	4.14385	5.53213	0.249504	UP	0.465336	gb:CN158962 DB_XREF=gi:46173392 DB_XREF=947970 TID=Ssc.10608.1 CNT=6 FEA=EST TIER=ConsEnd STK=1 UG=Ssc.10608 UG_TITLE=Transcribed locus, highly similar to NP_085130.1 cytoplasmic polyadenylation element binding protein 4 (Homo sapiens) REP_ORG=S. scrofa
Ssc.9000.1.S1_at	-			0.0175269	0.0320153	6.63548	7.30845	0.510193	UP	0.22562	gb:BI185720 DB_XREF=gi:14660129 DB_XREF=UNL-P-FN-dd-d-03-0-UNL.s1 CLONE=UNL-P-FN-dd-d-03-0-UNL TID=Ssc.11894.1 CNT=1 FEA=EST TIER=ConsEnd STK=0 UG=Ssc.11894 UG_TITLE=Transcribed locus REP_ORG=S. scrofa
Ssc.21499.1.S1_at	NAPRT1	NM_145201	similar to CG3714 gene product	0.0175475	0.257064	6.34797	5.81487	1.70421	DOWN	0.178776	gb:CK455541 DB_XREF=gi:40802755 DB_XREF=916133 TID=Ssc.24233.1 CNT=5 FEA=EST TIER=ConsEnd STK=1 UG=Ssc.24233 UG_TITLE=Transcribed locus, highly similar to NP_055985.1 sulfatase 1 (Homo sapiens) REP_ORG=S. scrofa
Ssc.15439.1.A1_at	-	NM_145033	chromosome 21 open reading frame 100	0.0175531	0.352255	6.89809	7.20192	0.737988	UP	0.101895	gb:CO951983 DB_XREF=gi:51328991 DB_XREF=UMC-pd12fol-018-a10 TID=Ssc.12356.1 CNT=7 FEA=EST TIER=Stack STK=6 UG=Ssc.12356 UG_TITLE=Transcribed locus, highly similar to NP_077291.1 chromosome 7 open reading frame 23 (Homo sapiens) REP_ORG=S. scrofa
Ssc.1532.1.S1_at	-			0.0176044	0.22709	5.88111	5.40829	1.60451	DOWN	0.158671	gb:BX926219 DB_XREF=gi:41143067 DB_XREF=BX926219 CLONE=scan0022d.i.12 TID=Ssc.18899.1 CNT=9 FEA=EST TIER=Stack STK=6 UG=Ssc.18899 UG_TITLE=Transcribed locus, highly similar to NP_060729.2 tetratricopeptide repeat domain 17 (Homo sapiens) REP_ORG=S. scrofa
Ssc.21626.2.S1_at	-	NM_002048	growth arrest-specific 1	0.0176667	0.352774	7.86212	8.17836	0.72889	UP	0.106206	gb:CK459213 DB_XREF=gi:40830494 DB_XREF=923689 TID=Ssc.30605.1 CNT=7 FEA=EST TIER=ConsEnd STK=1 UG=Ssc.30605 UG_TITLE=Transcribed locus REP_ORG=S. scrofa
Ssc.24270.1.S1_at	-	NM_030820	collagen; type XXI; alpha 1	0.0177418	0.175212	4.80651	5.7605	0.385202	UP	0.320694	gb:BG609095 DB_XREF=gi:13659073 DB_XREF=322618 TID=Ssc.24216.1 CNT=16 FEA=EST TIER=ConsEnd STK=0 UG=Ssc.24216 UG_TITLE=Transcribed locus, moderately similar to NP_006618.1 processing of precursor 4, ribonuclease PMRP subunit (S. cerevisiae) (Homo sapiens) REP_ORG=S. scrofa
Ssc.17755.1.S1_at	-			0.0177919	0.3172	7.40047	7.85912	0.632135	UP	0.154278	gb:CK449241 DB_XREF=gi:40796455 DB_XREF=892793 TID=Ssc.17403.1 CNT=5 FEA=EST TIER=ConsEnd STK=3 UG=Ssc.17403 UG_TITLE=Transcribed locus REP_ORG=S. scrofa
Ssc.30922.1.A1_at	SNX14	NM_020468	sorting nexin 14	0.0178446	0.354868	6.58708	6.83867	0.777567	UP	0.0846813	gb:BQ604123 DB_XREF=gi:21550849 DB_XREF=MI-P-CP1-nzb-a-07-0-UI.s1 CLONE=MI-P-CP1-nzb-a-07-0-UI TID=Ssc.12953.1 CNT=2 FEA=EST TIER=ConsEnd STK=2 UG=Ssc.12953 UG_TITLE=Transcribed locus REP_ORG=S. scrofa
Ssc.973.1.A1_at	FAM149A	NM_015398	DKFZP564J102 protein	0.0180065	0.131494	7.38042	8.13057	0.472292	UP	0.252999	gb:BX919560 DB_XREF=gi:41136379 DB_XREF=BX919560 CLONE=scan0005d.i.17 TID=Ssc.25605.1 CNT=1 FEA=EST TIER=ConsEnd STK=1 UG=Ssc.25605 UG_TITLE=Transcribed locus REP_ORG=S. scrofa
Ssc.28335.1.S1_at	-	NM_194279	HESB like domain containing 1	0.0180452	0.184165	6.74868	6.16272	1.79672	DOWN	0.197716	gb:BF080393 DB_XREF=gi:10874223 DB_XREF=231245 TID=Ssc.16714.2 CNT=8 FEA=EST TIER=ConsEnd STK=0 UG=Ssc.16714 UG_TITLE=Transcribed locus, moderately similar to XP_224338.2 similar to RIKEN cDNA 2700029E10 (Rattus norvegicus) REP_ORG=S. scrofa
Ssc.11142.1.A1_at	REPS1	NM_031922	RALBP1 associated Eps domain containing 1	0.0180716	0.356017	7.53665	7.37156	1.1795	DOWN	0.0557231	gb:AY263372.1 DB_XREF=gi:33521478 TID=Ssc.19683.1 CNT=1 FEA=FLmRNA TIER=FL STK=1 LL=396582 UG_GENE=LOC396582 UG=Ssc.19683 UG_TITLE=SLUG-like zinc finger protein DEF=Sus scrofa SLUG-like zinc finger protein mRNA, complete cds. FL=gb:AY263372.1 REP_ORG=S. scrofa
Ssc.30159.1.A1_at	-			0.0181302	0.356025	5.7696	6.46061	0.501071	UP	0.233403	gb:CF793508 DB_XREF=gi:37798069 DB_XREF=888907 TID=Ssc.8143.3 CNT=2 FEA=EST TIER=ConsEnd STK=0 UG=Ssc.8143 UG_TITLE=Transcribed locus REP_ORG=S. scrofa
Ssc.8664.1.A1_at	-			0.0181913	0.340919	3.81027	5.11325	0.271722	UP	0.440437	gb:BQ599145 DB_XREF=gi:21545871 DB_XREF=MI-P-E4-ahi-g-03-1-UM.s1 CLONE=MI-P-E4-ahi-g-03-1-UM TID=Ssc.3009.1 CNT=1 FEA=EST TIER=ConsEnd STK=0 UG=Ssc.3009 UG_TITLE=Transcribed locus REP_ORG=S. scrofa
Ssc.1362.1.S1_at	DBNL	NM_014063	drebrin-like	0.018596	0.360883	6.88115	6.44452	1.54748	DOWN	0.148313	gb:BI184129 DB_XREF=gi:14658538 DB_XREF=UNL-P-FN-ci-h-03-0-UNL.s1 CLONE=UNL-P-FN-ci-h-03-0-UNL TID=Ssc.11530.1 CNT=15 FEA=EST TIER=Stack STK=9 UG=Ssc.11530 UG_TITLE=Transcribed locus, highly similar to NP_001312.1 cysteine and glycine-rich protein 2 (Homo sapiens) REP_ORG=S. scrofa
Ssc.6972.1.A1_at	-	NM_006948	stress 70 protein chaperone; microsome-associated; 60kDa	0.0186397	0.281571	6.38348	7.04657	0.515257	UP	0.225353	gb:CF368677 DB_XREF=gi:34174425 DB_XREF=853341 TID=Ssc.11622.2 CNT=1 FEA=EST TIER=ConsEnd STK=1 UG=Ssc.11622 UG_TITLE=Transcribed locus, moderately similar to NP_777549.1 hypothetical protein LOC91942 (Homo sapiens) REP_ORG=S. scrofa
Ssc.8269.1.A1_at	-	NM_213589	Ras association	0.0186734	0.360883	7.26564	7.62204	0.700197	UP	0.12117	gb:BQ604957 DB_XREF=gi:21551683 DB_XREF=MI-P-CP1-nzd-g-11-0-UI.s1 CLONE=MI-P-CP1-nzd-g-11-0-UI TID=Ssc.12990.1 CNT=2 FEA=EST TIER=ConsEnd STK=0 UG=Ssc.12990 UG_TITLE=Transcribed locus, moderately similar to NP_002422.1 menage a trois 1 (CAK assembly factor) (Homo sapiens) REP_ORG=S. scrofa
Ssc.6980.1.A1_at	-	NM_020993	B-cell CLLlymphoma 7A	0.0186788	0.360883	5.71225	5.37758	1.39747	DOWN	0.11379	gb:CF792711 DB_XREF=gi:37797272 DB_XREF=885676 TID=Ssc.12706.3 CNT=1 FEA=EST TIER=ConsEnd STK=1 UG=Ssc.12706 UG_TITLE=Transcribed locus, moderately similar to NP_937873.1 regulator of G-protein signalling 12 (Homo sapiens) REP_ORG=S. scrofa
Ssc.7755.1.A1_at	-			0.0187519	0.356637	6.85513	7.507	0.521073	UP	0.221834	gb:CF793162 DB_XREF=gi:37797723 DB_XREF=886185 TID=Ssc.22433.1 CNT=1 FEA=EST TIER=ConsEnd STK=1 UG=Ssc.22433 UG_TITLE=Transcribed locus REP_ORG=S. scrofa
Ssc.30904.1.S1_at	-			0.0188343	0.361754	6.23124	6.712	0.618315	UP	0.163765	gb:CN032385 DB_XREF=gi:48726921 DB_XREF=UMC-pgvo4-005-e11 TID=Ssc.28020.1 CNT=2 FEA=EST TIER=ConsEnd STK=2 UG=Ssc.28020 UG_TITLE=Transcribed locus REP_ORG=S. scrofa
Ssc.20379.1.A1_at	NMT1	NM_021079	N-myristoyltransferase 1	0.0189065	0.362062	7.0864	6.81032	1.31795	DOWN	0.0941237	gb:CK467866 DB_XREF=gi:40839143 DB_XREF=939211 TID=Ssc.6594.1 CNT=12 FEA=EST TIER=ConsEnd STK=1 UG=Ssc.6594 UG_TITLE=Transcribed locus REP_ORG=S. scrofa
Ssc.10863.1.A1_at	C16orf33	NM_024571	chromosome 16 open reading frame 33	0.0189429	0.333463	6.99393	6.65919	1.39757	DOWN	0.11417	gb:NM_214455.1 DB_XREF=gi:47523959 GEN=SLC22A8 TID=Ssc.27597.1 CNT=3 FEA=FLmRNA TIER=FL STK=1 LL=407774 UG=Ssc.27597 DEF=Sus scrofa renal organic anion transporter 3 (SLC22A8), mRNA. PROD=renal organic anion transporter 3 FL=gb:NM_214455.1 REP_ORG=S. scrofa
Ssc.9116.1.A1_at	-	NM_014579	solute carrier family 39	0.0189511	0.362062	7.66874	7.22152	1.56396	DOWN	0.15255	gb:BI404187 DB_XREF=gi:15183394 DB_XREF=MI-P-CP1-nww-d-03-0-UI.s1 CLONE=MI-P-CP1-nww-d-03-0-UI TID=Ssc.12918.2 CNT=1 FEA=EST TIER=ConsEnd STK=0 UG=Ssc.12918 UG_TITLE=Transcribed locus, moderately similar to NP_004679.1 N-myc (and STAT) interactor (Homo sapiens) REP_ORG=S. scrofa
Ssc.6112.1.S1_at	-			0.0189713	0.350977	6.09587	5.44275	1.92151	DOWN	0.222835	gb:BI185356 DB_XREF=gi:14659765 DB_XREF=UNL-P-FN-cu-f-11-0-UNL.s1 CLONE=UNL-P-FN-cu-f-11-0-UNL TID=Ssc.11855.1 CNT=1 FEA=EST TIER=ConsEnd STK=1 UG=Ssc.11855 UG_TITLE=Transcribed locus, weakly similar to NP_689579.2 hypothetical protein MGC33338 (Homo sapiens) REP_ORG=S. scrofa
Ssc.1155.1.S1_at	NDUFB5	NM_002492	NADH dehydrogenase	0.0189807	0.362062	8.69557	8.42453	1.31133	DOWN	0.0924875	gb:S82194.1 DB_XREF=gi:1839511 GEN=type 1 InsP3 receptor isoform S2 TID=Ssc.16182.1 CNT=1 FEA=mRNA TIER=ConsEnd STK=0 LL=397454 UG=Ssc.16182 DEF=type 1 InsP3 receptor isoform S2=inositol 1,4,5-trisphosphate receptor variant S2 {alternatively spliced} (swine, aorta, smooth muscle, mRNA Partial, 522 nt). PROD=type 1 InsP3 receptor isoform S2 REP_ORG=S. scrofa
Ssc.13017.1.A1_at	RPS4X	NM_001007	ribosomal protein S4; X-linked	0.0190942	0.363238	9.92201	10.2386	0.72864	UP	0.108168	gb:CN152873 DB_XREF=gi:46167303 DB_XREF=939912 TID=Ssc.3288.1 CNT=32 FEA=EST TIER=Stack STK=13 UG=Ssc.3288 UG_TITLE=Transcribed locus, highly similar to XP_356542.1 gene model 1912, (NCBI) (Mus musculus) REP_ORG=S. scrofa
Ssc.2922.1.A1_a_at	-	NM_017619	RNA-binding region	0.0191371	0.363339	5.29905	5.58514	0.751201	UP	0.097798	gb:BI340341 DB_XREF=gi:15033624 DB_XREF=365581 TID=Ssc.5883.2 CNT=6 FEA=EST TIER=ConsEnd STK=0 UG=Ssc.5883 UG_TITLE=Transcribed locus REP_ORG=S. scrofa
Ssc.11670.3.A1_at	-	XM_496093	similar to PERP; TP53 apoptosis effector; p53-i	0.0191858	0.363339	8.79548	8.5126	1.32694	DOWN	0.0967574	gb:AF228696.1 DB_XREF=gi:8132817 TID=Ssc.15874.1 CNT=2 FEA=mRNA TIER=ConsEnd STK=0 LL=397239 UG_GENE=PPARA UG=Ssc.15874 UG_TITLE=Peroxisome proliferator activated receptor alpha DEF=Sus scrofa peroxisome proliferator activated receptor alpha (PPARalpha) mRNA, partial cds. REP_ORG=S. scrofa
Ssc.11746.1.A1_at	-	NM_032947	putative small membrane protein NID67	0.0193015	0.150706	5.58647	6.10776	0.593755	UP	0.178545	gb:D49580.1 DB_XREF=gi:1041162 TID=Ssc.15848.1 CNT=2 FEA=mRNA TIER=ConsEnd STK=0 UG=Ssc.15848 UG_TITLE=Rearranged T-cell receptor delta-chainVdelta3.2-Ddelta-Jdelta4 DEF=Pig mRNA for rearranged T-cell receptor delta-chainVdelta3.1-Ddeltas-Jdelta1, partial cds. REP_ORG=S. scrofa
Ssc.2197.1.S1_at	TMEM45A	NM_018004	transmembrane protein 45A	0.0194354	0.364834	7.99342	7.62047	1.45202	DOWN	0.127938	gb:BX917576 DB_XREF=gi:41134389 DB_XREF=BX917576 CLONE=scan0035d.b.13 TID=Ssc.20419.1 CNT=4 FEA=EST TIER=ConsEnd STK=1 UG=Ssc.20419 UG_TITLE=Transcribed locus REP_ORG=S. scrofa
Ssc.11616.1.S1_at	MGC3196	XM_495878	hypothetical protein MGC3196	0.0194791	0.364834	8.17701	7.70887	1.59701	DOWN	0.160668	gb:U35733.1 DB_XREF=gi:1016304 TID=Ssc.26321.1 CNT=1 FEA=mRNA TIER=ConsEnd STK=0 LL=403106 UG_GENE=CYP2C32 UG=Ssc.26321 UG_TITLE=Cytochrome P450 2C32 DEF=Sus scrofa cytochrome P450 2C32 mRNA, partial cds. REP_ORG=S. scrofa
Ssc.18286.2.A1_at	-	NM_022650	RAS p21 protein activator	0.0195235	0.364834	6.96661	7.27758	0.732741	UP	0.10678	gb:CF795324 DB_XREF=gi:37799897 DB_XREF=891450 TID=Ssc.13903.1 CNT=10 FEA=EST TIER=ConsEnd STK=2 UG=Ssc.13903 UG_TITLE=Transcribed locus, highly similar to NP_004586.2 spermine synthase (Homo sapiens) REP_ORG=S. scrofa
Ssc.3582.1.S1_at	-			0.0195304	0.364834	6.44304	6.88321	0.643924	UP	0.151161	gb:CK466954 DB_XREF=gi:40838231 DB_XREF=938214 TID=Ssc.24873.1 CNT=2 FEA=EST TIER=ConsEnd STK=1 UG=Ssc.24873 UG_TITLE=Transcribed locus REP_ORG=S. scrofa
Ssc.7013.1.S1_at	-	NM_018184	ADP-ribosylation factor-like 10C	0.0195494	0.364834	6.98668	6.74807	1.26948	DOWN	0.0819573	gb:CB483446 DB_XREF=gi:29289832 DB_XREF=jns07_E04.r TID=Ssc.16786.1 CNT=1 FEA=EST TIER=ConsEnd STK=1 UG=Ssc.16786 UG_TITLE=Transcribed locus, moderately similar to NP_068699.1 forkhead box J2 (Mus musculus) REP_ORG=S. scrofa
Ssc.27483.1.S1_at	EIF2B1	NM_001414	eukaryotic translation initiation factor 2B; subunit 1 alph	0.0195756	0.364834	7.00477	7.17073	0.847084	UP	0.0570205	gb:BI402865 DB_XREF=gi:15181926 DB_XREF=MI-P-CP1-nwm-a-12-0-UI.s1 CLONE=MI-P-CP1-nwm-a-12-0-UI TID=Ssc.29637.1 CNT=2 FEA=EST TIER=ConsEnd STK=0 UG=Ssc.29637 UG_TITLE=Transcribed locus REP_ORG=S. scrofa
Ssc.6121.1.S1_at	SSNA1	NM_003731	Sjogrens syndrome nuclear autoantigen 1	0.0195942	0.326619	6.56819	6.05059	1.678	DOWN	0.177881	gb:BI185754 DB_XREF=gi:14660163 DB_XREF=UNL-P-FN-dd-h-07-0-UNL.s1 CLONE=UNL-P-FN-dd-h-07-0-UNL TID=Ssc.11902.1 CNT=1 FEA=EST TIER=ConsEnd STK=1 UG=Ssc.11902 UG_TITLE=Transcribed locus, moderately similar to NP_006345.1 transcriptional adaptor 3 (NGG1 homolog, yeast)-like (Homo sapiens) REP_ORG=S. scrofa
Ssc.14003.1.S1_a_at	CTNNB1	NM_001904	catenin	0.0198341	0.367243	8.71567	8.91417	0.819963	UP	0.0684021	gb:AJ241129 DB_XREF=gi:4727052 DB_XREF=AJ241129 CLONE=N19.T7 TID=Ssc.11045.1 CNT=40 FEA=EST TIER=Stack STK=7 UG=Ssc.11045 UG_TITLE=Transcribed locus, moderately similar to NP_057251.2 nucleolar protein 7, 27kDa (Homo sapiens) REP_ORG=S. scrofa
Ssc.28938.1.A1_at	-			0.0198508	0.367243	7.86633	8.28515	0.657825	UP	0.144353	gb:CF364502 DB_XREF=gi:34166173 DB_XREF=834452 TID=Ssc.18925.2 CNT=5 FEA=EST TIER=ConsEnd STK=0 UG=Ssc.18925 UG_TITLE=Transcribed locus REP_ORG=S. scrofa
Ssc.7403.2.S1_at	MAP1LC3B	NM_022818	microtubule-associated protein 1 light chain 3 beta	0.0198564	0.367243	8.35328	8.16093	1.2121	DOWN	0.0663035	gb:CF365603 DB_XREF=gi:34168342 DB_XREF=836240 TID=Ssc.18904.1 CNT=1 FEA=EST TIER=ConsEnd STK=1 UG=Ssc.18904 UG_TITLE=Transcribed locus, highly similar to XP_342289.1 similar to expressed sequence C77668 (Rattus norvegicus) REP_ORG=S. scrofa
Ssc.13626.2.A1_at	-			0.0199332	0.357165	6.66746	6.08188	1.79604	DOWN	0.20202	gb:CK463947 DB_XREF=gi:40835228 DB_XREF=934890 TID=Ssc.10926.1 CNT=12 FEA=EST TIER=Stack STK=9 UG=Ssc.10926 UG_TITLE=Transcribed locus REP_ORG=S. scrofa
Ssc.21242.2.S1_at	CTNNBL1	NM_030877	catenin; beta like 1	0.0199534	0.36794	6.00958	5.54286	1.59475	DOWN	0.161048	gb:CK453663 DB_XREF=gi:40800877 DB_XREF=909390 TID=Ssc.4986.1 CNT=6 FEA=EST TIER=ConsEnd STK=1 UG=Ssc.4986 UG_TITLE=Transcribed locus, highly similar to XP_114430.2 hypothetical protein LOC202051 (Homo sapiens) REP_ORG=S. scrofa
Ssc.29299.1.A1_at	-			0.0200554	0.229639	5.60356	5.15966	1.55878	DOWN	0.153352	gb:BF075704 DB_XREF=gi:10869215 DB_XREF=224956 TID=Ssc.18337.3 CNT=4 FEA=EST TIER=ConsEnd STK=0 UG=Ssc.18337 UG_TITLE=Transcribed locus REP_ORG=S. scrofa
Ssc.11404.1.A1_at	-	NM_000332	ataxin 1	0.0200912	0.369118	6.48118	6.75532	0.760225	UP	0.0947438	gb:BI183395 DB_XREF=gi:14657804 DB_XREF=UNL-P-FN-bv-c-02-0-UNL.s1 CLONE=UNL-P-FN-bv-c-02-0-UNL TID=Ssc.307.1 CNT=6 FEA=mRNA TIER=ConsEnd STK=0 LL=397190 UG_GENE=PPP1R12A UG=Ssc.307 UG_TITLE=130 kDa regulatory subunit of myosin phosphatase REP_ORG=S. scrofa
Ssc.6028.1.S1_at	-	NM_207376	hypothetical protein	0.0201422	0.355674	7.55227	7.00519	1.72819	DOWN	0.189179	gb:BI182461 DB_XREF=gi:14656870 DB_XREF=UNL-P-FN-bi-a-07-0-UNL.s1 CLONE=UNL-P-FN-bi-a-07-0-UNL TID=Ssc.11425.1 CNT=1 FEA=EST TIER=ConsEnd STK=1 UG=Ssc.11425 UG_TITLE=Transcribed locus REP_ORG=S. scrofa
Ssc.17375.1.S1_at	-			0.0201608	0.305825	7.79634	6.27733	4.56767	DOWN	0.525381	gb:BX919779 DB_XREF=gi:41136598 DB_XREF=BX919779 CLONE=scan0008d.h.14 TID=Ssc.26270.1 CNT=6 FEA=EST TIER=ConsEnd STK=3 UG=Ssc.26270 UG_TITLE=Transcribed locus, highly similar to NP_775602.1 RIKEN cDNA 1700012H17 gene (Mus musculus) REP_ORG=S. scrofa
Ssc.4313.1.S1_at	-			0.0201672	0.369118	6.58813	6.83632	0.780209	UP	0.0858493	gb:CK450895 DB_XREF=gi:40798109 DB_XREF=904008 TID=Ssc.30202.1 CNT=1 FEA=EST TIER=ConsEnd STK=1 UG=Ssc.30202 UG_TITLE=Transcribed locus REP_ORG=S. scrofa
Ssc.10112.1.A1_at	-	NM_201268	membrane-bound transcription factor protease; site 1	0.0202216	0.369118	7.48362	7.71991	0.789558	UP	0.0817789	gb:NM_214361.1 DB_XREF=gi:47523779 GEN=MCL1 TID=Ssc.13766.1 CNT=27 FEA=FLmRNA TIER=FL+Stack STK=15 LL=397648 UG=Ssc.13766 DEF=Sus scrofa myeloid cell leukemia protein 1 (MCL1), mRNA. PROD=myeloid cell leukemia protein 1 FL=gb:NM_214361.1 REP_ORG=S. scrofa
Ssc.4650.1.A1_at	-			0.0202221	0.369118	6.4543	6.04018	1.51304	DOWN	0.143331	gb:CO939198 DB_XREF=gi:51305957 DB_XREF=UMC-pd20fet-011-e09 TID=Ssc.29903.1 CNT=1 FEA=EST TIER=ConsEnd STK=1 UG=Ssc.29903 UG_TITLE=Transcribed locus REP_ORG=S. scrofa
Ssc.20488.1.A1_at	RPS9	NM_001013	ribosomal protein S9	0.0202225	0.369118	10.2994	10.1899	1.11574	DOWN	0.0379064	gb:CN153915 DB_XREF=gi:46168345 DB_XREF=941082 TID=Ssc.21587.2 CNT=1 FEA=EST TIER=ConsEnd STK=1 UG=Ssc.21587 UG_TITLE=Transcribed locus, highly similar to NP_666068.1 c6.1a protein (Mus musculus) REP_ORG=S. scrofa
Ssc.21043.1.S1_at	-	NM_013336	Sec61 alpha 1 subunit	0.0202551	0.369118	7.65625	7.24653	1.5064	DOWN	0.14186	gb:AJ657891 DB_XREF=gi:49341960 DB_XREF=AJ657891 CLONE=C0005211_H24 TID=Ssc.7482.3 CNT=7 FEA=EST TIER=ConsEnd STK=1 UG=Ssc.7482 UG_TITLE=Transcribed locus, moderately similar to NP_003184.1 tubulin-specific chaperone e (Homo sapiens) REP_ORG=S. scrofa
Ssc.26942.1.S1_at	-			0.0202629	0.369118	5.19917	5.72194	0.592879	UP	0.181016	gb:BI404847 DB_XREF=gi:15184060 DB_XREF=MI-P-H5-aef-e-10-1-UM.s1.ab1 CLONE=MI-P-H5-aef-e-10-1-UM.ab1 TID=Ssc.4367.1 CNT=3 FEA=EST TIER=ConsEnd STK=0 UG=Ssc.4367 UG_TITLE=Transcribed locus REP_ORG=S. scrofa
Ssc.17635.1.A1_at	TM6SF1	NM_023003	transmembrane 6 superfamily member 1	0.0202923	0.264851	6.22234	6.62291	0.669939	UP	0.138749	gb:CK457433 DB_XREF=gi:40828714 DB_XREF=921730 TID=Ssc.5317.1 CNT=6 FEA=EST TIER=ConsEnd STK=3 UG=Ssc.5317 UG_TITLE=Transcribed locus, highly similar to NP_055586.1 ring finger protein 40 (Homo sapiens) REP_ORG=S. scrofa
Ssc.21033.1.S1_at	-			0.020387	0.342778	6.83342	6.46061	1.45181	DOWN	0.129269	gb:CN166418 DB_XREF=gi:46180848 DB_XREF=997690 TID=Ssc.21114.1 CNT=7 FEA=EST TIER=ConsEnd STK=1 UG=Ssc.21114 UG_TITLE=Transcribed locus REP_ORG=S. scrofa
Ssc.2283.1.S1_at	-	NM_003012	secreted frizzled-related protein 1	0.0204807	0.301935	8.04894	8.50892	0.631297	UP	0.159661	gb:CK457201 DB_XREF=gi:40828482 DB_XREF=921478 TID=Ssc.24450.1 CNT=3 FEA=EST TIER=ConsEnd STK=1 UG=Ssc.24450 UG_TITLE=Transcribed locus, moderately similar to NP_001985.1 coagulation factor XIII, B polypeptide (Homo sapiens) REP_ORG=S. scrofa
Ssc.13850.2.S1_at	EFHA1	NM_152726	EF hand domain family; member A1	0.0204884	0.296046	6.6916	7.10245	0.663081	UP	0.142622	gb:CK464603 DB_XREF=gi:40835884 DB_XREF=935622 TID=Ssc.3129.1 CNT=14 FEA=EST TIER=Stack STK=8 UG=Ssc.3129 UG_TITLE=Transcribed locus, highly similar to NP_004233.1 high mobility group nucleosomal binding domain 3 (Homo sapiens) REP_ORG=S. scrofa
Ssc.5038.1.S1_at	-	NM_018490	leucine-rich repeat-containing G protein-coupled receptor 4	0.0205272	0.331574	8.10854	7.67941	1.53592	DOWN	0.149029	gb:CN032178 DB_XREF=gi:48726714 DB_XREF=UMC-pgvo4-002-c10 TID=Ssc.28059.1 CNT=1 FEA=EST TIER=ConsEnd STK=1 UG=Ssc.28059 UG_TITLE=Transcribed locus REP_ORG=S. scrofa
Ssc.7513.1.S1_at	C9orf123	NM_033428	chromosome 9 open reading frame 123	0.0206507	0.23896	7.04183	6.6954	1.414	DOWN	0.120471	gb:CF367987 DB_XREF=gi:34173067 DB_XREF=852578 TID=Ssc.19214.1 CNT=1 FEA=EST TIER=ConsEnd STK=1 UG=Ssc.19214 UG_TITLE=Transcribed locus, highly similar to NP_653265.1 hypothetical protein MGC33371 (Homo sapiens) REP_ORG=S. scrofa
Ssc.13571.1.A1_at	-			0.0206721	0.348264	5.63798	6.04945	0.662672	UP	0.143126	gb:CN160867 DB_XREF=gi:46175297 DB_XREF=950098 TID=Ssc.3967.1 CNT=17 FEA=EST TIER=Stack STK=9 UG=Ssc.3967 UG_TITLE=Transcribed locus REP_ORG=S. scrofa
Ssc.6702.1.A1_at	-	NM_001356	DEAD	0.020969	0.372709	8.70228	9.09251	0.6769	UP	0.136176	gb:CO939011 DB_XREF=gi:51305770 DB_XREF=UMC-pd20fet-009-b09 TID=Ssc.29938.1 CNT=1 FEA=EST TIER=ConsEnd STK=1 UG=Ssc.29938 UG_TITLE=Transcribed locus REP_ORG=S. scrofa
Ssc.2029.1.S1_at	-	NM_015965	cell death-regulatory protein GRIM19	0.0210418	0.373603	8.69077	8.36235	1.38878	DOWN	0.114698	gb:CK455047 DB_XREF=gi:40802261 DB_XREF=915584 TID=Ssc.19633.1 CNT=31 FEA=EST TIER=ConsEnd STK=1 UG=Ssc.19633 UG_TITLE=Transcribed locus, moderately similar to NP_078828.1 LAG1 longevity assurance homolog 4 (S. cerevisiae) (Homo sapiens) REP_ORG=S. scrofa
Ssc.24344.1.S1_a_at	DNMT1	NM_001379	DNA	0.0212664	0.213112	6.03296	6.53267	0.606704	UP	0.174941	gb:BX674753 DB_XREF=gi:38008705 DB_XREF=BX674753 CLONE=scac0041i.k.04 TID=Ssc.2085.1 CNT=11 FEA=EST TIER=ConsEnd STK=0 UG=Ssc.2085 UG_TITLE=Transcribed locus, moderately similar to NP_001268.1 choline kinase alpha (Homo sapiens) REP_ORG=S. scrofa
Ssc.786.2.S1_at	CPSF3	NM_016207	cleavage and polyadenylation specific factor 3; 73kDa	0.0213066	0.193386	5.86548	5.43402	1.5395	DOWN	0.15111	gb:CF368979 DB_XREF=gi:34175032 DB_XREF=853747 TID=Ssc.3735.2 CNT=1 FEA=EST TIER=ConsEnd STK=1 UG=Ssc.3735 UG_TITLE=Transcribed locus, moderately similar to NP_065910.1 Shroom-related protein (Homo sapiens) REP_ORG=S. scrofa
Ssc.25265.1.S1_a_at	DHX29	NM_019030	DEAH	0.0213428	0.375378	6.37283	6.7506	0.685391	UP	0.132357	gb:BG833928 DB_XREF=gi:14198779 DB_XREF=351997 TID=Ssc.2732.1 CNT=6 FEA=EST TIER=ConsEnd STK=0 UG=Ssc.2732 UG_TITLE=Transcribed locus, moderately similar to NP_060551.1 hypothetical protein FLJ10385 (Homo sapiens) REP_ORG=S. scrofa
Ssc.1990.1.S1_at	RNF25	NM_022453	ring finger protein 25	0.0213685	0.375378	5.02457	5.88315	0.423762	UP	0.300903	gb:CN032163 DB_XREF=gi:48726699 DB_XREF=UMC-pgvo4-002-b02 TID=Ssc.28025.1 CNT=2 FEA=EST TIER=ConsEnd STK=2 UG=Ssc.28025 UG_TITLE=Transcribed locus, moderately similar to NP_001370.1 DNA (cytosine-5-)-methyltransferase 1 (Homo sapiens) REP_ORG=S. scrofa
Ssc.29758.1.A1_at	-	NM_015635	GTPase activating protein and VPS9 domains 1	0.0215086	0.37649	5.82408	6.16956	0.707875	UP	0.121262	gb:BF440703 DB_XREF=gi:11500587 DB_XREF=256691 TID=Ssc.24048.1 CNT=2 FEA=EST TIER=ConsEnd STK=0 UG=Ssc.24048 UG_TITLE=Transcribed locus REP_ORG=S. scrofa
Ssc.25667.2.S1_at	SMC3	NM_005445	chondroitin sulfate proteoglycan 6	0.0215896	0.353137	7.72034	8.15344	0.648491	UP	0.152146	gb:AJ655868 DB_XREF=gi:49339900 DB_XREF=AJ655868 CLONE=C0005191_N16 TID=Ssc.6460.1 CNT=6 FEA=EST TIER=ConsEnd STK=0 UG=Ssc.6460 UG_TITLE=Transcribed locus, highly similar to NP_006371.2 amyloid beta precursor protein (cytoplasmic tail) binding protein 2 (Homo sapiens) REP_ORG=S. scrofa
Ssc.5144.1.A1_at	MSL3L1	NM_078630	male-specific lethal 3-like 1	0.0216062	0.376541	6.99861	7.32595	0.720836	UP	0.115012	gb:CN032198 DB_XREF=gi:48726734 DB_XREF=UMC-pgvo4-002-f08 TID=Ssc.28056.1 CNT=1 FEA=EST TIER=ConsEnd STK=1 UG=Ssc.28056 UG_TITLE=Transcribed locus REP_ORG=S. scrofa
Ssc.5099.1.S1_at	ECH1	NM_001398	enoyl Coenzyme A hydratase 1; peroxisomal	0.0216223	0.315649	6.55953	6.05897	1.64965	DOWN	0.175903	gb:CO939953 DB_XREF=gi:51306712 DB_XREF=UMC-pd45fet-004-b06 TID=Ssc.29976.1 CNT=1 FEA=EST TIER=ConsEnd STK=1 UG=Ssc.29976 UG_TITLE=Transcribed locus REP_ORG=S. scrofa
Ssc.25883.1.S1_at	TMEM57	NM_018202	hypothetical protein FLJ10747	0.0217897	0.331031	5.99377	5.66456	1.38986	DOWN	0.11589	gb:BQ604196 DB_XREF=gi:21550922 DB_XREF=MI-P-CP1-nzb-d-13-0-UI.s1 CLONE=MI-P-CP1-nzb-d-13-0-UI TID=Ssc.4559.1 CNT=5 FEA=EST TIER=ConsEnd STK=0 UG=Ssc.4559 UG_TITLE=Transcribed locus REP_ORG=S. scrofa
Ssc.30786.3.S1_at	-	NM_145175	NSE1	0.021849	0.314372	5.79238	5.38452	1.50359	DOWN	0.143668	gb:CF176047 DB_XREF=gi:33287823 DB_XREF=800072 TID=Ssc.27330.1 CNT=2 FEA=EST TIER=ConsEnd STK=2 UG=Ssc.27330 UG_TITLE=Transcribed locus REP_ORG=S. scrofa
Ssc.4852.2.S1_a_at	-			0.0219042	0.37849	7.07802	6.76453	1.36819	DOWN	0.110491	gb:CO953544 DB_XREF=gi:51330585 DB_XREF=UMC-pfeto1-021-a07 TID=Ssc.29266.1 CNT=1 FEA=EST TIER=ConsEnd STK=1 UG=Ssc.29266 UG_TITLE=Transcribed locus REP_ORG=S. scrofa
Ssc.8355.1.A1_at	-	NM_018330	KIAA1598	0.0219095	0.37849	6.07166	6.46981	0.67156	UP	0.140338	gb:BF701967 DB_XREF=gi:11987375 DB_XREF=MI-P-A1-aan-a-10-1-UM.s1 CLONE=MI-P-A1-aan-a-10-1-UM TID=Ssc.6790.1 CNT=1 FEA=EST TIER=ConsEnd STK=0 UG=Ssc.6790 UG_TITLE=Transcribed locus REP_ORG=S. scrofa
Ssc.3295.1.S1_at	-	NM_000115	endothelin receptor type B	0.0220043	0.29251	5.04206	5.81915	0.459746	UP	0.274171	gb:CN154571 DB_XREF=gi:46169001 DB_XREF=941787 TID=Ssc.26673.1 CNT=2 FEA=EST TIER=ConsEnd STK=1 UG=Ssc.26673 UG_TITLE=Transcribed locus REP_ORG=S. scrofa
Ssc.13421.1.A1_at	-			0.0220601	0.37849	5.10181	5.65305	0.576237	UP	0.194601	gb:CK459792 DB_XREF=gi:40831073 DB_XREF=930012 TID=Ssc.13686.1 CNT=12 FEA=EST TIER=Stack STK=10 UG=Ssc.13686 UG_TITLE=Transcribed locus REP_ORG=S. scrofa
Ssc.13609.1.A1_at	-	NM_014473	dimethyladenosine transferase	0.0220698	0.37849	6.18919	6.54069	0.703633	UP	0.124101	gb:CK466268 DB_XREF=gi:40837545 DB_XREF=937457 TID=Ssc.3398.1 CNT=20 FEA=EST TIER=Stack STK=9 UG=Ssc.3398 UG_TITLE=Transcribed locus, moderately similar to XP_234908.2 similar to mBLVR (Rattus norvegicus) REP_ORG=S. scrofa
Ssc.29158.1.A1_at	-			0.0221998	0.378889	6.71795	6.37821	1.40458	DOWN	0.120109	gb:AW358864 DB_XREF=gi:6863514 DB_XREF=43801 TID=Ssc.3386.2 CNT=4 FEA=EST TIER=ConsEnd STK=0 UG=Ssc.3386 UG_TITLE=Transcribed locus, moderately similar to NP_085155.1 EGF-like-domain, multiple 8 (Homo sapiens) REP_ORG=S. scrofa
SscAffx.37.1.S1_at	-			0.0222039	0.378889	11.02	10.9473	1.07537	DOWN	0.0256914	gb:BF713714 DB_XREF=gi:18002904 DB_XREF=ESTPBL290 CLONE=BL290 TID=Ssc.10453.1 CNT=1 FEA=EST TIER=ConsEnd STK=1 UG=Ssc.10453 UG_TITLE=Transcribed locus, highly similar to NP_000087.1 ceruloplasmin (ferroxidase) (Homo sapiens) REP_ORG=S. scrofa
Ssc.21626.1.A1_at	-	NM_002048	growth arrest-specific 1	0.0222284	0.378943	8.51419	9.00553	0.611809	UP	0.173757	gb:BX924659 DB_XREF=gi:41141507 DB_XREF=BX924659 CLONE=scan0022d.p.17 TID=Ssc.20907.1 CNT=7 FEA=EST TIER=ConsEnd STK=1 UG=Ssc.20907 UG_TITLE=Transcribed locus REP_ORG=S. scrofa
Ssc.383.1.S1_at	HOPX	NM_139212	homeodomain-only protein	0.0222645	0.378943	6.26057	6.79207	0.587722	UP	0.188032	gb:BX668560 DB_XREF=gi:37977236 DB_XREF=BX668560 CLONE=scac0031i.j.10 TID=Ssc.22855.1 CNT=2 FEA=EST TIER=ConsEnd STK=1 UG=Ssc.22855 UG_TITLE=Transcribed locus, moderately similar to NP_064329.1 microtubule associated serinethreonine kinase 1 (Mus musculus) REP_ORG=S. scrofa
Ssc.16536.1.S1_at	ATP5J	NM_001685	ATP synthase; H+ transporting; mitochondrial F0 complex; s	0.0222998	0.378943	9.607	9.3307	1.31825	DOWN	0.0977857	gb:CB469510 DB_XREF=gi:29275895 DB_XREF=sn08_D09.f TID=Ssc.7928.1 CNT=5 FEA=EST TIER=ConsEnd STK=4 UG=Ssc.7928 UG_TITLE=Transcribed locus REP_ORG=S. scrofa
Ssc.30939.1.S1_at	-	NM_020453	ATPase; Class V; type 10D	0.0223095	0.378943	5.72983	6.13823	0.664711	UP	0.14455	gb:CN032462 DB_XREF=gi:48726998 DB_XREF=UMC-pgvo4-006-e08 TID=Ssc.28036.1 CNT=2 FEA=EST TIER=ConsEnd STK=2 UG=Ssc.28036 UG_TITLE=Transcribed locus REP_ORG=S. scrofa
Ssc.24698.1.S1_at	GCHFR	NM_005258	GTP cyclohydrolase I feedback regulator	0.0223332	0.292949	6.65211	6.24799	1.49799	DOWN	0.14307	gb:BE032545 DB_XREF=gi:8327554 DB_XREF=131946 TID=Ssc.19304.1 CNT=11 FEA=EST TIER=ConsEnd STK=0 UG=Ssc.19304 UG_TITLE=Transcribed locus REP_ORG=S. scrofa
Ssc.8429.1.S1_at	BCAP29	NM_018844	B-cell receptor-associated protein 29	0.0225424	0.380581	8.3077	8.0117	1.34447	DOWN	0.105016	gb:BF704264 DB_XREF=gi:11989672 DB_XREF=MI-P-O3-aay-g-07-1-UM.s1 CLONE=MI-P-O3-aay-g-07-1-UM TID=Ssc.8723.1 CNT=1 FEA=EST TIER=ConsEnd STK=0 UG=Ssc.8723 UG_TITLE=Transcribed locus REP_ORG=S. scrofa
Ssc.2339.1.S1_at	DDT	NM_001355	D-dopachrome tautomerase	0.0225438	0.380581	7.6526	7.31358	1.40358	DOWN	0.120283	gb:CF789197 DB_XREF=gi:37793758 DB_XREF=866449 TID=Ssc.21975.1 CNT=2 FEA=EST TIER=ConsEnd STK=1 UG=Ssc.21975 UG_TITLE=Transcribed locus REP_ORG=S. scrofa
Ssc.2632.1.A1_at	-			0.0225648	0.344893	5.77485	6.17602	0.669535	UP	0.142363	gb:CA780517 DB_XREF=gi:26018521 DB_XREF=MPL384_6_O05 CLONE=pSPORT1 TID=Ssc.2601.1 CNT=5 FEA=EST TIER=ConsEnd STK=0 UG=Ssc.2601 UG_TITLE=Transcribed locus REP_ORG=S. scrofa
Ssc.3893.1.S1_at	-			0.0225753	0.380581	6.28769	6.72309	0.647005	UP	0.154526	gb:CK455129 DB_XREF=gi:40802343 DB_XREF=915676 TID=Ssc.24050.1 CNT=2 FEA=EST TIER=ConsEnd STK=1 UG=Ssc.24050 UG_TITLE=Transcribed locus REP_ORG=S. scrofa
Ssc.6271.1.S1_at	PAF1	NM_019088	hypothetical protein F23149_1	0.0225885	0.306526	6.15517	5.83611	1.37583	DOWN	0.11325	gb:BI404040 DB_XREF=gi:15183227 DB_XREF=MI-P-CP1-nwv-f-06-0-UI.s1 CLONE=MI-P-CP1-nwv-f-06-0-UI TID=Ssc.12877.1 CNT=1 FEA=EST TIER=ConsEnd STK=1 UG=Ssc.12877 UG_TITLE=Transcribed locus REP_ORG=S. scrofa
Ssc.11032.1.S1_at	PEBP1	NM_002567	prostatic binding protein	0.0228423	0.382792	9.54352	9.33572	1.23097	DOWN	0.0739498	gb:M21683.1 DB_XREF=gi:164489 TID=Ssc.11100.1 CNT=140 FEA=FLmRNA TIER=FL+Stack STK=12 UG=Ssc.11100 UG_TITLE=Nonhistone protein HMG1 DEF=Pig nonhistone protein HMG1 mRNA, complete cds. FL=gb:M21683.1 REP_ORG=S. scrofa
Ssc.1166.1.S1_at	-			0.0228776	0.382792	5.43585	5.89586	0.63128	UP	0.16376	gb:AJ236939.1 DB_XREF=gi:4186151 TID=Ssc.486.1 CNT=2 FEA=mRNA TIER=ConsEnd STK=0 UG=Ssc.486 UG_TITLE=Hypothetical protein (5; clone 1A5) DEF=Sus scrofa mRNA for hypothetical protein (5; clone 1A5). REP_ORG=S. scrofa
Ssc.22083.1.S1_at	NAMPT	NM_005746	pre-B-cell colony enhancing factor 1	0.0229201	0.382792	6.2652	6.57395	0.734366	UP	0.10996	gb:CO986274 DB_XREF=gi:51345541 DB_XREF=UMC-pd10en2-003-c01 TID=Ssc.26471.1 CNT=5 FEA=EST TIER=ConsEnd STK=1 UG=Ssc.26471 UG_TITLE=Transcribed locus REP_ORG=S. scrofa
Ssc.22275.1.S1_at	NSMAF	NM_003580	neutral sphingomyelinase	0.0229663	0.382792	6.57563	6.18543	1.47728	DOWN	0.139034	gb:CN163645 DB_XREF=gi:46178075 DB_XREF=953182 TID=Ssc.26944.1 CNT=3 FEA=EST TIER=ConsEnd STK=1 UG=Ssc.26944 UG_TITLE=Transcribed locus REP_ORG=S. scrofa
Ssc.9555.1.A1_at	-			0.0230889	0.33016	6.32233	6.72576	0.668027	UP	0.143924	gb:BQ601626 DB_XREF=gi:21548352 DB_XREF=MI-P-HO-afu-e-12-1-UM.s1 CLONE=MI-P-HO-afu-e-12-1-UM TID=Ssc.14263.1 CNT=1 FEA=EST TIER=ConsEnd STK=0 UG=Ssc.14263 UG_TITLE=Transcribed locus REP_ORG=S. scrofa
Ssc.9017.1.A1_at	RPL9	NM_000661	ribosomal protein L9	0.0233386	0.384606	10.5923	10.4994	1.09738	DOWN	0.0332327	gb:BI184839 DB_XREF=gi:14659248 DB_XREF=UNL-P-FN-da-f-06-0-UNL.s1 CLONE=UNL-P-FN-da-f-06-0-UNL TID=Ssc.12004.1 CNT=1 FEA=EST TIER=ConsEnd STK=0 UG=Ssc.12004 UG_TITLE=Transcribed locus REP_ORG=S. scrofa
Ssc.2745.1.S1_a_at	TIMM50	NM_001001563	translocase of inner mitochondrial membrane 50 homolog	0.0233432	0.384606	6.25832	5.77198	1.62637	DOWN	0.173947	gb:CF363879 DB_XREF=gi:34164945 DB_XREF=833786 TID=Ssc.10726.1 CNT=2 FEA=EST TIER=ConsEnd STK=0 UG=Ssc.10726 UG_TITLE=Transcribed locus REP_ORG=S. scrofa
Ssc.3392.1.A1_at	-	NM_006887	zinc finger protein 36; C3H type-like 2	0.0234513	0.309037	7.05304	7.55782	0.603634	UP	0.180736	gb:CK459931 DB_XREF=gi:40831212 DB_XREF=930168 TID=Ssc.24546.1 CNT=2 FEA=EST TIER=ConsEnd STK=1 UG=Ssc.24546 UG_TITLE=Transcribed locus REP_ORG=S. scrofa
Ssc.2191.1.S1_at	APRT	NM_000485	adenine phosphoribosyltransferase	0.023496	0.385725	6.55136	6.08845	1.5887	DOWN	0.165817	gb:CK465639 DB_XREF=gi:40836916 DB_XREF=936770 TID=Ssc.21995.1 CNT=4 FEA=EST TIER=ConsEnd STK=1 UG=Ssc.21995 UG_TITLE=Transcribed locus, moderately similar to NP_055927.1 microtubule associated serinethreonine kinase 2 (Homo sapiens) REP_ORG=S. scrofa
Ssc.7386.1.A1_at	-	NM_003819	poly	0.0235145	0.385725	7.67156	7.8883	0.805146	UP	0.077648	gb:CF365073 DB_XREF=gi:34167295 DB_XREF=835676 TID=Ssc.18872.1 CNT=1 FEA=EST TIER=ConsEnd STK=1 UG=Ssc.18872 UG_TITLE=Transcribed locus REP_ORG=S. scrofa
Ssc.3783.2.S1_at	-	NM_006457	PDZ and LIM domain 5	0.0235628	0.249736	6.9279	6.58232	1.41281	DOWN	0.12387	gb:CK467346 DB_XREF=gi:40838623 DB_XREF=938636 TID=Ssc.25173.1 CNT=2 FEA=EST TIER=ConsEnd STK=1 UG=Ssc.25173 UG_TITLE=Transcribed locus REP_ORG=S. scrofa
Ssc.6819.1.A1_at	MTF2	NM_007358	metal response element binding transcription factor 2	0.0235667	0.385725	6.54974	6.98321	0.648259	UP	0.155377	gb:CN025421 DB_XREF=gi:48719957 DB_XREF=UMC-p4civp1-008-g11 TID=Ssc.28296.1 CNT=1 FEA=EST TIER=ConsEnd STK=1 UG=Ssc.28296 UG_TITLE=Transcribed locus REP_ORG=S. scrofa
Ssc.14446.1.A1_at	-			0.0235762	0.385725	7.94164	7.67231	1.3091	DOWN	0.0965536	gb:BX920588 DB_XREF=gi:41137436 DB_XREF=BX920588 CLONE=scan0008d.f.06 TID=Ssc.1222.1 CNT=22 FEA=EST TIER=Stack STK=6 UG=Ssc.1222 UG_TITLE=Transcribed locus, highly similar to NP_006704.2 activated RNA polymerase II transcription cofactor 4 (Homo sapiens) REP_ORG=S. scrofa
Ssc.13686.1.A1_at	-	NM_012388	pallidin homolog	0.0236056	0.385907	7.14885	7.3468	0.820405	UP	0.0709856	gb:BF080937 DB_XREF=gi:10874758 DB_XREF=233706 TID=Ssc.2571.1 CNT=31 FEA=EST TIER=Stack STK=8 UG=Ssc.2571 UG_TITLE=Transcribed locus, highly similar to NP_036400.1 phospholipase D3 (Homo sapiens) REP_ORG=S. scrofa
Ssc.8609.1.A1_at	PDCD4	NM_014456	programmed cell death 4	0.023682	0.386451	8.09378	8.46038	0.693089	UP	0.131557	gb:BQ604734 DB_XREF=gi:21551460 DB_XREF=MI-P-CP1-nzc-m-07-0-UI.s1 CLONE=MI-P-CP1-nzc-m-07-0-UI TID=Ssc.1428.1 CNT=1 FEA=EST TIER=ConsEnd STK=0 UG=Ssc.1428 UG_TITLE=Transcribed locus REP_ORG=S. scrofa
Ssc.5411.1.S1_at	-			0.0237491	0.28527	5.44217	5.8687	0.652766	UP	0.153167	gb:BQ603203 DB_XREF=gi:21549923 DB_XREF=MI-P-NA-afq-f-04-1-UM.s1 CLONE=MI-P-NA-afq-f-04-1-UM TID=Ssc.13693.1 CNT=1 FEA=EST TIER=ConsEnd STK=1 UG=Ssc.13693 UG_TITLE=Transcribed locus REP_ORG=S. scrofa
Ssc.4092.1.S1_at	C19orf10	NM_019107	chromosome 19 open reading frame 10	0.023786	0.386454	7.81688	7.51622	1.35075	DOWN	0.108004	gb:CK457374 DB_XREF=gi:40828655 DB_XREF=921667 TID=Ssc.24462.1 CNT=1 FEA=EST TIER=ConsEnd STK=1 UG=Ssc.24462 UG_TITLE=Transcribed locus, highly similar to NP_071637.1 phosphatidylinositol 4-kinase (Rattus norvegicus) REP_ORG=S. scrofa
Ssc.4047.1.S1_at	CAPZA2	NM_006136	capping protein	0.0239197	0.242103	9.19408	9.6464	0.636146	UP	0.1627	gb:CK464401 DB_XREF=gi:40835682 DB_XREF=935393 TID=Ssc.23567.1 CNT=1 FEA=EST TIER=ConsEnd STK=1 UG=Ssc.23567 UG_TITLE=Transcribed locus, highly similar to NP_060866.1 methyltransferase like 2 (Homo sapiens) REP_ORG=S. scrofa
Ssc.6690.1.S1_at	SF3A1	NM_005877	splicing factor 3a; subunit 1; 120kDa	0.0240168	0.349302	6.50551	5.90214	1.82827	DOWN	0.217235	gb:CO990704 DB_XREF=gi:51349978 DB_XREF=UMC-pd3ov3-006-f03 TID=Ssc.30357.1 CNT=1 FEA=EST TIER=ConsEnd STK=1 UG=Ssc.30357 UG_TITLE=Transcribed locus REP_ORG=S. scrofa
Ssc.19342.1.A1_at	-	NM_144726	hypothetical protein FLJ31951	0.0241954	0.330744	7.0654	7.53518	0.625135	UP	0.169433	gb:CF359667 DB_XREF=gi:34156620 DB_XREF=820933 TID=Ssc.26724.1 CNT=3 FEA=EST TIER=ConsEnd STK=2 UG=Ssc.26724 UG_TITLE=Transcribed locus, highly similar to XP_371933.1 protein phosphatase 1, regulatory (inhibitor) subunit 9A (Homo sapiens) REP_ORG=S. scrofa
Ssc.15454.1.A1_at	-			0.0241998	0.328634	5.68801	5.08591	1.82596	DOWN	0.217163	gb:BQ604969 DB_XREF=gi:21551695 DB_XREF=MI-P-CP1-nzd-h-01-0-UI.s1 CLONE=MI-P-CP1-nzd-h-01-0-UI TID=Ssc.973.1 CNT=7 FEA=EST TIER=Stack STK=6 UG=Ssc.973 UG_TITLE=Transcribed locus, moderately similar to NP_705763.1 cDNA sequence BC035537 (Mus musculus) REP_ORG=S. scrofa
Ssc.24033.1.A1_at	-			0.0242279	0.316933	5.11451	5.61143	0.6084	UP	0.179275	gb:BF710733 DB_XREF=gi:12010168 DB_XREF=MI-P-AY1-nqt-e-02-0-UI.s1 CLONE=MI-P-AY1-nqt-e-02-0-UI TID=Ssc.904.1 CNT=16 FEA=EST TIER=ConsEnd STK=0 UG=Ssc.904 UG_TITLE=Transcribed locus, highly similar to NP_002387.1 malic enzyme 2, NAD(+)-dependent, mitochondrial (Homo sapiens) REP_ORG=S. scrofa
Ssc.8493.1.S1_at	-			0.0242839	0.39182	7.07721	6.89539	1.1994	DOWN	0.0656329	gb:BQ604001 DB_XREF=gi:21550727 DB_XREF=MI-P-CP1-nza-k-21-0-UI.s1 CLONE=MI-P-CP1-nza-k-21-0-UI TID=Ssc.13056.1 CNT=1 FEA=EST TIER=ConsEnd STK=0 UG=Ssc.13056 UG_TITLE=Transcribed locus, highly similar to NP_542120.1 Mus musculus Itpr3 gene REP_ORG=S. scrofa
Ssc.6931.1.A1_at	-	NM_006948	stress 70 protein chaperone; microsome-associated; 60kDa	0.0243202	0.392106	7.64236	7.94456	0.739196	UP	0.10912	gb:BI401284 DB_XREF=gi:15180345 DB_XREF=MI-P-CP0-nvm-b-10-0-UI.s1 CLONE=MI-P-CP0-nvm-b-10-0-UI TID=Ssc.12186.1 CNT=1 FEA=EST TIER=ConsEnd STK=1 UG=Ssc.12186 UG_TITLE=Transcribed locus REP_ORG=S. scrofa
Ssc.13364.1.A1_at	-	NM_025134	chromodomain helicase DNA binding protein 9	0.0243583	0.392118	6.76954	7.14924	0.684064	UP	0.137159	gb:CF366243 DB_XREF=gi:34169639 DB_XREF=836941 TID=Ssc.18185.1 CNT=16 FEA=EST TIER=Stack STK=10 UG=Ssc.18185 UG_TITLE=Transcribed locus, highly similar to XP_230510.2 similar to RIKEN cDNA 2310003F16 (Rattus norvegicus) REP_ORG=S. scrofa
Ssc.5117.1.A1_at	-	NM_015393	DKFZP564O0823 protein	0.0243853	0.183681	6.08144	6.63822	0.57305	UP	0.201176	gb:CO937270 DB_XREF=gi:51304029 DB_XREF=UMC-pd12con-006-f09 TID=Ssc.29839.1 CNT=1 FEA=EST TIER=ConsEnd STK=1 UG=Ssc.29839 UG_TITLE=Transcribed locus REP_ORG=S. scrofa
Ssc.2361.1.A1_at	-	NM_006242	protein phosphatase 1; regulatory subunit 3D	0.0243996	0.392183	7.56788	7.25908	1.36179	DOWN	0.111591	gb:BQ599957 DB_XREF=gi:21546683 DB_XREF=MI-P-E6-ahq-b-04-1-UM.s1 CLONE=MI-P-E6-ahq-b-04-1-UM TID=Ssc.7992.1 CNT=2 FEA=EST TIER=ConsEnd STK=1 UG=Ssc.7992 UG_TITLE=Transcribed locus REP_ORG=S. scrofa
Ssc.6338.2.S1_at	USP1	NM_001017416	ubiquitin specific protease 1	0.0244997	0.393192	6.97543	7.39669	0.656217	UP	0.152377	gb:BI405011 DB_XREF=gi:15184224 DB_XREF=MI-P-NA-aeh-h-09-1-UM.s1.ab1 CLONE=MI-P-NA-aeh-h-09-1-UM.ab1 TID=Ssc.13374.1 CNT=1 FEA=EST TIER=ConsEnd STK=1 UG=Ssc.13374 UG_TITLE=Transcribed locus REP_ORG=S. scrofa
Ssc.13817.1.A1_at	VDAC3	NM_005662	voltage-dependent anion channel 3	0.0245785	0.394026	8.03539	7.82528	1.23382	DOWN	0.0760596	gb:CN158098 DB_XREF=gi:46172528 DB_XREF=946864 TID=Ssc.3237.1 CNT=13 FEA=EST TIER=Stack STK=8 UG=Ssc.3237 UG_TITLE=Transcribed locus, highly similar to NP_004897.2 Wilms tumor 1 associated protein (Homo sapiens) REP_ORG=S. scrofa
Ssc.29053.1.S1_at	-	NM_020150	SAR1a gene homolog 1	0.0246079	0.394026	7.58077	7.82078	0.786625	UP	0.0869025	gb:BX919216 DB_XREF=gi:41136035 DB_XREF=BX919216 CLONE=scan0005d.d.01 TID=Ssc.25585.1 CNT=4 FEA=EST TIER=ConsEnd STK=0 UG=Ssc.25585 UG_TITLE=Transcribed locus, highly similar to NP_068808.1 heart and neural crest derivatives expressed 2 (Homo sapiens) REP_ORG=S. scrofa
Ssc.793.1.A1_at	LOC729402	NM_000982	ribosomal protein L21	0.0247053	0.394384	10.3646	10.2363	1.13686	DOWN	0.0464881	gb:CF790884 DB_XREF=gi:37795445 DB_XREF=876064 TID=Ssc.22326.1 CNT=1 FEA=EST TIER=ConsEnd STK=1 UG=Ssc.22326 UG_TITLE=Transcribed locus REP_ORG=S. scrofa
Ssc.19954.1.S1_at	C7orf44			0.024724	0.394384	7.52368	7.23098	1.34004	DOWN	0.1061	gb:CF360095 DB_XREF=gi:34157470 DB_XREF=821397 TID=Ssc.10327.1 CNT=2 FEA=EST TIER=ConsEnd STK=2 UG=Ssc.10327 UG_TITLE=Transcribed locus REP_ORG=S. scrofa
Ssc.26686.1.S1_at	RBM19	NM_016196	RNA binding motif protein 19	0.0247773	0.368493	5.82841	5.57262	1.29148	DOWN	0.0927686	gb:CK461825 DB_XREF=gi:40833106 DB_XREF=932579 TID=Ssc.24642.1 CNT=5 FEA=EST TIER=ConsEnd STK=0 UG=Ssc.24642 UG_TITLE=Transcribed locus, moderately similar to NP_699167.1 chromosome 10 open reading frame 89 (Homo sapiens) REP_ORG=S. scrofa
Ssc.26100.1.S1_at	NDUFB7	NM_004146	NADH dehydrogenase	0.0248944	0.395006	7.82538	7.3827	1.55687	DOWN	0.160725	gb:BI399887 DB_XREF=gi:15178948 DB_XREF=MI-P-AY1-nrv-h-02-0-UI.s1 CLONE=MI-P-AY1-nrv-h-02-0-UI TID=Ssc.9743.1 CNT=5 FEA=EST TIER=ConsEnd STK=0 UG=Ssc.9743 UG_TITLE=Transcribed locus, moderately similar to XP_284386.2 RIKEN cDNA 1810029C22 gene (Mus musculus) REP_ORG=S. scrofa
Ssc.4342.1.A1_at	HOOK2	NM_013312	hook homolog 2	0.0250099	0.39654	5.82193	5.39882	1.52671	DOWN	0.153789	gb:BX670733 DB_XREF=gi:37981556 DB_XREF=BX670733 CLONE=scac0034i.c.12 TID=Ssc.19270.2 CNT=1 FEA=EST TIER=ConsEnd STK=1 UG=Ssc.19270 UG_TITLE=Transcribed locus REP_ORG=S. scrofa
Ssc.7712.1.A1_at	-			0.0251144	0.382711	5.58696	6.45445	0.420005	UP	0.315615	gb:CF790667 DB_XREF=gi:37795228 DB_XREF=875827 TID=Ssc.22302.1 CNT=1 FEA=EST TIER=ConsEnd STK=1 UG=Ssc.22302 UG_TITLE=Transcribed locus REP_ORG=S. scrofa
Ssc.1817.1.S1_at	-	NM_020728	family with sequence similarity 62	0.0253361	0.387107	7.69784	8.08685	0.677729	UP	0.141825	gb:CK459156 DB_XREF=gi:40830437 DB_XREF=923626 TID=Ssc.28492.1 CNT=14 FEA=EST TIER=ConsEnd STK=2 UG=Ssc.28492 UG_TITLE=Transcribed locus, highly similar to NP_033610.1 zuotin related factor 2 (Mus musculus) REP_ORG=S. scrofa
Ssc.7735.2.S1_at	ARPC1A	NM_006409	actin related protein 23 complex; subunit 1A; 41kDa	0.0255199	0.400951	7.15414	7.40819	0.775657	UP	0.0927777	gb:CF792440 DB_XREF=gi:37797001 DB_XREF=885373 TID=Ssc.22378.1 CNT=1 FEA=EST TIER=ConsEnd STK=1 UG=Ssc.22378 UG_TITLE=Transcribed locus REP_ORG=S. scrofa
Ssc.13656.1.S1_at	SMYD2	NM_020197	SET and MYND domain containing 2	0.0255358	0.400951	7.48698	7.70473	0.804329	UP	0.0795336	gb:AJ655926 DB_XREF=gi:49339958 DB_XREF=AJ655926 CLONE=C0005191_F16 TID=Ssc.13990.2 CNT=9 FEA=EST TIER=Stack STK=9 LL=396738 UG_GENE=ARP3 UG=Ssc.13990 UG_TITLE=Actin-related protein 3 REP_ORG=S. scrofa
Ssc.2760.1.A1_at	-	NM_018841	guanine nucleotide binding protein	0.0256008	0.401072	8.29141	8.57789	0.7509	UP	0.104702	gb:BQ603057 DB_XREF=gi:21549783 DB_XREF=MI-P-NA-aet-g-11-1-UM.s1 CLONE=MI-P-NA-aet-g-11-1-UM TID=Ssc.4445.1 CNT=2 FEA=EST TIER=ConsEnd STK=0 UG=Ssc.4445 UG_TITLE=Transcribed locus REP_ORG=S. scrofa
Ssc.226.1.S1_at	HMGB2	NM_002129	high-mobility group box 2	0.0256656	0.255978	7.53247	8.09298	0.570918	UP	0.204975	gb:CO951313 DB_XREF=gi:51328312 DB_XREF=UMC-pd12fol-006-a10 TID=Ssc.7361.2 CNT=3 FEA=EST TIER=ConsEnd STK=1 UG=Ssc.7361 UG_TITLE=Transcribed locus REP_ORG=S. scrofa
Ssc.10204.1.A1_at	-	NM_017599	transmembrane protein vezatin	0.0257227	0.401758	6.62613	6.89075	0.767503	UP	0.0968181	gb:NM_214388.1 DB_XREF=gi:47523829 GEN=APOA4 TID=Ssc.14503.1 CNT=22 FEA=FLmRNA TIER=FL+Stack STK=8 LL=397681 UG=Ssc.14503 DEF=Sus scrofa apolipoprotein A-IV (APOA4), mRNA. PROD=apolipoprotein A-IV FL=gb:NM_214388.1 REP_ORG=S. scrofa
Ssc.21267.1.S1_at	-	NM_018376	nipsnap homolog 3B	0.0257433	0.401758	8.53786	8.77937	0.785445	UP	0.0883802	gb:CN154790 DB_XREF=gi:46169220 DB_XREF=942030 TID=Ssc.28311.1 CNT=11 FEA=EST TIER=ConsEnd STK=1 UG=Ssc.28311 UG_TITLE=Transcribed locus, highly similar to NP_005763.2 RNA terminal phosphate cyclase-like 1 (Homo sapiens) REP_ORG=S. scrofa
Ssc.7478.1.A1_at	-	NM_017824	membrane-associated ring finger	0.0259294	0.402921	6.09263	6.48121	0.678019	UP	0.142446	gb:CF368598 DB_XREF=gi:34174267 DB_XREF=853255 TID=Ssc.19056.1 CNT=1 FEA=EST TIER=ConsEnd STK=1 UG=Ssc.19056 UG_TITLE=Transcribed locus, weakly similar to NP_940931.1 FLJ46247 protein (Homo sapiens) REP_ORG=S. scrofa
Ssc.29749.1.A1_at	-	NM_004842	A kinase	0.026037	0.338816	5.40978	5.91472	0.60354	UP	0.185284	gb:AW360238 DB_XREF=gi:6864888 DB_XREF=47736 TID=Ssc.16425.2 CNT=3 FEA=EST TIER=ConsEnd STK=0 UG=Ssc.16425 UG_TITLE=Transcribed locus, moderately similar to NP_653111.1 ring finger protein 126 (Mus musculus) REP_ORG=S. scrofa
Ssc.24158.1.S1_at	ATG4C	NM_032852	APG4 autophagy 4 homolog C	0.026037	0.385587	5.90434	6.2932	0.67783	UP	0.142688	gb:BF710812 DB_XREF=gi:12010289 DB_XREF=MI-P-AY1-nra-c-09-0-UI.s1 CLONE=MI-P-AY1-nra-c-09-0-UI TID=Ssc.9968.1 CNT=18 FEA=EST TIER=ConsEnd STK=0 UG=Ssc.9968 UG_TITLE=Transcribed locus REP_ORG=S. scrofa
Ssc.2447.1.A1_at	RNASEK	NM_001004333	similar to DNA segment; Chr 11; Brigham & Womens Geneti	0.0261667	0.403877	7.6687	7.03219	1.88988	DOWN	0.233838	gb:CB471317 DB_XREF=gi:29277702 DB_XREF=sn36_H08.f TID=Ssc.19353.2 CNT=11 FEA=EST TIER=ConsEnd STK=0 UG=Ssc.19353 UG_TITLE=Transcribed locus, highly similar to NP_570853.1 ubiquitin protein ligase E3A (human papilloma virus E6-associated protein, Angelman syndrome) (Homo sapiens) REP_ORG=S. scrofa
Ssc.2147.1.A1_at	-			0.0262235	0.403877	8.00592	8.37826	0.689114	UP	0.136862	gb:CK457674 DB_XREF=gi:40828955 DB_XREF=922000 TID=Ssc.13916.1 CNT=5 FEA=EST TIER=ConsEnd STK=1 UG=Ssc.13916 UG_TITLE=Transcribed locus, highly similar to NP_066959.1 reticulon 1 (Homo sapiens) REP_ORG=S. scrofa
Ssc.26369.1.S1_at	KIAA0774	NM_015233	KIAA0774	0.0262437	0.0771624	6.07591	4.78331	3.64226	DOWN	0.475201	gb:BF710104 DB_XREF=gi:12009581 DB_XREF=MI-P-AY1-nqb-d-09-0-UI.s1 CLONE=MI-P-AY1-nqb-d-09-0-UI TID=Ssc.8010.1 CNT=4 FEA=EST TIER=ConsEnd STK=0 UG=Ssc.8010 UG_TITLE=Transcribed locus, moderately similar to NP_054884.1 chromosome 6 open reading frame 66 (Homo sapiens) REP_ORG=S. scrofa
Ssc.5696.1.S1_at	PLEK2	NM_016445	pleckstrin 2	0.026301	0.403922	6.99369	6.68296	1.36442	DOWN	0.114294	gb:CO987894 DB_XREF=gi:51347168 DB_XREF=UMC-pd10en3-022-c08 TID=Ssc.30207.1 CNT=1 FEA=EST TIER=ConsEnd STK=1 UG=Ssc.30207 UG_TITLE=Transcribed locus REP_ORG=S. scrofa
Ssc.1107.1.A1_at	-	NM_003506	frizzled homolog 6	0.0265922	0.394237	5.79565	6.3555	0.571296	UP	0.206464	gb:AY523565.2 DB_XREF=gi:51243727 TID=Ssc.17995.1 CNT=5 FEA=FLmRNA TIER=FL STK=2 LL=445466 UG_GENE=ANGPTL3 UG=Ssc.17995 DEF=Sus scrofa angiopoietin-like protein 3 mRNA, complete cds. PROD=angiopoietin-like protein 3 FL=gb:AY523565.2 REP_ORG=S. scrofa
Ssc.9964.1.A1_at	DBF4	NM_006716	activator of S phase kinase	0.0266626	0.406338	5.5454	5.85994	0.730122	UP	0.116072	gb:CA780319 DB_XREF=gi:26018313 DB_XREF=MPL384_4_P01 CLONE=pSPORT1 TID=Ssc.15494.1 CNT=1 FEA=EST TIER=ConsEnd STK=1 UG=Ssc.15494 UG_TITLE=Transcribed locus REP_ORG=S. scrofa
Ssc.6709.1.S1_at	LGMN	NM_001008530	legumain	0.0266708	0.406338	8.92352	8.56248	1.43483	DOWN	0.133242	gb:CO991478 DB_XREF=gi:51350752 DB_XREF=UMC-pd3ov4-001-d05 TID=Ssc.30441.1 CNT=1 FEA=EST TIER=ConsEnd STK=1 UG=Ssc.30441 UG_TITLE=Transcribed locus REP_ORG=S. scrofa
Ssc.2957.1.S1_at	ATP5L	NM_006476	ATP synthase; H+ transporting; mitochondrial F0 complex; s	0.0267492	0.406639	9.48825	9.25642	1.26091	DOWN	0.0856167	gb:BP165107 DB_XREF=gi:40414580 DB_XREF=BP165107 CLONE=THY010061E08 TID=Ssc.1271.3 CNT=3 FEA=EST TIER=ConsEnd STK=0 UG=Ssc.1271 UG_TITLE=Transcribed locus REP_ORG=S. scrofa
Ssc.14212.1.A1_at	-	NM_030816	hypothetical protein DKFZp566D1346	0.0267898	0.406639	5.80292	6.30374	0.606031	UP	0.185023	gb:CB469867 DB_XREF=gi:29276252 DB_XREF=sn13_A07.f TID=Ssc.2776.1 CNT=12 FEA=EST TIER=Stack STK=7 UG=Ssc.2776 UG_TITLE=Transcribed locus, highly similar to NP_115875.1 dynactin 4 (Homo sapiens) REP_ORG=S. scrofa
Ssc.8666.1.A1_at	IWS1	NM_017969	hypothetical protein FLJ10006	0.0268047	0.406639	5.92584	6.36041	0.647547	UP	0.160565	gb:BQ603105 DB_XREF=gi:21549831 DB_XREF=MI-P-NA-afp-d-10-1-UM.s1 CLONE=MI-P-NA-afp-d-10-1-UM TID=Ssc.4135.2 CNT=1 FEA=EST TIER=ConsEnd STK=0 UG=Ssc.4135 UG_TITLE=Transcribed locus REP_ORG=S. scrofa
Ssc.17222.1.S1_at	MUC1	NM_002456	mucin 1; transmembrane	0.0268091	0.357295	7.13065	6.50382	1.87167	DOWN	0.231614	gb:BX667207 DB_XREF=gi:37856925 DB_XREF=BX667207 CLONE=scac0026i.n.08 TID=Ssc.21288.1 CNT=7 FEA=EST TIER=ConsEnd STK=3 UG=Ssc.21288 UG_TITLE=Transcribed locus, moderately similar to NP_077292.1 leukocyte receptor cluster (LRC) member 1 (Homo sapiens) REP_ORG=S. scrofa
Ssc.29282.1.A1_at	-			0.0268698	0.339552	5.5584	5.1797	1.46039	DOWN	0.140006	gb:CF793520 DB_XREF=gi:37798081 DB_XREF=888922 TID=Ssc.21280.1 CNT=4 FEA=EST TIER=ConsEnd STK=0 UG=Ssc.21280 UG_TITLE=Transcribed locus REP_ORG=S. scrofa
Ssc.20593.1.S1_at	-	NM_006390	importin 8	0.0269827	0.406639	6.49635	6.3022	1.21427	DOWN	0.0718464	gb:BX665678 DB_XREF=gi:37855516 DB_XREF=BX665678 CLONE=scag0011c.b.05 TID=Ssc.15370.2 CNT=9 FEA=EST TIER=ConsEnd STK=1 UG=Ssc.15370 UG_TITLE=Transcribed locus, highly similar to NP_004868.1 glia maturation factor, gamma (Homo sapiens) REP_ORG=S. scrofa
Ssc.22089.1.A1_at	-			0.0269891	0.406639	4.89019	5.49739	0.544877	UP	0.224718	gb:CK452657 DB_XREF=gi:40799871 DB_XREF=908304 TID=Ssc.23809.1 CNT=5 FEA=EST TIER=ConsEnd STK=1 UG=Ssc.23809 UG_TITLE=Transcribed locus REP_ORG=S. scrofa
Ssc.8660.1.A1_at	-	NM_006624	zinc finger; MYND domain containing 11	0.0270681	0.406639	8.09034	8.24713	0.854884	UP	0.0580673	gb:BQ598185 DB_XREF=gi:21544905 DB_XREF=MI-P-E3-agq-e-01-1-UM.s1 CLONE=MI-P-E3-agq-e-01-1-UM TID=Ssc.2582.2 CNT=1 FEA=EST TIER=ConsEnd STK=0 UG=Ssc.2582 UG_TITLE=Transcribed locus, moderately similar to NP_004171.2 TRAF family member-associated NFKB activator (Homo sapiens) REP_ORG=S. scrofa
Ssc.18521.1.A1_at	-			0.0270755	0.254617	4.69578	5.36836	0.510389	UP	0.249108	gb:CK452625 DB_XREF=gi:40799839 DB_XREF=908267 TID=Ssc.13093.1 CNT=9 FEA=EST TIER=ConsEnd STK=2 UG=Ssc.13093 UG_TITLE=Transcribed locus, highly similar to NP_003461.1 ubiquitin specific protease 7 (herpes virus-associated) (Homo sapiens) REP_ORG=S. scrofa
Ssc.10282.1.S1_at	-	NM_033346	bone morphogenetic protein receptor; type II	0.0271742	0.40685	6.99032	7.34286	0.702897	UP	0.130688	gb:NM_213836.1 DB_XREF=gi:50979300 GEN=PSP-II TID=Ssc.590.1 CNT=15 FEA=FLmRNA TIER=FL STK=5 LL=396817 UG=Ssc.590 DEF=Sus scrofa porcine seminal protein II (PSP-II), mRNA. PROD=porcine seminal protein II FL=gb:U02627.1 gb:NM_213836.1 REP_ORG=S. scrofa
Ssc.3185.1.S1_at	TXNDC5	NM_030810	thioredoxin domain containing 5	0.0272231	0.40685	7.65588	8.0276	0.68955	UP	0.137853	gb:CN164600 DB_XREF=gi:46179030 DB_XREF=994955 TID=Ssc.26419.1 CNT=3 FEA=EST TIER=ConsEnd STK=1 UG=Ssc.26419 UG_TITLE=Transcribed locus, highly similar to NP_004087.1 eukaryotic translation initiation factor 4E binding protein 2 (Homo sapiens) REP_ORG=S. scrofa
Ssc.20570.1.S1_at	ACAD11	NM_032169	putative acyl-CoA dehydrogenase	0.0272245	0.269114	6.05146	5.4664	1.79509	DOWN	0.216974	gb:CK449380 DB_XREF=gi:40796594 DB_XREF=892944 TID=Ssc.4727.1 CNT=11 FEA=EST TIER=ConsEnd STK=1 UG=Ssc.4727 UG_TITLE=Transcribed locus, highly similar to NP_057103.1 LUC7-like 2 (S. cerevisiae) (Homo sapiens) REP_ORG=S. scrofa
Ssc.24729.1.A1_s_at	IK	NM_006083	IK cytokine; down-regulator of HLA II	0.0272346	0.289057	7.19099	7.62959	0.644939	UP	0.162674	gb:BF703829 DB_XREF=gi:11989237 DB_XREF=MI-P-O2-abs-d-03-1-UM.s1 CLONE=MI-P-O2-abs-d-03-1-UM TID=Ssc.2939.1 CNT=9 FEA=EST TIER=ConsEnd STK=0 UG=Ssc.2939 UG_TITLE=Transcribed locus REP_ORG=S. scrofa
Ssc.8811.1.S1_at	HIST1H2AB			0.0272914	0.40685	6.07664	6.42286	0.707357	UP	0.128475	gb:BQ601435 DB_XREF=gi:21548161 DB_XREF=MI-P-H3-afj-g-12-1-UM.s1 CLONE=MI-P-H3-afj-g-12-1-UM TID=Ssc.8433.1 CNT=1 FEA=EST TIER=ConsEnd STK=0 UG=Ssc.8433 UG_TITLE=Transcribed locus REP_ORG=S. scrofa
Ssc.10392.1.A1_at	-			0.0272958	0.385074	6.54584	5.93382	1.84417	DOWN	0.22712	gb:NM_213998.1 DB_XREF=gi:47522821 GEN=GPIIB TID=Ssc.32.1 CNT=7 FEA=FLmRNA TIER=FL STK=3 LL=397059 UG=Ssc.32 DEF=Sus scrofa glycoprotein IIb (GPIIB), mRNA. PROD=glycoprotein IIb FL=gb:AF170526.1 gb:NM_213998.1 REP_ORG=S. scrofa
Ssc.25561.1.A1_at	PWP1	NM_007062	PWP1 homolog	0.0273856	0.40685	7.29679	7.12234	1.19059	DOWN	0.0647865	gb:BF703976 DB_XREF=gi:11989342 DB_XREF=MI-P-O1-abe-g-10-1-UM.s1 CLONE=MI-P-O1-abe-g-10-1-UM TID=Ssc.2943.1 CNT=6 FEA=EST TIER=ConsEnd STK=0 UG=Ssc.2943 UG_TITLE=Transcribed locus REP_ORG=S. scrofa
Ssc.25178.1.S1_a_at	SEC24D	NM_014822	SEC24 related gene family; member D	0.0274255	0.317272	6.54985	7.03901	0.613144	UP	0.181729	gb:BX917726 DB_XREF=gi:41134539 DB_XREF=BX917726 CLONE=scan0038d.c.15 TID=Ssc.26260.1 CNT=6 FEA=EST TIER=ConsEnd STK=0 UG=Ssc.26260 UG_TITLE=Transcribed locus, highly similar to NP_005102.2 crystallin, zeta (quinone reductase)-like 1 (Homo sapiens) REP_ORG=S. scrofa
Ssc.21721.1.A1_at	NIF3L1	NM_021824	NIF3 NGG1 interacting factor 3-like 1	0.0274606	0.3889	5.69117	6.16294	0.623894	UP	0.175326	gb:BX675219 DB_XREF=gi:38009112 DB_XREF=BX675219 CLONE=scac0030i.f.02 TID=Ssc.23234.1 CNT=5 FEA=EST TIER=ConsEnd STK=1 UG=Ssc.23234 UG_TITLE=Transcribed locus REP_ORG=S. scrofa
Ssc.2137.1.S1_at	DDA1	NM_024050	cross-immune reaction antigen PCIA1	0.0275489	0.407615	6.66469	6.24362	1.5236	DOWN	0.156604	gb:BF711868 DB_XREF=gi:12011343 DB_XREF=MI-P-O3-abg-a-04-1-UM.s1 CLONE=MI-P-O3-abg-a-04-1-UM TID=Ssc.8789.1 CNT=7 FEA=EST TIER=ConsEnd STK=1 UG=Ssc.8789 UG_TITLE=Transcribed locus, highly similar to NP_542763.1 chromosome 20 open reading frame 139 (Homo sapiens) REP_ORG=S. scrofa
Ssc.1411.1.S1_at	THBS4	NM_003248	thrombospondin 4	0.0276181	0.299244	7.09353	7.6893	0.551139	UP	0.22171	gb:CN163728 DB_XREF=gi:46178158 DB_XREF=953283 TID=Ssc.18353.1 CNT=40 FEA=EST TIER=Stack STK=7 UG=Ssc.18353 UG_TITLE=Transcribed locus, moderately similar to NP_694545.1 adenomatosis polyposis coli down-regulated 1 (Homo sapiens) REP_ORG=S. scrofa
Ssc.23929.1.A1_at	-			0.0276199	0.407678	5.09363	6.04067	0.38789	UP	0.352435	gb:AW482947 DB_XREF=gi:7053053 DB_XREF=49110 TID=Ssc.1702.1 CNT=18 FEA=EST TIER=ConsEnd STK=0 UG=Ssc.1702 UG_TITLE=Transcribed locus, highly similar to XP_291111.2 G protein-coupled receptor 125 (Homo sapiens) REP_ORG=S. scrofa
Ssc.25577.1.S1_at	-			0.0276934	0.407678	6.60204	5.76618	2.3068	DOWN	0.311261	gb:BI400928 DB_XREF=gi:15179989 DB_XREF=MI-P-AY1-nqk-a-11-0-UI.s1 CLONE=MI-P-AY1-nqk-a-11-0-UI TID=Ssc.10395.1 CNT=6 FEA=EST TIER=ConsEnd STK=0 UG=Ssc.10395 UG_TITLE=Transcribed locus, highly similar to NP_003178.1 TAF9 RNA polymerase II, TATA box binding protein (TBP)-associated factor, 32kDa (Homo sapiens) REP_ORG=S. scrofa
Ssc.3918.1.S1_at	-			0.0277039	0.407678	5.91736	6.16938	0.777228	UP	0.0938574	gb:CF360003 DB_XREF=gi:34157283 DB_XREF=821296 TID=Ssc.18638.1 CNT=2 FEA=EST TIER=ConsEnd STK=1 UG=Ssc.18638 UG_TITLE=Transcribed locus REP_ORG=S. scrofa
Ssc.26671.1.A1_at	-			0.0277911	0.408193	6.27435	6.55703	0.75376	UP	0.105355	gb:BI404664 DB_XREF=gi:15183877 DB_XREF=MI-P-NA-aeb-a-07-1-UM.s1.ab1 CLONE=MI-P-NA-aeb-a-07-1-UM.ab1 TID=Ssc.13429.1 CNT=6 FEA=EST TIER=ConsEnd STK=0 UG=Ssc.13429 UG_TITLE=Transcribed locus REP_ORG=S. scrofa
Ssc.7988.1.A1_at	-	NM_030809	chromosome 12 open reading frame 22	0.0278014	0.321952	6.4323	5.93213	1.64899	DOWN	0.186427	gb:CO944522 DB_XREF=gi:51311281 DB_XREF=UMC-p4mm3-005-e12 TID=Ssc.29692.1 CNT=1 FEA=EST TIER=ConsEnd STK=1 UG=Ssc.29692 UG_TITLE=Transcribed locus REP_ORG=S. scrofa
Ssc.5621.1.S1_at	-	NM_006366	CAP; adenylate cyclase-associated protein; 2	0.0278937	0.408615	4.61318	5.22837	0.540539	UP	0.229484	gb:BQ599874 DB_XREF=gi:21546600 DB_XREF=MI-P-E6-ahp-a-08-1-UM.s1 CLONE=MI-P-E6-ahp-a-08-1-UM TID=Ssc.7958.1 CNT=1 FEA=EST TIER=ConsEnd STK=1 UG=Ssc.7958 UG_TITLE=Transcribed locus REP_ORG=S. scrofa
Ssc.8821.1.A1_at	-	NM_016626	ring finger and KH domain containing 2	0.0278976	0.408615	7.26476	7.57286	0.734841	UP	0.114935	gb:BF702827 DB_XREF=gi:11988235 DB_XREF=MI-P-H2-abh-b-03-1-UM.s1 CLONE=MI-P-H2-abh-b-03-1-UM TID=Ssc.10894.1 CNT=1 FEA=EST TIER=ConsEnd STK=0 UG=Ssc.10894 UG_TITLE=Transcribed locus REP_ORG=S. scrofa
Ssc.8501.2.A1_at	-	NM_006407	ADP-ribosylation-like factor 6 interacting protein 5	0.0279382	0.196742	7.56649	8.07388	0.602062	UP	0.189347	gb:BQ604350 DB_XREF=gi:21551076 DB_XREF=MI-P-CP1-nzb-k-21-0-UI.s1 CLONE=MI-P-CP1-nzb-k-21-0-UI TID=Ssc.13117.1 CNT=1 FEA=EST TIER=ConsEnd STK=0 UG=Ssc.13117 UG_TITLE=Transcribed locus REP_ORG=S. scrofa
Ssc.3463.1.S1_at	CLK3	NM_001292	CDC-like kinase 3	0.027971	0.408615	5.91222	5.70355	1.23204	DOWN	0.0778922	gb:BX676083 DB_XREF=gi:38010218 DB_XREF=BX676083 CLONE=scac0036i.k.01 TID=Ssc.20672.1 CNT=2 FEA=EST TIER=ConsEnd STK=1 UG=Ssc.20672 UG_TITLE=Transcribed locus, highly similar to NP_005658.1 ring finger protein 103 (Homo sapiens) REP_ORG=S. scrofa
Ssc.10710.1.A1_at	-			0.0279741	0.408615	4.83405	5.2416	0.665274	UP	0.152136	gb:NM_213988.1 DB_XREF=gi:47522801 GEN=ST5AR2 TID=Ssc.1.1 CNT=2 FEA=FLmRNA TIER=FL STK=2 LL=397048 UG=Ssc.1 DEF=Sus scrofa steroid 5-alpha-reductase 2 (ST5AR2), mRNA. PROD=steroid 5-alpha-reductase 2 FL=gb:NM_213988.1 gb:AF008440.2 REP_ORG=S. scrofa
Ssc.20522.1.S1_at	-	NM_004728	DEAD	0.0280388	0.408624	7.29285	7.67592	0.681764	UP	0.143076	gb:CN164003 DB_XREF=gi:46178433 DB_XREF=994115 TID=Ssc.24409.1 CNT=12 FEA=EST TIER=ConsEnd STK=1 UG=Ssc.24409 UG_TITLE=Transcribed locus REP_ORG=S. scrofa
Ssc.12072.1.S1_a_at	THYN1	NM_014174	thymocyte protein thy28	0.0280766	0.276555	6.49044	7.28609	0.451289	UP	0.297268	gb:D49574.1 DB_XREF=gi:1041150 TID=Ssc.15852.1 CNT=1 FEA=mRNA TIER=ConsEnd STK=0 UG=Ssc.15852 UG_TITLE=Rearranged T-cell receptor delta-chainVdelta1.13-Ddeltas-Jdelta1 DEF=Pig mRNA for rearranged T-cell receptor delta-chainVdelta1.11-Ddeltas-Jdelta1, partial cds. REP_ORG=S. scrofa
Ssc.10865.1.A1_at	-			0.028161	0.409191	6.75333	6.38056	1.45175	DOWN	0.139376	gb:NM_214217.1 DB_XREF=gi:47523509 GEN=HTR2A TID=Ssc.16141.1 CNT=3 FEA=FLmRNA TIER=FL STK=1 LL=397432 UG=Ssc.16141 DEF=Sus scrofa 5-HT2A receptor (HTR2A), mRNA. PROD=5-HT2A receptor FL=gb:NM_214217.1 REP_ORG=S. scrofa
Ssc.2730.1.S1_at	DLST	NM_001933	dihydrolipoamide S-succinyltransferase	0.0283129	0.411114	6.54085	6.9634	0.655371	UP	0.158193	gb:BQ603142 DB_XREF=gi:21549868 DB_XREF=MI-P-NA-afp-h-03-1-UM.s1 CLONE=MI-P-NA-afp-h-03-1-UM TID=Ssc.13681.1 CNT=3 FEA=EST TIER=ConsEnd STK=0 UG=Ssc.13681 UG_TITLE=Transcribed locus, highly similar to XP_223308.2 similar to RIKEN cDNA 5730469D23 (Rattus norvegicus) REP_ORG=S. scrofa
Ssc.21624.1.A1_at	-	NM_018362	lin-7 homolog C	0.0283415	0.411144	7.37693	7.7528	0.68669	UP	0.140751	gb:AJ684721 DB_XREF=gi:49417311 DB_XREF=AJ684721 CLONE=C0001805_M24 TID=Ssc.24328.1 CNT=7 FEA=EST TIER=ConsEnd STK=1 UG=Ssc.24328 UG_TITLE=Transcribed locus REP_ORG=S. scrofa
Ssc.17858.1.S1_at	FAM128B	NM_025029	hypothetical protein FLJ14346	0.0283701	0.411144	8.05784	7.65127	1.50166	DOWN	0.152285	gb:CF788034 DB_XREF=gi:37792595 DB_XREF=856749 TID=Ssc.21928.1 CNT=4 FEA=EST TIER=ConsEnd STK=3 UG=Ssc.21928 UG_TITLE=Transcribed locus REP_ORG=S. scrofa
Ssc.5698.1.S1_at	-	NM_001915	cytochrome b-561	0.0283991	0.284922	6.54925	6.11708	1.54061	DOWN	0.161915	gb:CO993952 DB_XREF=gi:51353226 DB_XREF=UMC-pd0fol-008-h10 TID=Ssc.30568.1 CNT=1 FEA=EST TIER=ConsEnd STK=1 UG=Ssc.30568 UG_TITLE=Transcribed locus REP_ORG=S. scrofa
Ssc.23542.1.A1_at	NDUFB11	NM_019056	NADH dehydrogenase	0.0284127	0.411144	8.10886	7.70238	1.50152	DOWN	0.152304	gb:BQ598800 DB_XREF=gi:21545526 DB_XREF=MI-P-E4-ahd-d-12-1-UM.s1 CLONE=MI-P-E4-ahd-d-12-1-UM TID=Ssc.4100.2 CNT=2 FEA=EST TIER=ConsEnd STK=1 UG=Ssc.4100 UG_TITLE=Transcribed locus REP_ORG=S. scrofa
Ssc.21970.1.S1_at	ARD1A	NM_003491	ARD1 homolog A; N-acetyltransferase	0.0285028	0.411595	6.99687	6.55921	1.54908	DOWN	0.164113	gb:CO938500 DB_XREF=gi:51305259 DB_XREF=UMC-pd20fet-001-f03 TID=Ssc.21547.2 CNT=4 FEA=EST TIER=ConsEnd STK=1 UG=Ssc.21547 UG_TITLE=Transcribed locus REP_ORG=S. scrofa
Ssc.1546.1.S1_at	-	NM_148174	antizyme inhibitor 1	0.028505	0.391972	6.58484	7.0622	0.620418	UP	0.179005	gb:CF363358 DB_XREF=gi:34163917 DB_XREF=831209 TID=Ssc.4927.1 CNT=7 FEA=EST TIER=Stack STK=6 UG=Ssc.4927 UG_TITLE=Transcribed locus, moderately similar to NP_076982.2 SECIS binding protein 2 (Homo sapiens) REP_ORG=S. scrofa
Ssc.953.1.A1_at	COX8A	NM_004074	cytochrome c oxidase subunit 8A	0.0286098	0.412202	9.06893	8.7451	1.38241	DOWN	0.121539	gb:BI399357 DB_XREF=gi:15178418 DB_XREF=MI-P-AY1-nrf-e-04-0-UI.s1 CLONE=MI-P-AY1-nrf-e-04-0-UI TID=Ssc.9926.2 CNT=1 FEA=EST TIER=ConsEnd STK=0 UG=Ssc.9926 UG_TITLE=Transcribed locus REP_ORG=S. scrofa
Ssc.12913.1.A1_at	ACBD6	NM_032360	acyl-Coenzyme A binding domain containing 6	0.0286588	0.412202	7.27068	7.57983	0.73407	UP	0.116078	gb:CF363268 DB_XREF=gi:34163738 DB_XREF=831115 TID=Ssc.13837.1 CNT=25 FEA=EST TIER=Stack STK=15 UG=Ssc.13837 UG_TITLE=Transcribed locus, highly similar to NP_005745.1 Ras-GTPase-activating protein SH3-domain-binding protein (Homo sapiens) REP_ORG=S. scrofa
Ssc.11132.1.S1_a_at	-	NM_022551	ribosomal protein S18	0.028756	0.412202	10.8015	10.744	1.05925	DOWN	0.0216297	gb:AY248037.1 DB_XREF=gi:32441725 GEN=ULBP1 TID=Ssc.28475.1 CNT=1 FEA=FLmRNA TIER=FL STK=1 UG=Ssc.28475 DEF=Sus scrofa UL16 binding protein (ULBP1) mRNA, complete cds. PROD=UL16 binding protein FL=gb:AY248037.1 REP_ORG=S. scrofa
Ssc.12963.1.S1_at	TPM4	NM_003290	tropomyosin 4	0.0289999	0.412202	9.44569	9.68308	0.788684	UP	0.0893901	gb:CK457991 DB_XREF=gi:40829272 DB_XREF=922339 TID=Ssc.6528.1 CNT=30 FEA=EST TIER=Stack STK=14 UG=Ssc.6528 UG_TITLE=Transcribed locus, moderately similar to NP_006403.2 1-acylglycerol-3-phosphate O-acyltransferase 2 (lysophosphatidic acid acyltransferase, beta) (Homo sapiens) REP_ORG=S. scrofa
Ssc.13400.3.S1_at	-	NM_019895	chromosome 3 open reading frame 4	0.0290151	0.412202	7.91518	7.55888	1.42803	DOWN	0.134182	gb:CK456116 DB_XREF=gi:40803330 DB_XREF=916759 TID=Ssc.5658.1 CNT=24 FEA=EST TIER=Stack STK=10 UG=Ssc.5658 UG_TITLE=Transcribed locus, highly similar to NP_057213.2 COP9 constitutive photomorphogenic homolog subunit 4 (Arabidopsis) (Homo sapiens) REP_ORG=S. scrofa
Ssc.25149.1.S1_at	NIPBL			0.0290445	0.318869	5.66126	6.07271	0.662691	UP	0.15499	gb:BX920595 DB_XREF=gi:41137443 DB_XREF=BX920595 CLONE=scan0008d.f.13 TID=Ssc.22917.1 CNT=6 FEA=EST TIER=ConsEnd STK=0 UG=Ssc.22917 UG_TITLE=Transcribed locus, moderately similar to NP_001798.1 carboxyl ester lipase (bile salt-stimulated lipase) (Homo sapiens) REP_ORG=S. scrofa
Ssc.6634.1.A1_at	-			0.0291744	0.0974354	7.90499	6.98695	2.50436	DOWN	0.346193	gb:BF710584 DB_XREF=gi:12010061 DB_XREF=MI-P-AY1-nre-h-04-0-UI.s1 CLONE=MI-P-AY1-nre-h-04-0-UI TID=Ssc.9459.1 CNT=1 FEA=EST TIER=ConsEnd STK=1 UG=Ssc.9459 UG_TITLE=Transcribed locus, weakly similar to XP_342191.1 similar to ORF4 (Rattus norvegicus) REP_ORG=S. scrofa
Ssc.18335.2.A1_at	-	NM_020357	PEST-containing nuclear protein	0.0292093	0.360344	7.60266	8.03822	0.646906	UP	0.164297	gb:CN153403 DB_XREF=gi:46167833 DB_XREF=940515 TID=Ssc.1595.1 CNT=7 FEA=EST TIER=ConsEnd STK=2 UG=Ssc.1595 UG_TITLE=Transcribed locus REP_ORG=S. scrofa
Ssc.3837.1.S1_at	-	NM_018061	PRP38 pre-mRNA processing factor 38	0.0292249	0.412202	5.31704	5.70892	0.675784	UP	0.147842	gb:BI183445 DB_XREF=gi:14657854 DB_XREF=UNL-P-FN-bs-f-02-0-UNL.s1 CLONE=UNL-P-FN-bs-f-02-0-UNL TID=Ssc.11536.2 CNT=2 FEA=EST TIER=ConsEnd STK=1 UG=Ssc.11536 UG_TITLE=Transcribed locus, moderately similar to NP_003613.2 PTPRF interacting protein, binding protein 1 (liprin beta 1) (Homo sapiens) REP_ORG=S. scrofa
Ssc.1118.1.A1_at	-	XM_042301	KIAA1546 protein	0.0294265	0.412202	6.27512	6.50023	0.798424	UP	0.0850694	gb:CB470058 DB_XREF=gi:29276443 DB_XREF=sn15_G06.f TID=Ssc.13909.1 CNT=79 FEA=mRNA TIER=Stack STK=34 LL=397655 UG_GENE=RAN UG=Ssc.13909 UG_TITLE=RAN, member RAS oncogene family REP_ORG=S. scrofa
Ssc.13719.1.A1_at	PPM1B	NM_177969	protein phosphatase 1B	0.0294317	0.412202	5.71976	6.02591	0.736273	UP	0.115699	gb:CK457592 DB_XREF=gi:40828873 DB_XREF=921902 TID=Ssc.14041.1 CNT=20 FEA=EST TIER=Stack STK=8 UG=Ssc.14041 UG_TITLE=Transcribed locus REP_ORG=S. scrofa
Ssc.21369.1.A1_s_at	-			0.0294632	0.412202	7.33765	7.8372	0.606805	UP	0.188833	gb:CO940574 DB_XREF=gi:51307337 DB_XREF=UMC-peov1-004-h03 TID=Ssc.31187.1 CNT=7 FEA=EST TIER=ConsEnd STK=1 UG=Ssc.31187 UG_TITLE=Transcribed locus REP_ORG=S. scrofa
Ssc.4120.1.A1_at	-	NM_006827	transmembrane trafficking protein	0.0294637	0.412202	9.1192	9.33727	0.804069	UP	0.0824324	gb:CK450639 DB_XREF=gi:40797853 DB_XREF=903729 TID=Ssc.23852.1 CNT=1 FEA=EST TIER=ConsEnd STK=1 UG=Ssc.23852 UG_TITLE=Transcribed locus REP_ORG=S. scrofa
Ssc.3747.1.A1_at	RPL31	NM_000993	ribosomal protein L31	0.0294864	0.412202	10.3953	10.6131	0.804314	UP	0.0823329	gb:CK463067 DB_XREF=gi:40834348 DB_XREF=933930 TID=Ssc.24688.1 CNT=2 FEA=EST TIER=ConsEnd STK=1 UG=Ssc.24688 UG_TITLE=Transcribed locus REP_ORG=S. scrofa
Ssc.22206.1.S1_at	MELK	NM_014791	maternal embryonic leucine zipper kinase	0.0295226	0.412202	6.37795	5.88788	1.63243	DOWN	0.185342	gb:CK465674 DB_XREF=gi:40836951 DB_XREF=936806 TID=Ssc.25277.1 CNT=3 FEA=EST TIER=ConsEnd STK=1 UG=Ssc.25277 UG_TITLE=Transcribed locus REP_ORG=S. scrofa
Ssc.7745.1.A1_at	-	NM_173510	hypothetical protein FLJ33814	0.0295336	0.250843	6.34173	6.02411	1.37385	DOWN	0.120133	gb:CF792803 DB_XREF=gi:37797364 DB_XREF=885781 TID=Ssc.22404.1 CNT=1 FEA=EST TIER=ConsEnd STK=1 UG=Ssc.22404 UG_TITLE=Transcribed locus, highly similar to XP_355129.1 Bardet-Biedl syndrome 1 homolog (human) (Mus musculus) REP_ORG=S. scrofa
Ssc.16236.1.S1_at	DPP4	NM_001935	dipeptidylpeptidase 4	0.0295384	0.412202	6.96248	6.54804	1.51352	DOWN	0.156759	gb:CN162455 DB_XREF=gi:46176885 DB_XREF=951838 TID=Ssc.10328.1 CNT=8 FEA=EST TIER=ConsEnd STK=4 UG=Ssc.10328 UG_TITLE=Transcribed locus REP_ORG=S. scrofa
Ssc.1219.1.S1_at	ATP5H	NM_006356	ATP synthase; H+ transporting; mitochondrial F0 complex; s	0.0295811	0.412202	9.3191	9.09424	1.25214	DOWN	0.0850797	gb:U15517.1 DB_XREF=gi:571406 TID=Ssc.16275.1 CNT=1 FEA=mRNA TIER=ConsEnd STK=0 UG=Ssc.16275 UG_TITLE=Transcribed locus, weakly similar to XP_375341.1 similar to Ig heavy chain - human (fragment) (Homo sapiens) DEF=Sus scrofa clone pvg25 Ig heavy chain variable VDJ region mRNA, partial cds. REP_ORG=S. scrofa
Ssc.12329.2.S1_at	-			0.0295818	0.181813	4.82449	5.60976	0.455997	UP	0.297128	gb:U53185.1 DB_XREF=gi:1354470 TID=Ssc.16077.1 CNT=1 FEA=mRNA TIER=ConsEnd STK=0 LL=397357 UG_GENE=ADRB2 UG=Ssc.16077 UG_TITLE=Beta 2 adrenergic receptor DEF=Sus scrofa beta 2 adrenergic receptor mRNA, partial cds. REP_ORG=S. scrofa
Ssc.19358.1.S1_at	ZDHHC9	NM_001008222	zinc finger; DHHC-type containing 9	0.0296318	0.412202	6.23305	6.49093	0.772684	UP	0.0976181	gb:BX926496 DB_XREF=gi:41143344 DB_XREF=BX926496 CLONE=scan0023d.h.14 TID=Ssc.26023.1 CNT=3 FEA=EST TIER=ConsEnd STK=2 UG=Ssc.26023 UG_TITLE=Transcribed locus, highly similar to NP_076201.1 RIKEN cDNA 2210013K02 gene (Mus musculus) REP_ORG=S. scrofa
Ssc.14322.1.A1_at	-			0.0297957	0.184049	5.03006	5.49245	0.629778	UP	0.175265	gb:CN154133 DB_XREF=gi:46168563 DB_XREF=941320 TID=Ssc.5554.1 CNT=14 FEA=EST TIER=Stack STK=7 UG=Ssc.5554 UG_TITLE=Transcribed locus, moderately similar to NP_085056.1 cytochrome b5 outer mitochondrial membrane precursor (Homo sapiens) REP_ORG=S. scrofa
Ssc.10062.1.A1_at	-	NM_153371	ligand of numb-protein X 2	0.0298227	0.412202	6.30178	6.54402	0.784873	UP	0.0918374	gb:NM_001001546.1 DB_XREF=gi:48374090 GEN=MBP TID=Ssc.4876.1 CNT=45 FEA=FLmRNA TIER=FL+Stack STK=25 LL=414286 UG=Ssc.4876 DEF=Sus scrofa myelin basic protein (MBP), mRNA. PROD=myelin basic protein FL=gb:NM_001001546.1 gb:AY603684.1 REP_ORG=S. scrofa
Ssc.25850.1.A1_at	-	NM_006601	unactive progesterone receptor; 23 kD	0.029897	0.107218	4.48101	3.54378	2.55292	DOWN	0.355549	gb:BQ602253 DB_XREF=gi:21548979 DB_XREF=MI-P-HO-ahx-d-04-1-UM.s1 CLONE=MI-P-HO-ahx-d-04-1-UM TID=Ssc.3986.1 CNT=5 FEA=EST TIER=ConsEnd STK=0 UG=Ssc.3986 UG_TITLE=Transcribed locus, moderately similar to NP_005460.2 peroxisomal acyl-CoA thioesterase (Homo sapiens) REP_ORG=S. scrofa
Ssc.17509.1.S1_at	TXNL4A	NM_006701	thioredoxin-like 4A	0.0299558	0.412202	7.1465	6.94205	1.22684	DOWN	0.0775939	gb:CN161145 DB_XREF=gi:46175575 DB_XREF=950412 TID=Ssc.16451.1 CNT=5 FEA=EST TIER=ConsEnd STK=3 UG=Ssc.16451 UG_TITLE=Transcribed locus REP_ORG=S. scrofa
Ssc.31017.1.A1_at	-	NM_015323	KIAA0776	0.0299802	0.412202	6.22582	6.73074	0.603552	UP	0.191677	gb:BI184372 DB_XREF=gi:14658781 DB_XREF=UNL-P-FN-cm-b-06-0-UNL.s1 CLONE=UNL-P-FN-cm-b-06-0-UNL TID=Ssc.11755.1 CNT=2 FEA=EST TIER=ConsEnd STK=2 UG=Ssc.11755 UG_TITLE=Transcribed locus REP_ORG=S. scrofa
Ssc.2155.1.S1_at	-	NM_004675	DIRAS family; GTP-binding RAS-like 3	0.0300541	0.0891907	7.53668	6.5817	2.59861	DOWN	0.362743	gb:CN153437 DB_XREF=gi:46167867 DB_XREF=940551 TID=Ssc.26542.1 CNT=5 FEA=EST TIER=ConsEnd STK=1 UG=Ssc.26542 UG_TITLE=Transcribed locus, moderately similar to NP_666359.1 cDNA sequence BC024814 (Mus musculus) REP_ORG=S. scrofa
Ssc.22406.1.A1_at	-	NM_198098	aquaporin 1	0.0300913	0.383583	6.95719	8.02403	0.344094	UP	0.405357	gb:CK459115 DB_XREF=gi:40830396 DB_XREF=923578 TID=Ssc.14075.1 CNT=3 FEA=EST TIER=ConsEnd STK=1 UG=Ssc.14075 UG_TITLE=Transcribed locus REP_ORG=S. scrofa
Ssc.29002.1.A1_at	GUCY1B3	NM_000857	guanylate cyclase 1; soluble; beta 3	0.0302201	0.412833	4.75143	5.48584	0.47979	UP	0.279337	gb:BX924040 DB_XREF=gi:41140888 DB_XREF=BX924040 CLONE=scan0018d.h.19 TID=Ssc.3811.1 CNT=4 FEA=EST TIER=ConsEnd STK=0 UG=Ssc.3811 UG_TITLE=Transcribed locus, moderately similar to NP_851313.1 mitochondrial ribosomal protein L52 (Homo sapiens) REP_ORG=S. scrofa
Ssc.11336.1.S1_at	JMJD2B	NM_015015	jumonji domain containing 2B	0.0302628	0.252031	7.20858	6.85498	1.42418	DOWN	0.13454	gb:BX666877 DB_XREF=gi:37856595 DB_XREF=BX666877 CLONE=scac0025i.o.07 TID=Ssc.22769.1 CNT=6 FEA=mRNA TIER=ConsEnd STK=1 LL=396618 UG_GENE=FY UG=Ssc.22769 UG_TITLE=Duffy antigenchemokine receptor REP_ORG=S. scrofa
Ssc.7980.2.A1_at	-	NM_006963	zinc finger protein 22	0.0303008	0.361166	5.87756	6.34317	0.627755	UP	0.177212	gb:CO941550 DB_XREF=gi:51308313 DB_XREF=UMC-peov3-006-f09 TID=Ssc.29559.1 CNT=1 FEA=EST TIER=ConsEnd STK=1 UG=Ssc.29559 UG_TITLE=Transcribed locus REP_ORG=S. scrofa
Ssc.13966.1.A1_s_at	-	NM_022551	ribosomal protein S18	0.0303807	0.413389	10.7938	10.6381	1.16843	DOWN	0.0592841	gb:CO946642 DB_XREF=gi:51313401 DB_XREF=UMC-p6mm3-008-h09 TID=Ssc.3210.1 CNT=9 FEA=EST TIER=Stack STK=8 UG=Ssc.3210 UG_TITLE=Transcribed locus REP_ORG=S. scrofa
Ssc.4836.1.S1_at	BRP44	NM_015415	brain protein 44	0.030398	0.413389	8.4145	8.1565	1.29434	DOWN	0.098275	gb:BF702776 DB_XREF=gi:11988184 DB_XREF=MI-P-H3-aau-d-11-1-UM.s1 CLONE=MI-P-H3-aau-d-11-1-UM TID=Ssc.8260.1 CNT=1 FEA=EST TIER=ConsEnd STK=1 UG=Ssc.8260 UG_TITLE=Transcribed locus REP_ORG=S. scrofa
Ssc.24531.1.S1_at	-	NM_006047	RNA binding motif protein 12	0.0304405	0.413389	5.72069	6.04616	0.722186	UP	0.124017	gb:BP165943 DB_XREF=gi:40415416 DB_XREF=BP165943 CLONE=THY010047F04 TID=Ssc.5106.1 CNT=9 FEA=EST TIER=ConsEnd STK=0 UG=Ssc.5106 UG_TITLE=Transcribed locus REP_ORG=S. scrofa
Ssc.1108.1.S1_at	NDUFA8	NM_014222	NADH dehydrogenase	0.0304871	0.413389	8.11036	7.8439	1.30532	DOWN	0.101565	gb:CO950299 DB_XREF=gi:51327263 DB_XREF=UMC-pd12cl-009-h06 TID=Ssc.66.1 CNT=12 FEA=FLmRNA TIER=ConsEnd STK=1 LL=396691 UG_GENE=BMPR-IB UG=Ssc.66 UG_TITLE=Bone morphogenetic protein receptor type IB FL=gb:AY065994.1 gb:AF432128.1 REP_ORG=S. scrofa
Ssc.15274.1.S1_a_at	CCS	NM_005125	copper chaperone for superoxide dismutase	0.0304934	0.413389	6.72971	7.06256	0.716874	UP	0.126884	gb:CO946791 DB_XREF=gi:51313550 DB_XREF=UMC-p6mm3-010-g08 TID=Ssc.10033.1 CNT=9 FEA=EST TIER=Stack STK=6 UG=Ssc.10033 UG_TITLE=Transcribed locus REP_ORG=S. scrofa
Ssc.8901.1.A1_at	-			0.030667	0.414408	5.98566	5.67982	1.35777	DOWN	0.11675	gb:BI400054 DB_XREF=gi:15179115 DB_XREF=MI-P-AY1-nql-a-09-0-UI.s1 CLONE=MI-P-AY1-nql-a-09-0-UI TID=Ssc.10427.2 CNT=1 FEA=EST TIER=ConsEnd STK=0 UG=Ssc.10427 UG_TITLE=Transcribed locus, highly similar to NP_057124.2 CGI-100 protein (Homo sapiens) REP_ORG=S. scrofa
Ssc.8395.1.A1_at	MYCBP2	NM_015057	MYC binding protein 2	0.0307518	0.340726	7.60896	7.30999	1.34847	DOWN	0.114204	gb:BF703034 DB_XREF=gi:11988442 DB_XREF=MI-P-E5-abn-d-08-1-UM.s1 CLONE=MI-P-E5-abn-d-08-1-UM TID=Ssc.7603.1 CNT=1 FEA=EST TIER=ConsEnd STK=0 UG=Ssc.7603 UG_TITLE=Transcribed locus REP_ORG=S. scrofa
Ssc.4335.1.A1_at	WBP11	NM_016312	WW domain binding protein 11	0.0307646	0.414662	7.57093	7.28538	1.33049	DOWN	0.109087	gb:CO992586 DB_XREF=gi:51351860 DB_XREF=UMC-pd6end2-004-d02 TID=Ssc.28738.1 CNT=1 FEA=EST TIER=ConsEnd STK=1 UG=Ssc.28738 UG_TITLE=Transcribed locus, highly similar to NP_038478.1 bromodomain adjacent to zinc finger domain, 2B (Homo sapiens) REP_ORG=S. scrofa
Ssc.14441.1.A1_at	-			0.0308653	0.128903	6.86143	7.21751	0.700413	UP	0.136144	gb:BX920773 DB_XREF=gi:41137621 DB_XREF=BX920773 CLONE=scan0006d.f.07 TID=Ssc.7237.1 CNT=65 FEA=EST TIER=Stack STK=6 UG=Ssc.7237 UG_TITLE=Transcribed locus, moderately similar to NP_445943.1 plasminogen (Rattus norvegicus) REP_ORG=S. scrofa
Ssc.9084.1.S1_at	-			0.0309682	0.415678	7.10184	7.27952	0.837204	UP	0.0679919	gb:BI403249 DB_XREF=gi:15182310 DB_XREF=MI-P-CP1-nwn-d-07-0-UI.s1 CLONE=MI-P-CP1-nwn-d-07-0-UI TID=Ssc.12676.1 CNT=1 FEA=EST TIER=ConsEnd STK=0 UG=Ssc.12676 UG_TITLE=Transcribed locus REP_ORG=S. scrofa
Ssc.7613.1.A1_at	-	NM_001806	CCAATenhancer binding protein	0.0310062	0.397578	6.6074	6.97198	0.694488	UP	0.139549	gb:CF793180 DB_XREF=gi:37797741 DB_XREF=886208 TID=Ssc.21698.1 CNT=1 FEA=EST TIER=ConsEnd STK=1 UG=Ssc.21698 UG_TITLE=Transcribed locus REP_ORG=S. scrofa
Ssc.2035.1.S1_at	ZNF551	NM_020880	zinc finger protein 530	0.0310294	0.199533	6.1075	5.62715	1.61664	DOWN	0.183895	gb:CK462931 DB_XREF=gi:40834212 DB_XREF=933762 TID=Ssc.25250.3 CNT=3 FEA=EST TIER=ConsEnd STK=2 UG=Ssc.25250 UG_TITLE=Transcribed locus, highly similar to NP_015559.1 RAN binding protein 3 (Homo sapiens) REP_ORG=S. scrofa
Ssc.1239.1.A1_at	-	NM_021204	E-1 enzyme	0.0310295	0.415678	6.55956	6.89425	0.715563	UP	0.128129	gb:AY675204.1 DB_XREF=gi:50402533 TID=Ssc.28999.1 CNT=1 FEA=mRNA TIER=ConsEnd STK=0 LL=444993 UG_GENE=TXK UG=Ssc.28999 UG_TITLE=Tyrosine-protein kinase TXK DEF=Sus scrofa tyrosine-protein kinase TXK mRNA, partial cds. REP_ORG=S. scrofa
Ssc.1819.1.S1_at	TRAPPC1	NM_021210	trafficking protein particle complex 1	0.0311528	0.415678	7.1335	6.64417	1.63122	DOWN	0.187515	gb:CF365268 DB_XREF=gi:34167681 DB_XREF=835884 TID=Ssc.19294.1 CNT=21 FEA=EST TIER=ConsEnd STK=2 UG=Ssc.19294 UG_TITLE=Transcribed locus, moderately similar to NP_653165.2 solute carrier family 39 (zinc transporter), member 3 (Homo sapiens) REP_ORG=S. scrofa
Ssc.1084.1.S1_at	-	NM_016472	chromosome 14 open reading frame 129	0.0312223	0.415678	7.08487	7.43276	0.706178	UP	0.133387	gb:NM_214205.1 DB_XREF=gi:47523485 GEN=IL-5 TID=Ssc.528.1 CNT=4 FEA=FLmRNA TIER=FL STK=1 LL=397409 UG=Ssc.528 DEF=Sus scrofa Interleukin 5 (IL-5), mRNA. PROD=Interleukin 5 FL=gb:NM_214205.1 REP_ORG=S. scrofa
Ssc.20362.1.S1_at	LOC389541	NM_001008395	similar to CG14977-PA	0.0312579	0.415678	7.31813	7.08723	1.25973	DOWN	0.0885571	gb:CN154137 DB_XREF=gi:46168567 DB_XREF=941324 TID=Ssc.21659.1 CNT=15 FEA=EST TIER=ConsEnd STK=1 UG=Ssc.21659 UG_TITLE=Transcribed locus, moderately similar to XP_216542.1 similar to RIKEN cDNA 3110024A21 (Rattus norvegicus) REP_ORG=S. scrofa
Ssc.4835.1.S1_at	-			0.031266	0.415678	6.68431	6.26079	1.52733	DOWN	0.162443	gb:BF702759 DB_XREF=gi:11988167 DB_XREF=MI-P-H3-aau-c-02-1-UM.s1 CLONE=MI-P-H3-aau-c-02-1-UM TID=Ssc.8255.1 CNT=1 FEA=EST TIER=ConsEnd STK=1 UG=Ssc.8255 UG_TITLE=Transcribed locus REP_ORG=S. scrofa
Ssc.1436.1.S1_at	SEC13	NM_183352	SEC13-like 1	0.0313437	0.415678	7.45571	7.68311	0.796598	UP	0.0872752	gb:CO940842 DB_XREF=gi:51307605 DB_XREF=UMC-peov1-008-e08 TID=Ssc.10727.1 CNT=9 FEA=EST TIER=Stack STK=7 UG=Ssc.10727 UG_TITLE=Transcribed locus REP_ORG=S. scrofa
Ssc.20312.1.S1_a_at	C1orf41	NM_016126	chromosome 1 open reading frame 41	0.0313558	0.415678	6.43819	6.18641	1.28631	DOWN	0.0966394	gb:AJ660207 DB_XREF=gi:49344352 DB_XREF=AJ660207 CLONE=C0005218_P10 TID=Ssc.19940.1 CNT=15 FEA=EST TIER=ConsEnd STK=1 UG=Ssc.19940 UG_TITLE=Transcribed locus, moderately similar to NP_612452.1 coiled-coil domain containing 5 (spindle associated) (Homo sapiens) REP_ORG=S. scrofa
Ssc.14277.1.A1_at	-			0.0314321	0.415678	7.54443	7.9616	0.658911	UP	0.160215	gb:CN160110 DB_XREF=gi:46174540 DB_XREF=949263 TID=Ssc.6363.1 CNT=13 FEA=EST TIER=Stack STK=7 UG=Ssc.6363 UG_TITLE=Transcribed locus REP_ORG=S. scrofa
Ssc.19660.1.S1_at	C18orf37	NM_194281	chromosome 18 open reading frame 37	0.0314394	0.415678	6.32148	6.55481	0.791888	UP	0.089619	gb:BE749714 DB_XREF=gi:10163697 DB_XREF=200741 TID=Ssc.3558.1 CNT=2 FEA=EST TIER=ConsEnd STK=2 UG=Ssc.3558 UG_TITLE=Transcribed locus REP_ORG=S. scrofa
Ssc.17356.1.S1_at	-			0.0314531	0.415678	6.54687	6.97647	0.650771	UP	0.165017	gb:CK464499 DB_XREF=gi:40835780 DB_XREF=935505 TID=Ssc.20938.1 CNT=6 FEA=EST TIER=ConsEnd STK=3 UG=Ssc.20938 UG_TITLE=Transcribed locus, weakly similar to NP_001691.1 azurocidin 1 (cationic antimicrobial protein 37) (Homo sapiens) REP_ORG=S. scrofa
Ssc.19629.2.S1_s_at	-	NM_001964	early growth response 1	0.0314899	0.263987	6.11558	7.00093	0.412569	UP	0.340179	gb:CO949649 DB_XREF=gi:51326595 DB_XREF=UMC-p8mm4-020-c12 TID=Ssc.30067.1 CNT=2 FEA=EST TIER=ConsEnd STK=2 UG=Ssc.30067 UG_TITLE=Transcribed locus REP_ORG=S. scrofa
Ssc.3479.1.A1_at	-			0.0315681	0.291418	5.48645	6.2616	0.460633	UP	0.29802	gb:CN163614 DB_XREF=gi:46178044 DB_XREF=953142 TID=Ssc.26941.1 CNT=2 FEA=EST TIER=ConsEnd STK=1 UG=Ssc.26941 UG_TITLE=Transcribed locus REP_ORG=S. scrofa
Ssc.4908.1.S1_at	MRPS11	NM_022839	mitochondrial ribosomal protein S11	0.0317091	0.416002	7.28574	6.88908	1.48685	DOWN	0.15267	gb:CO946306 DB_XREF=gi:51313065 DB_XREF=UMC-p6mm3-004-d06 TID=Ssc.29766.1 CNT=1 FEA=EST TIER=ConsEnd STK=1 UG=Ssc.29766 UG_TITLE=Transcribed locus REP_ORG=S. scrofa
Ssc.22259.1.A1_at	-	NM_003010	mitogen-activated protein kinase kinase 4	0.0317167	0.416002	6.99173	6.77335	1.24405	DOWN	0.0840549	gb:CN153329 DB_XREF=gi:46167759 DB_XREF=940436 TID=Ssc.26612.1 CNT=3 FEA=EST TIER=ConsEnd STK=1 UG=Ssc.26612 UG_TITLE=Transcribed locus, weakly similar to NP_699175.1 chromosome 6 open reading frame 141 (Homo sapiens) REP_ORG=S. scrofa
Ssc.2572.1.S1_at	PPA1	NM_021129	pyrophosphatase	0.0317877	0.416002	6.83214	7.04065	0.811793	UP	0.0803028	gb:BI338920 DB_XREF=gi:15032203 DB_XREF=363645 TID=Ssc.20382.1 CNT=6 FEA=EST TIER=ConsEnd STK=0 UG=Ssc.20382 UG_TITLE=Transcribed locus REP_ORG=S. scrofa
Ssc.26249.1.S1_at	CCNDBP1	NM_037370	cyclin D-type binding-protein 1	0.0318362	0.416121	6.9609	6.76895	1.21161	DOWN	0.0739517	gb:BE031300 DB_XREF=gi:8326309 DB_XREF=129822 TID=Ssc.24942.3 CNT=2 FEA=EST TIER=ConsEnd STK=0 UG=Ssc.24942 UG_TITLE=Transcribed locus, moderately similar to NP_892027.1 G protein-coupled receptor kinase 4 (Homo sapiens) REP_ORG=S. scrofa
Ssc.24421.1.S1_at	C12orf35	NM_018169	hypothetical protein FLJ10652	0.031854	0.0985081	4.787	6.19925	0.243593	UP	0.544177	gb:CD572126 DB_XREF=gi:31663193 DB_XREF=PBL_14_G04 CLONE=PBL TID=Ssc.2853.2 CNT=13 FEA=EST TIER=ConsEnd STK=0 UG=Ssc.2853 UG_TITLE=Transcribed locus, highly similar to NP_065190.2 THAP domain containing 11 (Homo sapiens) REP_ORG=S. scrofa
Ssc.25126.1.S1_at	-			0.0318617	0.416121	6.58201	6.95351	0.689696	UP	0.143158	gb:CF787521 DB_XREF=gi:37792082 DB_XREF=855428 TID=Ssc.18619.2 CNT=7 FEA=EST TIER=ConsEnd STK=0 UG=Ssc.18619 UG_TITLE=Transcribed locus, highly similar to NP_067006.3 RAP2C, member of RAS oncogene family (Homo sapiens) REP_ORG=S. scrofa
Ssc.2542.1.S1_at	-			0.0321449	0.280386	7.00937	6.54887	1.58485	DOWN	0.17784	gb:CF360762 DB_XREF=gi:34158791 DB_XREF=827049 TID=Ssc.14137.1 CNT=8 FEA=EST TIER=ConsEnd STK=0 UG=Ssc.14137 UG_TITLE=Transcribed locus, highly similar to NP_003913.1 hect (homologous to the E6-AP (UBE3A) carboxyl terminus) domain and RCC1 (CHC1)-like domain (RLD) 1 (Homo sapiens) REP_ORG=S. scrofa
Ssc.12452.1.S1_at	MYO1B	NM_012223	myosin IB	0.0321676	0.151623	5.41516	6.58245	0.311208	UP	0.450882	gb:AJ001204.1 DB_XREF=gi:3288633 TID=Ssc.16343.1 CNT=1 FEA=mRNA TIER=ConsEnd STK=0 LL=397543 UG_GENE=BAK UG=Ssc.16343 UG_TITLE=Bak protein DEF=Sus scrofa mRNA for pro-apoptotic Bak, partial cds. REP_ORG=S. scrofa
Ssc.16683.1.S1_at	AUP1	NM_181575	ancient ubiquitous protein 1	0.0321794	0.418729	7.16161	6.87677	1.32955	DOWN	0.110033	gb:BI403495 DB_XREF=gi:15182556 DB_XREF=MI-P-CP1-nwj-c-07-0-UI.s1 CLONE=MI-P-CP1-nwj-c-07-0-UI TID=Ssc.15219.1 CNT=26 FEA=EST TIER=ConsEnd STK=3 UG=Ssc.15219 UG_TITLE=Transcribed locus, highly similar to NP_036380.2 selenophosphate synthetase 2 (Homo sapiens) REP_ORG=S. scrofa
Ssc.22130.1.S1_at	-	NM_004438	EPH receptor A4	0.0322066	0.334124	6.22827	6.9794	0.471835	UP	0.29022	gb:CF178673 DB_XREF=gi:33290449 DB_XREF=808169 TID=Ssc.18389.2 CNT=4 FEA=EST TIER=ConsEnd STK=1 UG=Ssc.18389 UG_TITLE=Transcribed locus, highly similar to XP_346535.1 hypothetical gene supported by M37194; NM_022952 (Rattus norvegicus) REP_ORG=S. scrofa
Ssc.20489.1.S1_s_at	MDK	NM_002391	midkine	0.032249	0.309502	9.36978	8.95392	1.51567	DOWN	0.16073	gb:CK456263 DB_XREF=gi:40803477 DB_XREF=916925 TID=Ssc.8638.1 CNT=14 FEA=EST TIER=ConsEnd STK=1 UG=Ssc.8638 UG_TITLE=Transcribed locus REP_ORG=S. scrofa
Ssc.24970.2.S1_at	DIRC2	NM_032839	disrupted in renal carcinoma 2	0.0323294	0.405196	5.92428	5.61633	1.36064	DOWN	0.119099	gb:BG732972 DB_XREF=gi:14019256 DB_XREF=346646 TID=Ssc.30785.1 CNT=9 FEA=EST TIER=ConsEnd STK=0 UG=Ssc.30785 UG_TITLE=Transcribed locus REP_ORG=S. scrofa
Ssc.28179.1.A1_s_at	MYEOV2	NM_138336	helicaseprimase complex protein	0.0323568	0.389667	8.30947	7.93623	1.45243	DOWN	0.144379	gb:BP459191 DB_XREF=gi:40474030 DB_XREF=BP459191 CLONE=OVRM10165E10 TID=Ssc.17192.2 CNT=11 FEA=EST TIER=ConsEnd STK=0 UG=Ssc.17192 UG_TITLE=Transcribed locus, highly similar to NP_059830.1 WD repeat domain 1 (Homo sapiens) REP_ORG=S. scrofa
Ssc.25510.1.S1_at	SERF1A	NM_021967	small EDRK-rich factor 1A	0.0325067	0.419422	6.18024	6.58752	0.665455	UP	0.15773	gb:BI184368 DB_XREF=gi:14658777 DB_XREF=UNL-P-FN-cm-a-05-0-UNL.s1 CLONE=UNL-P-FN-cm-a-05-0-UNL TID=Ssc.5835.1 CNT=7 FEA=EST TIER=ConsEnd STK=0 UG=Ssc.5835 UG_TITLE=Transcribed locus REP_ORG=S. scrofa
Ssc.17325.1.S1_at	-	XM_498611	hypothetical gene supported by X69397	0.0325084	0.419422	9.88753	10.0653	0.837119	UP	0.0688535	gb:CN154428 DB_XREF=gi:46168858 DB_XREF=941635 TID=Ssc.7763.1 CNT=7 FEA=EST TIER=ConsEnd STK=3 UG=Ssc.7763 UG_TITLE=Transcribed locus REP_ORG=S. scrofa
Ssc.3649.1.A1_at	-			0.0325169	0.419422	7.50071	7.25274	1.28142	DOWN	0.0960387	gb:CK465356 DB_XREF=gi:40836633 DB_XREF=936458 TID=Ssc.24822.1 CNT=2 FEA=EST TIER=ConsEnd STK=1 UG=Ssc.24822 UG_TITLE=Transcribed locus REP_ORG=S. scrofa
Ssc.16681.1.A1_at	COX6A1	NM_004373	cytochrome c oxidase subunit VIa polypeptide 1	0.0325284	0.419422	9.90751	9.72154	1.20439	DOWN	0.0720347	gb:CN161692 DB_XREF=gi:46176122 DB_XREF=951006 TID=Ssc.21282.1 CNT=16 FEA=EST TIER=ConsEnd STK=3 UG=Ssc.21282 UG_TITLE=Transcribed locus, highly similar to NP_057696.1 mitochondrial solute carrier protein (Homo sapiens) REP_ORG=S. scrofa
Ssc.29104.1.S1_at	-	XM_031553	U2-associated SR140 protein	0.032549	0.419422	5.72967	6.11646	0.679229	UP	0.149844	gb:BF080491 DB_XREF=gi:10874321 DB_XREF=231405 TID=Ssc.2624.1 CNT=4 FEA=EST TIER=ConsEnd STK=0 UG=Ssc.2624 UG_TITLE=Transcribed locus REP_ORG=S. scrofa
Ssc.1559.1.S1_at	TMEM93	NM_031298	hypothetical protein MGC2963	0.0325748	0.419422	8.19124	8.00308	1.20702	DOWN	0.0729054	gb:BQ600136 DB_XREF=gi:21546862 DB_XREF=MI-P-E7-agk-e-08-1-UM.s1 CLONE=MI-P-E7-agk-e-08-1-UM TID=Ssc.11113.2 CNT=12 FEA=EST TIER=Stack STK=11 UG=Ssc.11113 UG_TITLE=Transcribed locus, highly similar to NP_001824.1 clathrin, light polypeptide (Lca) (Homo sapiens) REP_ORG=S. scrofa
Ssc.10750.1.S1_at	GTPBP8	NM_014170	HSPC135 protein	0.0326394	0.131174	5.84048	5.47179	1.44584	DOWN	0.142927	gb:NM_001001639.1 DB_XREF=gi:48675948 GEN=LOC414423 TID=Ssc.26339.1 CNT=2 FEA=FLmRNA TIER=FL STK=2 LL=414423 UG=Ssc.26339 DEF=Sus scrofa GnRH II receptor 7 transmembrane (LOC414423), mRNA. PROD=GnRH II receptor 7 transmembrane FL=gb:AY542892.1 gb:NM_001001639.1 REP_ORG=S. scrofa
Ssc.27885.1.S2_at	-	NM_031243	heterogeneous nuclear ribonucleoprotein A2B1	0.0326745	0.372996	6.52004	6.93504	0.660343	UP	0.160922	gb:BF709392 DB_XREF=gi:12008869 DB_XREF=MI-P-AY0-naf-b-12-0-UI.s3 CLONE=MI-P-AY0-naf-b-12-0-UI TID=Ssc.16620.1 CNT=2 FEA=EST TIER=ConsEnd STK=0 UG=Ssc.16620 UG_TITLE=Transcribed locus REP_ORG=S. scrofa
Ssc.3977.1.A1_at	-			0.0327412	0.419422	6.40612	6.11033	1.3442	DOWN	0.114759	gb:CF365558 DB_XREF=gi:34168253 DB_XREF=836194 TID=Ssc.19471.1 CNT=2 FEA=EST TIER=ConsEnd STK=1 UG=Ssc.19471 UG_TITLE=Transcribed locus REP_ORG=S. scrofa
Ssc.4157.1.A1_at	SAMM50	NM_015380	CGI-51 protein	0.0327559	0.419422	7.09763	6.70615	1.47918	DOWN	0.1519	gb:CK451083 DB_XREF=gi:40798297 DB_XREF=904215 TID=Ssc.23894.1 CNT=1 FEA=EST TIER=ConsEnd STK=1 UG=Ssc.23894 UG_TITLE=Transcribed locus REP_ORG=S. scrofa
Ssc.6718.1.S1_at	C15orf15	NM_016304	chromosome 15 open reading frame 15	0.0327579	0.360206	7.23418	7.64697	0.661801	UP	0.160169	gb:CO990731 DB_XREF=gi:51350005 DB_XREF=UMC-pd3ov3-006-h12 TID=Ssc.30358.1 CNT=1 FEA=EST TIER=ConsEnd STK=1 UG=Ssc.30358 UG_TITLE=Transcribed locus REP_ORG=S. scrofa
Ssc.6737.1.S1_at	-	NM_002210	integrin; alpha V	0.0327802	0.419422	6.6776	6.94752	0.763439	UP	0.104752	gb:CO948846 DB_XREF=gi:51325792 DB_XREF=UMC-p8mm4-009-h12 TID=Ssc.30045.1 CNT=1 FEA=EST TIER=ConsEnd STK=1 UG=Ssc.30045 UG_TITLE=Transcribed locus REP_ORG=S. scrofa
Ssc.7718.2.S1_at	-	NM_020948	mesoderm induction early response 1	0.0328238	0.419422	5.97381	6.24171	0.764985	UP	0.104001	gb:CF792100 DB_XREF=gi:37796661 DB_XREF=884981 TID=Ssc.22338.1 CNT=1 FEA=EST TIER=ConsEnd STK=1 UG=Ssc.22338 UG_TITLE=Transcribed locus REP_ORG=S. scrofa
Ssc.9003.1.A1_at	-	NM_005426	tumor protein p53 binding protein; 2	0.0328255	0.419422	6.45459	6.72934	0.759764	UP	0.106661	gb:BI185842 DB_XREF=gi:14660251 DB_XREF=UNL-P-FN-de-h-08-0-UNL.s1 CLONE=UNL-P-FN-de-h-08-0-UNL TID=Ssc.11911.1 CNT=1 FEA=EST TIER=ConsEnd STK=0 UG=Ssc.11911 UG_TITLE=Transcribed locus, moderately similar to NP_660327.2 similar to hypothetical protein MGC17347 (Homo sapiens) REP_ORG=S. scrofa
Ssc.13564.1.S1_at	-			0.0328862	0.419653	6.72388	6.97147	0.780679	UP	0.0961633	gb:CF175280 DB_XREF=gi:33287056 DB_XREF=799202 TID=Ssc.1067.1 CNT=22 FEA=EST TIER=Stack STK=9 UG=Ssc.1067 UG_TITLE=Transcribed locus, highly similar to NP_002785.1 proteasome (prosome, macropain) subunit, beta type, 2 (Homo sapiens) REP_ORG=S. scrofa
Ssc.22032.1.A1_at	-	NM_199190	c-Mpl binding protein	0.0329699	0.402332	5.40458	5.86422	0.631512	UP	0.178635	gb:CO942595 DB_XREF=gi:51309354 DB_XREF=UMC-p2mm3-001-f10 TID=Ssc.15283.1 CNT=4 FEA=EST TIER=ConsEnd STK=1 UG=Ssc.15283 UG_TITLE=Transcribed locus REP_ORG=S. scrofa
Ssc.19571.1.S1_at	-	NM_022060	abhydrolase domain containing 4	0.0330673	0.420291	6.13773	5.64521	1.63644	DOWN	0.191556	gb:BI182525 DB_XREF=gi:14656934 DB_XREF=UNL-P-FN-bi-g-09-0-UNL.s1 CLONE=UNL-P-FN-bi-g-09-0-UNL TID=Ssc.11433.1 CNT=2 FEA=EST TIER=ConsEnd STK=2 UG=Ssc.11433 UG_TITLE=Transcribed locus REP_ORG=S. scrofa
Ssc.19458.1.S1_at	C22orf32	NM_033318	hypothetical gene supported by AL449243	0.0330999	0.420291	8.11049	7.88886	1.24811	DOWN	0.0862189	gb:CF180418 DB_XREF=gi:33292194 DB_XREF=815520 TID=Ssc.13407.1 CNT=3 FEA=EST TIER=ConsEnd STK=2 UG=Ssc.13407 UG_TITLE=Transcribed locus, weakly similar to XP_217691.2 similar to DNA segment, Chr 3, ERATO Doi 250, expressed (Rattus norvegicus) REP_ORG=S. scrofa
Ssc.19271.1.S1_at	-	NM_017660	GATA zinc finger domain containing 2A	0.033121	0.294062	6.2331	5.76828	1.59173	DOWN	0.180855	gb:CN162773 DB_XREF=gi:46177203 DB_XREF=952191 TID=Ssc.26895.1 CNT=3 FEA=EST TIER=ConsEnd STK=2 UG=Ssc.26895 UG_TITLE=Transcribed locus, highly similar to NP_780522.1 RIKEN cDNA A130022J15 gene (Mus musculus) REP_ORG=S. scrofa
Ssc.1973.1.A1_at	-			0.0331916	0.420694	5.44627	5.72815	0.754359	UP	0.109737	gb:CO989594 DB_XREF=gi:51348868 DB_XREF=UMC-pd3end3-017-h02 TID=Ssc.30270.1 CNT=2 FEA=EST TIER=ConsEnd STK=2 UG=Ssc.30270 UG_TITLE=Transcribed locus REP_ORG=S. scrofa
Ssc.9102.1.A1_at	CLDN3	NM_001306	claudin 3	0.0333499	0.422191	6.83196	6.21729	1.84905	DOWN	0.239573	gb:BI403647 DB_XREF=gi:15182708 DB_XREF=MI-P-CP1-nwk-a-12-0-UI.s1 CLONE=MI-P-CP1-nwk-a-12-0-UI TID=Ssc.12794.1 CNT=1 FEA=EST TIER=ConsEnd STK=0 UG=Ssc.12794 UG_TITLE=Transcribed locus REP_ORG=S. scrofa
Ssc.21734.1.S1_at	-	XM_498557	LOC440123	0.0336859	0.218193	6.02396	6.70587	0.505649	UP	0.26645	gb:BI399237 DB_XREF=gi:15178304 DB_XREF=MI-P-AY1-nrp-a-05-0-UI.s1 CLONE=MI-P-AY1-nrp-a-05-0-UI TID=Ssc.20151.1 CNT=5 FEA=EST TIER=ConsEnd STK=1 UG=Ssc.20151 UG_TITLE=Transcribed locus REP_ORG=S. scrofa
Ssc.5926.1.S1_at	-			0.0337974	0.419921	6.52078	6.94386	0.655024	UP	0.165452	gb:CO939036 DB_XREF=gi:51305795 DB_XREF=UMC-pd20fet-009-e04 TID=Ssc.29940.1 CNT=1 FEA=EST TIER=ConsEnd STK=1 UG=Ssc.29940 UG_TITLE=Transcribed locus REP_ORG=S. scrofa
Ssc.25033.1.A1_at	IL6ST	NM_002184	interleukin 6 signal transducer	0.0338146	0.199213	7.43454	6.7953	1.89503	DOWN	0.250014	gb:BF703674 DB_XREF=gi:11989082 DB_XREF=MI-P-E4-abp-c-07-1-UM.s1 CLONE=MI-P-E4-abp-c-07-1-UM TID=Ssc.4130.1 CNT=8 FEA=EST TIER=ConsEnd STK=0 UG=Ssc.4130 UG_TITLE=Transcribed locus REP_ORG=S. scrofa
Ssc.26066.1.S1_at	-			0.033943	0.426277	6.2215	6.70492	0.616671	UP	0.189252	gb:BF711966 DB_XREF=gi:12011441 DB_XREF=MI-P-O1-abx-d-04-1-UM.s1 CLONE=MI-P-O1-abx-d-04-1-UM TID=Ssc.8569.1 CNT=5 FEA=EST TIER=ConsEnd STK=0 UG=Ssc.8569 UG_TITLE=Transcribed locus REP_ORG=S. scrofa
Ssc.15531.1.S1_at	TIMM9	NM_012460	translocase of inner mitochondrial membrane 9 homolog	0.0339724	0.426277	7.38609	7.19167	1.21461	DOWN	0.076129	gb:BI181032 DB_XREF=gi:14655441 DB_XREF=UNL-P-F2-aa-f-10-0-UNL.s1 CLONE=UNL-P-F2-aa-f-10-0-UNL TID=Ssc.10487.1 CNT=47 FEA=EST TIER=Stack STK=45 UG=Ssc.10487 UG_TITLE=Transcribed locus, weakly similar to XP_227232.2 similar to Retinoic acid receptor responder protein 1 (Tazarotene-induced gene 1 protein) (RAR-responsive protein TIG1) (Rattus norvegicus) REP_ORG=S. scrofa
Ssc.30974.1.S1_at	TMEM87A	NM_015497	DKFZP564G2022 protein	0.0340066	0.426277	5.92828	6.35115	0.655162	UP	0.165627	gb:BI184653 DB_XREF=gi:14659062 DB_XREF=UNL-P-FN-cp-d-10-0-UNL.s1 CLONE=UNL-P-FN-cp-d-10-0-UNL TID=Ssc.11390.1 CNT=2 FEA=EST TIER=ConsEnd STK=2 UG=Ssc.11390 UG_TITLE=Transcribed locus REP_ORG=S. scrofa
Ssc.17522.1.A1_at	-	NM_003888	aldehyde dehydrogenase 1 family; member A2	0.0341265	0.426277	5.95931	5.26867	1.99498	DOWN	0.270741	gb:BF709892 DB_XREF=gi:12009369 DB_XREF=MI-P-AY1-npy-g-11-0-UI.s1 CLONE=MI-P-AY1-npy-g-11-0-UI TID=Ssc.17091.1 CNT=5 FEA=EST TIER=ConsEnd STK=3 UG=Ssc.17091 UG_TITLE=Transcribed locus REP_ORG=S. scrofa
Ssc.18475.1.S1_at	ACOT6	XM_090885	chromosome 14 open reading frame 42	0.0341382	0.426277	6.76111	6.45316	1.36063	DOWN	0.120731	gb:CN157492 DB_XREF=gi:46171922 DB_XREF=946204 TID=Ssc.20442.1 CNT=6 FEA=EST TIER=ConsEnd STK=2 UG=Ssc.20442 UG_TITLE=Transcribed locus, moderately similar to NP_004458.3 fibrinogen-like 1 (Homo sapiens) REP_ORG=S. scrofa
Ssc.11177.1.S1_at	-			0.034145	0.193113	5.48183	5.17516	1.3589	DOWN	0.120238	gb:BX672635 DB_XREF=gi:37985449 DB_XREF=BX672635 CLONE=scac0026i.l.11 TID=Ssc.11270.1 CNT=62 FEA=mRNA TIER=Stack STK=35 LL=396989 UG_GENE=RPL19 UG=Ssc.11270 UG_TITLE=Ribosomal protein L19 REP_ORG=S. scrofa
Ssc.8904.1.A1_at	-	NM_207517	ADAMTS-like 3	0.0342763	0.426277	7.33909	6.61153	2.07003	DOWN	0.285533	gb:BF711498 DB_XREF=gi:12010973 DB_XREF=MI-P-A2-acq-a-11-1-UM.s1 CLONE=MI-P-A2-acq-a-11-1-UM TID=Ssc.10550.1 CNT=1 FEA=EST TIER=ConsEnd STK=0 UG=Ssc.10550 UG_TITLE=Transcribed locus REP_ORG=S. scrofa
Ssc.4127.1.A1_at	-	NM_005168	Rho family GTPase 3	0.0342803	0.426277	6.43406	5.96306	1.6016	DOWN	0.184851	gb:CK457492 DB_XREF=gi:40828773 DB_XREF=921793 TID=Ssc.23840.2 CNT=1 FEA=EST TIER=ConsEnd STK=1 UG=Ssc.23840 UG_TITLE=Transcribed locus, highly similar to NP_112545.1 radial spokehead-like 1 (Mus musculus) REP_ORG=S. scrofa
Ssc.3560.3.A1_at	-			0.0342879	0.426277	5.87547	6.41084	0.585453	UP	0.210124	gb:BX675236 DB_XREF=gi:38009129 DB_XREF=BX675236 CLONE=scac0030i.d.23 TID=Ssc.19735.1 CNT=2 FEA=EST TIER=ConsEnd STK=1 UG=Ssc.19735 UG_TITLE=Transcribed locus, weakly similar to NP_031756.1 procollagen, type XII, alpha 1 (Mus musculus) REP_ORG=S. scrofa
Ssc.4438.1.A1_at	-			0.0343303	0.260044	7.91726	7.64599	1.31162	DOWN	0.1065	gb:CN032151 DB_XREF=gi:48726687 DB_XREF=UMC-pgvo3-001-h10 TID=Ssc.28063.1 CNT=1 FEA=EST TIER=ConsEnd STK=1 UG=Ssc.28063 UG_TITLE=Transcribed locus REP_ORG=S. scrofa
Ssc.2481.1.S1_at	-	XM_371760	hypothetical protein LOC116068	0.034369	0.317547	5.0334	5.80431	0.462591	UP	0.302751	gb:AJ668370 DB_XREF=gi:49352821 DB_XREF=AJ668370 CLONE=C0000045_F22 TID=Ssc.24911.1 CNT=7 FEA=EST TIER=ConsEnd STK=0 UG=Ssc.24911 UG_TITLE=Transcribed locus, moderately similar to NP_061837.2 solute carrier family 37 (glycerol-3-phosphate transporter), member 1 (Homo sapiens) REP_ORG=S. scrofa
Ssc.2848.1.A1_at	-	NM_016201	angiomotin like 2	0.0344188	0.426277	8.15075	8.35924	0.811812	UP	0.0819062	gb:BX919227 DB_XREF=gi:41136046 DB_XREF=BX919227 CLONE=scan0005d.d.13 TID=Ssc.19435.1 CNT=8 FEA=EST TIER=ConsEnd STK=0 UG=Ssc.19435 UG_TITLE=Transcribed locus, weakly similar to XP_342386.1 similar to hypothetical protein FLJ13045 (Rattus norvegicus) REP_ORG=S. scrofa
Ssc.12946.1.A1_at	-			0.0344222	0.357569	7.16842	6.72774	1.55375	DOWN	0.173128	gb:CN163579 DB_XREF=gi:46178009 DB_XREF=953104 TID=Ssc.1837.1 CNT=27 FEA=EST TIER=Stack STK=14 UG=Ssc.1837 UG_TITLE=Transcribed locus, highly similar to NP_001779.1 CDC10 cell division cycle 10 homolog (S. cerevisiae) (Homo sapiens) REP_ORG=S. scrofa
Ssc.4848.1.S1_at	CNN3	NM_001839	calponin 3; acidic	0.0345283	0.426757	8.72791	9.14127	0.661422	UP	0.162525	gb:BF704255 DB_XREF=gi:11989663 DB_XREF=MI-P-O3-aay-f-09-1-UM.s1 CLONE=MI-P-O3-aay-f-09-1-UM TID=Ssc.8718.1 CNT=1 FEA=EST TIER=ConsEnd STK=1 UG=Ssc.8718 UG_TITLE=Transcribed locus REP_ORG=S. scrofa
Ssc.4677.1.A1_at	JMJD1C	NM_004241	jumonji domain containing 1C	0.0346379	0.42695	6.75137	7.15132	0.670352	UP	0.157378	gb:CO947013 DB_XREF=gi:51313772 DB_XREF=UMC-p6mm3-013-f05 TID=Ssc.31197.1 CNT=1 FEA=EST TIER=ConsEnd STK=1 UG=Ssc.31197 UG_TITLE=Transcribed locus REP_ORG=S. scrofa
Ssc.6801.1.S1_at	-	NM_005433	v-yes-1 Yamaguchi sarcoma viral oncogene homolog 1	0.0346821	0.426981	6.75944	7.26708	0.601915	UP	0.199816	gb:CO942358 DB_XREF=gi:51309117 DB_XREF=UMC-p2mm2-001-a05 TID=Ssc.29658.1 CNT=1 FEA=EST TIER=ConsEnd STK=1 UG=Ssc.29658 UG_TITLE=Transcribed locus REP_ORG=S. scrofa
Ssc.1169.1.A1_s_at	-			0.0347292	0.426986	8.79347	8.49163	1.35235	DOWN	0.118853	gb:AF133338.1 DB_XREF=gi:13491118 TID=Ssc.15821.1 CNT=2 FEA=mRNA TIER=ConsEnd STK=0 LL=396706 UG_GENE=UTY UG=Ssc.15821 UG_TITLE=Ubiquitous TPR motif protein UTY DEF=Sus scrofa ubiquitous TPR motif protein UTY (UTY) mRNA, partial cds. REP_ORG=S. scrofa
Ssc.9772.1.S1_at	-	NM_198467	round spermatid basic protein 1-like	0.0347985	0.426986	5.11933	5.57811	0.632051	UP	0.18074	gb:BX923687 DB_XREF=gi:41140535 DB_XREF=BX923687 CLONE=scan0014d.e.17 TID=Ssc.25862.1 CNT=1 FEA=EST TIER=ConsEnd STK=1 UG=Ssc.25862 UG_TITLE=Transcribed locus REP_ORG=S. scrofa
Ssc.4917.2.S1_a_at	FLJ22222	NM_024648	hypothetical protein FLJ22222	0.0348648	0.257012	6.15022	5.56266	1.7996	DOWN	0.231583	gb:CO950227 DB_XREF=gi:51327172 DB_XREF=UMC-pd12cl-008-d12 TID=Ssc.29157.1 CNT=1 FEA=EST TIER=ConsEnd STK=1 UG=Ssc.29157 UG_TITLE=Transcribed locus REP_ORG=S. scrofa
Ssc.27652.1.A1_at	-			0.0350102	0.427801	4.99054	5.43775	0.639414	UP	0.176448	gb:BQ604842 DB_XREF=gi:21551568 DB_XREF=MI-P-CP1-nzd-b-10-0-UI.s1 CLONE=MI-P-CP1-nzd-b-10-0-UI TID=Ssc.13221.1 CNT=2 FEA=EST TIER=ConsEnd STK=0 UG=Ssc.13221 UG_TITLE=Transcribed locus REP_ORG=S. scrofa
Ssc.30671.1.A1_at	MPZL1	NM_003953	myelin protein zero-like 1	0.0350292	0.427801	7.86889	7.56221	1.35892	DOWN	0.121023	gb:CK452876 DB_XREF=gi:40800090 DB_XREF=908543 TID=Ssc.23926.1 CNT=4 FEA=EST TIER=ConsEnd STK=2 UG=Ssc.23926 UG_TITLE=Transcribed locus REP_ORG=S. scrofa
Ssc.21893.1.S1_at	-			0.0350334	0.39503	5.90544	5.60296	1.35321	DOWN	0.119367	gb:BX675631 DB_XREF=gi:38009766 DB_XREF=BX675631 CLONE=scac0028i.f.10 TID=Ssc.20292.1 CNT=4 FEA=EST TIER=ConsEnd STK=1 UG=Ssc.20292 UG_TITLE=Transcribed locus, moderately similar to NP_078854.1 hypothetical protein FLJ22709 (Homo sapiens) REP_ORG=S. scrofa
Ssc.2202.1.S1_at	PREB	NM_013388	prolactin regulatory element binding	0.0351607	0.428601	6.64696	6.25299	1.48286	DOWN	0.155614	gb:CF795593 DB_XREF=gi:37800166 DB_XREF=891763 TID=Ssc.11828.1 CNT=4 FEA=EST TIER=ConsEnd STK=1 UG=Ssc.11828 UG_TITLE=Transcribed locus, moderately similar to NP_001536.1 immature colon carcinoma transcript 1 (Homo sapiens) REP_ORG=S. scrofa
Ssc.13207.1.A1_at	COPA	NM_004371	coatomer protein complex; subunit alpha	0.0352635	0.428601	7.59156	7.92658	0.715322	UP	0.132427	gb:CK452108 DB_XREF=gi:40799322 DB_XREF=907702 TID=Ssc.19917.1 CNT=22 FEA=EST TIER=Stack STK=11 UG=Ssc.19917 UG_TITLE=Transcribed locus, highly similar to NP_115607.1 hypothetical protein FLJ22875 (Homo sapiens) REP_ORG=S. scrofa
Ssc.22690.1.A1_at	-			0.0353067	0.349482	5.75012	6.33587	0.556685	UP	0.231609	gb:CO952477 DB_XREF=gi:51329478 DB_XREF=UMC-pfeto1-004-h07 TID=Ssc.31189.1 CNT=3 FEA=EST TIER=ConsEnd STK=1 UG=Ssc.31189 UG_TITLE=Transcribed locus REP_ORG=S. scrofa
Ssc.924.3.A1_at	-	NM_003246	thrombospondin 1	0.0353814	0.149216	6.83807	8.07951	0.288969	UP	0.491131	gb:BF713512 DB_XREF=gi:12012987 DB_XREF=MI-P-E3-acw-a-03-1-UM.s1 CLONE=MI-P-E3-acw-a-03-1-UM TID=Ssc.7159.1 CNT=1 FEA=EST TIER=ConsEnd STK=0 UG=Ssc.7159 UG_TITLE=Transcribed locus REP_ORG=S. scrofa
Ssc.8605.1.A1_s_at	ASF1A	NM_014034	ASF1 anti-silencing function 1 homolog A	0.0354164	0.428601	7.21143	6.94001	1.31183	DOWN	0.107406	gb:BQ601541 DB_XREF=gi:21548267 DB_XREF=MI-P-HO-aft-c-09-1-UM.s1 CLONE=MI-P-HO-aft-c-09-1-UM TID=Ssc.14245.1 CNT=1 FEA=EST TIER=ConsEnd STK=0 UG=Ssc.14245 UG_TITLE=Transcribed locus REP_ORG=S. scrofa
AFFX-Ssc-ef1a-3_at	-			0.035439	0.428601	10.5422	10.6653	0.88423	UP	0.0486956	B. subtilis GEN=pheB DB_XREF=gb:M24537.1 NOTE=SIF corresponding to nucleotides 2897-3200 of gb:M24537.1, not 100% identical DEF=Bacillus subtillis sporulation protein (spoOB), GTP-binding protein (obg), phenylalanine biosynthesis associated protein (pheB), and monofunctional prephenate dehydratase (pheA) genes, complete cds.
Ssc.15598.1.S1_at	-	NM_198337	insulin induced gene 1	0.0354796	0.428601	7.13599	6.72875	1.50266	DOWN	0.161222	gb:CK465713 DB_XREF=gi:40836990 DB_XREF=936850 TID=Ssc.21153.1 CNT=46 FEA=EST TIER=Stack STK=9 UG=Ssc.21153 UG_TITLE=Transcribed locus, highly similar to XP_131821.2 isoprenylcysteine carboxyl methyltransferase (Mus musculus) REP_ORG=S. scrofa
Ssc.7654.1.A1_at	HSPA2	NM_021979	heat shock 70kDa protein 2	0.0357485	0.402908	6.86289	7.22985	0.692839	UP	0.145556	gb:CF787996 DB_XREF=gi:37792557 DB_XREF=856701 TID=Ssc.22142.1 CNT=1 FEA=EST TIER=ConsEnd STK=1 UG=Ssc.22142 UG_TITLE=Transcribed locus REP_ORG=S. scrofa
Ssc.17758.1.S1_at	TMEM147	NM_032635	seven transmembrane domain protein	0.0357963	0.429883	8.3199	7.97683	1.40927	DOWN	0.136129	gb:CN160545 DB_XREF=gi:46174975 DB_XREF=949735 TID=Ssc.16613.1 CNT=5 FEA=EST TIER=ConsEnd STK=3 UG=Ssc.16613 UG_TITLE=Transcribed locus REP_ORG=S. scrofa
Ssc.8585.1.A1_at	-	NM_020353	phospholipid scramblase 4	0.0359047	0.397491	5.59501	6.30022	0.494009	UP	0.280033	gb:BQ603238 DB_XREF=gi:21549964 DB_XREF=MI-P-NA-afr-b-04-1-UM.s1 CLONE=MI-P-NA-afr-b-04-1-UM TID=Ssc.13702.1 CNT=1 FEA=EST TIER=ConsEnd STK=0 UG=Ssc.13702 UG_TITLE=Transcribed locus REP_ORG=S. scrofa
Ssc.1026.1.S1_at	BBX	NM_020235	bobby sox homolog	0.0359239	0.407626	6.95506	6.57968	1.45554	DOWN	0.149081	gb:NM_001001769.1 DB_XREF=gi:48976126 GEN=MAP17 TID=Ssc.1743.1 CNT=15 FEA=FLmRNA TIER=FL+Stack STK=6 LL=414756 UG=Ssc.1743 DEF=Sus scrofa membrane-associated protein 17 (MAP17), mRNA. PROD=membrane-associated protein 17 FL=gb:AY626348.1 gb:NM_001001769.1 REP_ORG=S. scrofa
Ssc.25975.2.A1_at	-	NM_005788	HMT1 hnRNP methyltransferase-like 3	0.0362221	0.432282	4.66675	5.27543	0.544069	UP	0.242248	gb:BI403619 DB_XREF=gi:15182680 DB_XREF=MI-P-CP1-nwp-g-03-0-UI.s1 CLONE=MI-P-CP1-nwp-g-03-0-UI TID=Ssc.3098.1 CNT=5 FEA=EST TIER=ConsEnd STK=0 UG=Ssc.3098 UG_TITLE=Transcribed locus REP_ORG=S. scrofa
Ssc.9701.1.S1_at	-	NM_014876	KIAA0063 gene product	0.0362886	0.432744	6.64274	6.41661	1.25374	DOWN	0.0900396	gb:BX918859 DB_XREF=gi:41135678 DB_XREF=BX918859 CLONE=scan0004d.c.08 TID=Ssc.25560.1 CNT=2 FEA=EST TIER=ConsEnd STK=1 UG=Ssc.25560 UG_TITLE=Transcribed locus REP_ORG=S. scrofa
Ssc.11528.1.A1_at	-	NM_014622	loss of heterozygosity; 11; chromosomal region 2; gene A	0.0363415	0.242033	6.74714	6.2158	1.70122	DOWN	0.211648	gb:AW429507 DB_XREF=gi:6960814 DB_XREF=67764 TID=Ssc.16332.1 CNT=3 FEA=mRNA TIER=ConsEnd STK=0 LL=397535 UG_GENE=MRP2 UG=Ssc.16332 UG_TITLE=Multidrug resistance associated protein 2 REP_ORG=S. scrofa
Ssc.22368.1.A1_at	-			0.0363497	0.274403	5.12484	4.68528	1.55203	DOWN	0.175098	gb:CF179700 DB_XREF=gi:33291476 DB_XREF=814709 TID=Ssc.3687.3 CNT=1 FEA=EST TIER=ConsEnd STK=1 UG=Ssc.3687 UG_TITLE=Transcribed locus, highly similar to XP_044347.4 KIAA0913 (Homo sapiens) REP_ORG=S. scrofa
Ssc.26269.1.S1_at	-			0.0364214	0.303962	6.46497	5.95502	1.6652	DOWN	0.203238	gb:BI399199 DB_XREF=gi:15178260 DB_XREF=MI-P-AY1-nro-d-11-0-UI.s1 CLONE=MI-P-AY1-nro-d-11-0-UI TID=Ssc.9880.1 CNT=5 FEA=EST TIER=ConsEnd STK=0 UG=Ssc.9880 UG_TITLE=Transcribed locus REP_ORG=S. scrofa
Ssc.3615.1.S1_at	PPIL2	NM_148176	peptidylprolyl isomerase	0.0365747	0.433762	6.12939	5.72535	1.49787	DOWN	0.161204	gb:CN154960 DB_XREF=gi:46169390 DB_XREF=942224 TID=Ssc.22444.2 CNT=2 FEA=EST TIER=ConsEnd STK=1 UG=Ssc.22444 UG_TITLE=Transcribed locus REP_ORG=S. scrofa
Ssc.8475.1.A1_at	-			0.0366381	0.433762	5.45255	5.84898	0.672717	UP	0.158237	gb:BQ603941 DB_XREF=gi:21550667 DB_XREF=MI-P-CP1-nza-i-08-0-UI.s1 CLONE=MI-P-CP1-nza-i-08-0-UI TID=Ssc.1086.1 CNT=1 FEA=EST TIER=ConsEnd STK=0 UG=Ssc.1086 UG_TITLE=Transcribed locus, moderately similar to XP_342751.1 similar to microfibril-associated glycoprotein-2 (Rattus norvegicus) REP_ORG=S. scrofa
Ssc.24519.1.S1_at	MCPH1	NM_024596	microcephaly; primary autosomal recessive 1	0.0366554	0.418818	5.64278	4.99558	1.91018	DOWN	0.258362	gb:BX670718 DB_XREF=gi:37981526 DB_XREF=BX670718 CLONE=scac0034i.b.24 TID=Ssc.21850.1 CNT=9 FEA=EST TIER=ConsEnd STK=0 UG=Ssc.21850 UG_TITLE=Transcribed locus, moderately similar to NP_004640.1 chromosome 21 open reading frame 33 (Homo sapiens) REP_ORG=S. scrofa
Ssc.17285.1.A1_at	COPS5	NM_006837	COP9 constitutive photomorphogenic homolog subunit 5	0.0367005	0.434052	8.02072	7.87782	1.15361	DOWN	0.057064	gb:CN167189 DB_XREF=gi:46181619 DB_XREF=999302 TID=Ssc.28522.1 CNT=13 FEA=EST TIER=ConsEnd STK=3 UG=Ssc.28522 UG_TITLE=Transcribed locus, highly similar to XP_342943.1 similar to selenoprotein N, 1; selenoprotein N; muscular dystrophy with rigid spine 1; rigid spine muscular dystrophy 1 (Rattus norvegicus) REP_ORG=S. scrofa
Ssc.4753.1.A1_at	TEK	NM_000459	TEK tyrosine kinase; endothelial	0.0368443	0.1888	6.51616	6.97802	0.630108	UP	0.18462	gb:BE749740 DB_XREF=gi:10163732 DB_XREF=200776 TID=Ssc.5122.1 CNT=1 FEA=EST TIER=ConsEnd STK=1 UG=Ssc.5122 UG_TITLE=Transcribed locus REP_ORG=S. scrofa
Ssc.26820.1.A1_at	-	NM_020342	solute carrier family 39	0.0369571	0.435374	7.08458	6.83271	1.28643	DOWN	0.100759	gb:CO955888 DB_XREF=gi:51332951 DB_XREF=UMC-pputal4-001-e06 TID=Ssc.15508.2 CNT=3 FEA=EST TIER=ConsEnd STK=0 UG=Ssc.15508 UG_TITLE=Transcribed locus REP_ORG=S. scrofa
Ssc.4985.1.A1_at	-			0.0370208	0.340492	7.25239	7.57125	0.726975	UP	0.127615	gb:CO953115 DB_XREF=gi:51330136 DB_XREF=UMC-pfeto1-014-d12 TID=Ssc.25792.2 CNT=1 FEA=EST TIER=ConsEnd STK=1 UG=Ssc.25792 UG_TITLE=Transcribed locus, highly similar to NP_710148.1 Down syndrome critical region gene 5 (Homo sapiens) REP_ORG=S. scrofa
Ssc.823.1.A1_at	-			0.037057	0.435575	6.73473	6.15431	1.78678	DOWN	0.232352	gb:CN155117 DB_XREF=gi:46169547 DB_XREF=942390 TID=Ssc.27375.1 CNT=2 FEA=EST TIER=ConsEnd STK=0 UG=Ssc.27375 UG_TITLE=Transcribed locus REP_ORG=S. scrofa
Ssc.26276.1.S1_at	-			0.0372497	0.436637	8.2087	8.58706	0.684982	UP	0.151668	gb:BG894410 DB_XREF=gi:14304651 DB_XREF=355036 TID=Ssc.6338.2 CNT=5 FEA=EST TIER=ConsEnd STK=0 UG=Ssc.6338 UG_TITLE=Transcribed locus, highly similar to NP_003359.3 ubiquitin specific protease 1 (Homo sapiens) REP_ORG=S. scrofa
Ssc.7551.1.A1_at	-	NM_014774	KIAA0494 gene product	0.0372682	0.436637	6.59536	6.14806	1.56408	DOWN	0.179323	gb:CF362386 DB_XREF=gi:34161998 DB_XREF=829663 TID=Ssc.19456.1 CNT=1 FEA=EST TIER=ConsEnd STK=1 UG=Ssc.19456 UG_TITLE=Transcribed locus REP_ORG=S. scrofa
Ssc.30702.1.S1_s_at	PHPT1	NM_014172	phosphohistidine phosphatase 1	0.037282	0.436637	8.2096	7.86806	1.40712	DOWN	0.13694	gb:CK462512 DB_XREF=gi:40833793 DB_XREF=933316 TID=Ssc.27369.1 CNT=3 FEA=EST TIER=ConsEnd STK=2 UG=Ssc.27369 UG_TITLE=Transcribed locus, moderately similar to NP_004940.1 desmocollin 2 (Homo sapiens) REP_ORG=S. scrofa
Ssc.7444.2.S1_at	CREM	NM_001881	cAMP responsive element modulator	0.0374488	0.407585	6.56329	6.19694	1.44246	DOWN	0.147054	gb:CF365219 DB_XREF=gi:34167585 DB_XREF=835830 TID=Ssc.18962.1 CNT=1 FEA=EST TIER=ConsEnd STK=1 UG=Ssc.18962 UG_TITLE=Transcribed locus, weakly similar to NP_085142.1 KIAA1701 protein (Homo sapiens) REP_ORG=S. scrofa
Ssc.10143.1.A1_at	-	NM_012105	beta-site APP-cleaving enzyme 2	0.0374781	0.437261	7.63741	7.25468	1.46629	DOWN	0.153662	gb:NM_213968.1 DB_XREF=gi:47522763 GEN=CD29 TID=Ssc.4621.1 CNT=49 FEA=FLmRNA TIER=FL+Stack STK=12 LL=397019 UG=Ssc.4621 DEF=Sus scrofa integrin beta-1 subunit (CD29), mRNA. PROD=integrin beta-1 subunit FL=gb:NM_213968.1 gb:AF192528.1 REP_ORG=S. scrofa
Ssc.5257.1.S1_at	-	NM_006577	UDP-GlcNAc:betaGal beta-1;3-N-acetylglucosaminyltransferas	0.0375375	0.437261	7.19278	7.368	0.839274	UP	0.0703761	gb:BQ597726 DB_XREF=gi:21544452 DB_XREF=MI-P-A2-afe-f-01-1-UM.s1 CLONE=MI-P-A2-afe-f-01-1-UM TID=Ssc.10701.1 CNT=1 FEA=EST TIER=ConsEnd STK=1 UG=Ssc.10701 UG_TITLE=Transcribed locus REP_ORG=S. scrofa
Ssc.4963.1.A1_at	-	NM_031954	potassium channel tetramerisation domain containing 10	0.0375728	0.397016	7.68909	7.3891	1.34984	DOWN	0.120518	gb:CO988640 DB_XREF=gi:51347914 DB_XREF=UMC-pd3end3-004-g02 TID=Ssc.30229.1 CNT=1 FEA=EST TIER=ConsEnd STK=1 UG=Ssc.30229 UG_TITLE=Transcribed locus REP_ORG=S. scrofa
Ssc.24963.1.A1_at	-	NM_005999	translin-associated factor X	0.037608	0.437261	6.8897	7.06702	0.83751	UP	0.0712554	gb:CD572780 DB_XREF=gi:31663847 DB_XREF=PBL_9_G09 CLONE=PBL TID=Ssc.17607.1 CNT=10 FEA=EST TIER=ConsEnd STK=0 UG=Ssc.17607 UG_TITLE=Transcribed locus, moderately similar to NP_612480.1 hypothetical protein BC007540 (Homo sapiens) REP_ORG=S. scrofa
Ssc.18221.1.S1_at	KIAA0368	XM_036708	KIAA0368	0.037613	0.437261	6.19225	6.5881	0.673106	UP	0.159076	gb:CN166287 DB_XREF=gi:46180717 DB_XREF=997548 TID=Ssc.9764.1 CNT=10 FEA=EST TIER=ConsEnd STK=2 UG=Ssc.9764 UG_TITLE=Transcribed locus, highly similar to XP_033371.3 chromosome 14 open reading frame 120 (Homo sapiens) REP_ORG=S. scrofa
Ssc.1681.1.S1_at	NDUFS7	NM_024407	NADH dehydrogenase	0.0376591	0.43752	7.16631	6.82977	1.4001	DOWN	0.135284	gb:CN153134 DB_XREF=gi:46167564 DB_XREF=940224 TID=Ssc.1703.1 CNT=11 FEA=EST TIER=ConsEnd STK=3 UG=Ssc.1703 UG_TITLE=Transcribed locus REP_ORG=S. scrofa
Ssc.13548.1.S1_at	-	NM_015938	NMD3 homolog	0.0377076	0.437842	6.47021	6.75053	0.755542	UP	0.112722	gb:CN162646 DB_XREF=gi:46177076 DB_XREF=952050 TID=Ssc.15729.1 CNT=21 FEA=EST TIER=Stack STK=9 UG=Ssc.15729 UG_TITLE=Transcribed locus, highly similar to NP_003332.1 ubiquitin-conjugating enzyme E2E 1 (UBC45 homolog, yeast) (Homo sapiens) REP_ORG=S. scrofa
Ssc.7247.1.S1_at	RAC1	NM_006908	ras-related C3 botulinum toxin substrate 1	0.0377743	0.437928	9.04785	8.76589	1.32573	DOWN	0.113432	gb:CF368772 DB_XREF=gi:34174619 DB_XREF=853454 TID=Ssc.18593.2 CNT=1 FEA=EST TIER=ConsEnd STK=1 UG=Ssc.18593 UG_TITLE=Transcribed locus REP_ORG=S. scrofa
Ssc.9695.2.S1_at	-	NM_014876	KIAA0063 gene product	0.0379178	0.100793	4.92471	4.38724	1.71167	DOWN	0.216437	gb:BX915675 DB_XREF=gi:41132454 DB_XREF=BX915675 CLONE=scan0027d.g.16 TID=Ssc.26174.1 CNT=2 FEA=EST TIER=ConsEnd STK=1 UG=Ssc.26174 UG_TITLE=Transcribed locus REP_ORG=S. scrofa
Ssc.30253.1.A1_at	-	NM_015358	zinc finger; CW type with coiled-coil domain 3	0.0379344	0.437928	5.20058	5.89408	0.499827	UP	0.279298	gb:BP157740 DB_XREF=gi:40407213 DB_XREF=BP157740 CLONE=SPL010021D03 TID=Ssc.17532.1 CNT=2 FEA=EST TIER=ConsEnd STK=0 UG=Ssc.17532 UG_TITLE=Transcribed locus REP_ORG=S. scrofa
Ssc.925.1.S1_at	RPL37	NM_000997	ribosomal protein L37	0.0380111	0.390322	9.9749	10.3425	0.692393	UP	0.148125	gb:BF711727 DB_XREF=gi:12011202 DB_XREF=MI-P-E6-acf-e-02-1-UM.s1 CLONE=MI-P-E6-acf-e-02-1-UM TID=Ssc.7704.1 CNT=1 FEA=EST TIER=ConsEnd STK=0 UG=Ssc.7704 UG_TITLE=Transcribed locus REP_ORG=S. scrofa
Ssc.24144.1.S1_at	-	NM_004302	activin A receptor; type IB	0.0380627	0.367115	5.94799	5.57979	1.44513	DOWN	0.148419	gb:AW482694 DB_XREF=gi:7052800 DB_XREF=46645 TID=Ssc.18438.1 CNT=21 FEA=EST TIER=ConsEnd STK=0 UG=Ssc.18438 UG_TITLE=Transcribed locus REP_ORG=S. scrofa
Ssc.1262.1.S1_at	C14orf2	NM_004894	chromosome 14 open reading frame 2	0.0380982	0.438784	8.72703	8.49163	1.26542	DOWN	0.0949115	gb:CN165455 DB_XREF=gi:46179885 DB_XREF=995876 TID=Ssc.28893.1 CNT=86 FEA=EST TIER=Stack STK=53 UG=Ssc.28893 UG_TITLE=Transcribed locus, moderately similar to NP_001900.1 cathepsin D (lysosomal aspartyl protease) (Homo sapiens) REP_ORG=S. scrofa
Ssc.19545.1.S1_at	RBM8A	NM_012459	translocase of inner mitochondrial membrane 8 homolog B	0.0382182	0.438784	8.72417	8.49891	1.25265	DOWN	0.0908971	gb:CK457121 DB_XREF=gi:40804335 DB_XREF=921392 TID=Ssc.24175.1 CNT=3 FEA=EST TIER=ConsEnd STK=2 UG=Ssc.24175 UG_TITLE=Transcribed locus, highly similar to NP_000438.1 presenilin 2 (Alzheimer disease 4) (Homo sapiens) REP_ORG=S. scrofa
Ssc.21290.2.A1_at	-	NM_014779	TSC22 domain family; member 2	0.0382455	0.438784	7.17271	7.42815	0.774575	UP	0.103094	gb:CO956375 DB_XREF=gi:51333438 DB_XREF=UMC-pputal6-002-c06 TID=Ssc.27569.1 CNT=8 FEA=EST TIER=ConsEnd STK=1 UG=Ssc.27569 UG_TITLE=Transcribed locus, highly similar to NP_076959.1 chromosome 7 open reading frame 25 (Homo sapiens) REP_ORG=S. scrofa
Ssc.2507.2.S1_at	C21orf57			0.0383488	0.438878	5.12207	5.54267	0.656649	UP	0.169871	gb:CN166265 DB_XREF=gi:46180695 DB_XREF=997525 TID=Ssc.26799.1 CNT=7 FEA=EST TIER=ConsEnd STK=0 UG=Ssc.26799 UG_TITLE=Transcribed locus, highly similar to NP_004672.2 eukaryotic translation initiation factor 1A, Y-linked (Homo sapiens) REP_ORG=S. scrofa
Ssc.7521.1.A1_at	-	NM_033224	purine-rich element binding protein B	0.0383718	0.412716	7.6645	7.32062	1.41041	DOWN	0.138905	gb:CF365437 DB_XREF=gi:34168017 DB_XREF=836066 TID=Ssc.19253.2 CNT=1 FEA=EST TIER=ConsEnd STK=1 UG=Ssc.19253 UG_TITLE=Transcribed locus REP_ORG=S. scrofa
Ssc.5119.1.S1_at	SLC25A28	NM_031212	solute carrier family 25; member 28	0.0384382	0.438878	6.22442	5.77603	1.56578	DOWN	0.181199	gb:CN032183 DB_XREF=gi:48726719 DB_XREF=UMC-pgvo4-002-d07 TID=Ssc.28013.1 CNT=1 FEA=EST TIER=ConsEnd STK=1 UG=Ssc.28013 UG_TITLE=Transcribed locus REP_ORG=S. scrofa
Ssc.9291.1.A1_at	-	NM_017734	palmdelphin	0.0385253	0.167418	5.9748	6.91449	0.390747	UP	0.37997	gb:BF709016 DB_XREF=gi:12008493 DB_XREF=MI-P-AY0-nab-c-10-0-UI.s1 CLONE=MI-P-AY0-nab-c-10-0-UI TID=Ssc.8995.1 CNT=1 FEA=EST TIER=ConsEnd STK=0 UG=Ssc.8995 UG_TITLE=Transcribed locus REP_ORG=S. scrofa
Ssc.183.1.S1_at	GSTO1	NM_004832	glutathione S-transferase omega 1	0.0387716	0.232975	6.94782	7.59626	0.522862	UP	0.262633	gb:CK465031 DB_XREF=gi:40836312 DB_XREF=936101 TID=Ssc.24877.1 CNT=9 FEA=EST TIER=ConsEnd STK=2 UG=Ssc.24877 UG_TITLE=Transcribed locus REP_ORG=S. scrofa
Ssc.13477.1.S1_at	USP33	NM_015017	ubiquitin specific protease 33	0.0388346	0.441188	6.54911	7.01732	0.626122	UP	0.189717	gb:BX926322 DB_XREF=gi:41143170 DB_XREF=BX926322 CLONE=scan0021d.c.08 TID=Ssc.2930.1 CNT=24 FEA=EST TIER=Stack STK=9 UG=Ssc.2930 UG_TITLE=Transcribed locus, highly similar to NP_008921.1 WAS protein family, member 2 (Homo sapiens) REP_ORG=S. scrofa
Ssc.27190.1.S1_at	-	NM_153218	hypothetical protein FLJ38725	0.0390785	0.442249	6.65008	6.10271	1.7287	DOWN	0.222153	gb:BF702568 DB_XREF=gi:11987976 DB_XREF=MI-P-E3-aak-h-05-1-UM.s1 CLONE=MI-P-E3-aak-h-05-1-UM TID=Ssc.4325.1 CNT=3 FEA=EST TIER=ConsEnd STK=0 UG=Ssc.4325 UG_TITLE=Transcribed locus REP_ORG=S. scrofa
Ssc.16720.1.S1_a_at	AP1B1	NM_001127	adaptor-related protein complex 1; beta 1 subunit	0.0392668	0.443188	7.12981	7.41658	0.750683	UP	0.116534	gb:CN028428 DB_XREF=gi:48722964 DB_XREF=UMC-pblivp1-006-h04 TID=Ssc.28409.1 CNT=11 FEA=EST TIER=ConsEnd STK=3 UG=Ssc.28409 UG_TITLE=Transcribed locus, highly similar to NP_036324.1 fracture callus 1 homolog (rat) (Homo sapiens) REP_ORG=S. scrofa
Ssc.23963.1.S1_at	C13orf15	NM_014059	response gene to complement 32	0.0392844	0.386766	7.33102	7.74844	0.658745	UP	0.169644	gb:BG894750 DB_XREF=gi:14304991 DB_XREF=355479 TID=Ssc.2824.1 CNT=26 FEA=EST TIER=ConsEnd STK=0 UG=Ssc.2824 UG_TITLE=Transcribed locus, moderately similar to NP_002924.1 ribonuclease, RNase A family, 1 (pancreatic) (Homo sapiens) REP_ORG=S. scrofa
Ssc.6796.1.A1_at	-	NM_012297	Ras-GTPase activating protein SH3 domain-binding protein 2	0.0394744	0.444011	6.54566	6.94972	0.667602	UP	0.164422	gb:CO990658 DB_XREF=gi:51349932 DB_XREF=UMC-pd3ov3-006-a09 TID=Ssc.30355.1 CNT=1 FEA=EST TIER=ConsEnd STK=1 UG=Ssc.30355 UG_TITLE=Transcribed locus REP_ORG=S. scrofa
Ssc.7780.1.A1_at	LOC648152	NM_001184	ataxia telangiectasia and Rad3 related	0.0394812	0.444011	5.7864	6.07997	0.745596	UP	0.119466	gb:CF795781 DB_XREF=gi:37800354 DB_XREF=891973 TID=Ssc.22538.1 CNT=1 FEA=EST TIER=ConsEnd STK=1 UG=Ssc.22538 UG_TITLE=Transcribed locus, highly similar to XP_215551.2 similar to RIKEN cDNA D630029K19 (Rattus norvegicus) REP_ORG=S. scrofa
Ssc.28912.1.S1_at	DOLK	NM_014908	transmembrane protein 15	0.0394972	0.444011	5.95639	5.62179	1.39738	DOWN	0.136177	gb:BG895566 DB_XREF=gi:14305807 DB_XREF=359079 TID=Ssc.25240.2 CNT=6 FEA=EST TIER=ConsEnd STK=0 UG=Ssc.25240 UG_TITLE=Transcribed locus, moderately similar to NP_081016.1 DNA segment, Chr 11, ERATO Doi 18, expressed (Mus musculus) REP_ORG=S. scrofa
Ssc.10760.1.A1_at	-			0.0395685	0.444011	5.04882	5.4665	0.658574	UP	0.170068	gb:NM_214090.1 DB_XREF=gi:47522989 GEN=OPN1SW TID=Ssc.15764.1 CNT=2 FEA=FLmRNA TIER=FL STK=2 LL=397164 UG=Ssc.15764 DEF=Sus scrofa blue-sensitive visual pigment opsin (OPN1SW), mRNA. PROD=blue-sensitive visual pigment opsin FL=gb:NM_214090.1 gb:AY091587.1 REP_ORG=S. scrofa
Ssc.17212.1.A1_at	-	NM_003349	ubiquitin-conjugating enzyme E2 variant 1	0.0396347	0.407288	7.83344	7.56983	1.30162	DOWN	0.107382	gb:CF363091 DB_XREF=gi:34163392 DB_XREF=830917 TID=Ssc.19641.1 CNT=7 FEA=EST TIER=ConsEnd STK=3 UG=Ssc.19641 UG_TITLE=Transcribed locus, moderately similar to NP_078906.2 zinc finger, DHHC domain containing 14 (Homo sapiens) REP_ORG=S. scrofa
Ssc.14308.1.S1_at	CENPC1	NM_001812	centromere protein C 1	0.039706	0.444842	6.14963	6.7276	0.561035	UP	0.23555	gb:BQ600884 DB_XREF=gi:21547610 DB_XREF=MI-P-E7-ahz-b-12-1-UM.s1 CLONE=MI-P-E7-ahz-b-12-1-UM TID=Ssc.2406.1 CNT=17 FEA=EST TIER=Stack STK=7 UG=Ssc.2406 UG_TITLE=Transcribed locus REP_ORG=S. scrofa
Ssc.10099.1.S1_at	SEC24B	NM_006323	SEC24 related gene family; member B	0.0397861	0.44501	7.10275	7.34024	0.788609	UP	0.0968366	gb:NM_214062.1 DB_XREF=gi:47522939 GEN=DLD TID=Ssc.224.1 CNT=34 FEA=FLmRNA TIER=FL+Stack STK=16 LL=397129 UG=Ssc.224 DEF=Sus scrofa lipoamide dehydrogenase (DLD), mRNA. PROD=lipoamide dehydrogenase FL=gb:J03489.1 gb:NM_214062.1 REP_ORG=S. scrofa
Ssc.1127.1.A1_at	LARS	NM_020117	leucyl-tRNA synthetase	0.0398049	0.44501	6.95942	7.23699	0.757622	UP	0.113196	gb:X17058.1 DB_XREF=gi:1955 TID=Ssc.6391.1 CNT=18 FEA=mRNA TIER=Stack STK=6 LL=397404 UG_GENE=SLC2A1 UG=Ssc.6391 UG_TITLE=Glucose transport protein DEF=Sus scrofa mRNA for glucose transporte protein. REP_ORG=S. scrofa
Ssc.11822.1.A1_at	-	NM_014220	transmembrane 4 L six family member 1	0.0398162	0.437245	7.38433	7.74455	0.69752	UP	0.146914	gb:M65088.1 DB_XREF=gi:164593 TID=Ssc.220.1 CNT=1 FEA=mRNA TIER=ConsEnd STK=0 LL=396893 UG_GENE=MX1 UG=Ssc.220 UG_TITLE=Mx protein DEF=Pig Mx2 protein mRNA, 3-cds. REP_ORG=S. scrofa
Ssc.21011.1.S1_at	COL1A2	NM_000089	collagen; type I; alpha 2	0.0398511	0.44501	10.5821	10.6835	0.903619	UP	0.0413432	gb:CK457069 DB_XREF=gi:40804283 DB_XREF=921336 TID=Ssc.24168.1 CNT=7 FEA=EST TIER=ConsEnd STK=1 UG=Ssc.24168 UG_TITLE=Transcribed locus REP_ORG=S. scrofa
Ssc.22519.1.S1_at	CNIH4	NM_014184	HSPC163 protein	0.0398739	0.444867	7.94228	7.60201	1.40533	DOWN	0.138829	gb:BI185686 DB_XREF=gi:14660095 DB_XREF=UNL-P-FN-cy-h-10-0-UNL.s1 CLONE=UNL-P-FN-cy-h-10-0-UNL TID=Ssc.12029.1 CNT=3 FEA=EST TIER=ConsEnd STK=1 UG=Ssc.12029 UG_TITLE=Transcribed locus REP_ORG=S. scrofa
Ssc.30971.1.A1_s_at	-	NM_182678	ubiquitin-conjugating enzyme E2E 3	0.0398986	0.44501	8.80186	9.0401	0.788019	UP	0.0972135	gb:BI186198 DB_XREF=gi:14660607 DB_XREF=UNL-P-FN-av-d-06-0-UNL.s2 CLONE=UNL-P-FN-av-d-06-0-UNL TID=Ssc.11311.1 CNT=2 FEA=EST TIER=ConsEnd STK=2 UG=Ssc.11311 UG_TITLE=Transcribed locus REP_ORG=S. scrofa
Ssc.13186.1.S1_at	CDK7	NM_001799	cyclin-dependent kinase 7	0.0399064	0.411037	6.37754	5.96125	1.51632	DOWN	0.16988	gb:CK465794 DB_XREF=gi:40837071 DB_XREF=936936 TID=Ssc.24368.1 CNT=25 FEA=EST TIER=Stack STK=11 UG=Ssc.24368 UG_TITLE=Transcribed locus, moderately similar to NP_082453.2 NADH dehydrogenase (ubiquinone) 1, alphabeta subcomplex, 1 (Mus musculus) REP_ORG=S. scrofa
Ssc.10323.1.A1_at	-			0.0399586	0.361739	4.38805	5.25052	0.422119	UP	0.352078	gb:NM_001001644.1 DB_XREF=gi:48675954 GEN=CRSP8 TID=Ssc.26340.1 CNT=11 FEA=FLmRNA TIER=FL STK=4 LL=414430 UG=Ssc.26340 DEF=Sus scrofa cofactor required for Sp1 transcriptional activation subunit 8 (CRSP8), mRNA. PROD=cofactor required for Sp1 transcriptionalactivation subunit 8 FL=gb:NM_001001644.1 gb:AY553926.1 REP_ORG=S. scrofa
Ssc.2091.1.S1_at	LY6G6C	NM_025261	lymphocyte antigen 6 complex; locus G6C	0.0400372	0.343106	8.54325	7.51933	2.7841	DOWN	0.418203	gb:BQ599590 DB_XREF=gi:21546316 DB_XREF=MI-P-E6-ahl-b-10-1-UM.s1 CLONE=MI-P-E6-ahl-b-10-1-UM TID=Ssc.7849.1 CNT=10 FEA=EST TIER=ConsEnd STK=1 UG=Ssc.7849 UG_TITLE=Transcribed locus, highly similar to NP_476539.1 sarcomeric muscle protein (Rattus norvegicus) REP_ORG=S. scrofa
Ssc.22037.1.S1_at	LAPTM5	NM_006762	lysosomal associated multispanning membrane protein 5	0.0400996	0.445067	7.008	7.41247	0.667334	UP	0.165264	gb:CO986782 DB_XREF=gi:51346056 DB_XREF=UMC-pd10en3-007-b08 TID=Ssc.28870.1 CNT=4 FEA=EST TIER=ConsEnd STK=1 UG=Ssc.28870 UG_TITLE=Transcribed locus REP_ORG=S. scrofa
Ssc.7659.1.A1_at	-	NM_006775	quaking homolog; KH domain RNA binding	0.040134	0.383895	6.73391	7.09834	0.694588	UP	0.148942	gb:CF787671 DB_XREF=gi:37792232 DB_XREF=856258 TID=Ssc.22160.1 CNT=1 FEA=EST TIER=ConsEnd STK=1 UG=Ssc.22160 UG_TITLE=Transcribed locus REP_ORG=S. scrofa
Ssc.27105.1.A1_at	-			0.0401423	0.33909	5.19858	4.69229	1.65912	DOWN	0.206925	gb:BQ598132 DB_XREF=gi:21544858 DB_XREF=MI-P-E3-agp-f-02-1-UM.s1 CLONE=MI-P-E3-agp-f-02-1-UM TID=Ssc.7188.1 CNT=3 FEA=EST TIER=ConsEnd STK=0 UG=Ssc.7188 UG_TITLE=Transcribed locus, weakly similar to XP_341587.1 similar to Retrovirus-related POL polyprotein (Rattus norvegicus) REP_ORG=S. scrofa
Ssc.5870.2.A1_at	-			0.0401472	0.445067	6.35905	6.07569	1.32759	DOWN	0.115818	gb:CO988458 DB_XREF=gi:51347732 DB_XREF=UMC-pd3end3-002-d07 TID=Ssc.30224.1 CNT=1 FEA=EST TIER=ConsEnd STK=1 UG=Ssc.30224 UG_TITLE=Transcribed locus REP_ORG=S. scrofa
Ssc.3197.1.S1_at	P117	NM_205767	QIL1 protein	0.0401474	0.445067	7.93057	7.64245	1.33391	DOWN	0.117761	gb:CN155277 DB_XREF=gi:46169707 DB_XREF=942562 TID=Ssc.27342.1 CNT=3 FEA=EST TIER=ConsEnd STK=1 UG=Ssc.27342 UG_TITLE=Transcribed locus REP_ORG=S. scrofa
Ssc.7472.1.S1_at	-	XM_036299	KIAA1522 protein	0.0401498	0.445067	7.08452	6.68514	1.4909	DOWN	0.16324	gb:CF368099 DB_XREF=gi:34173289 DB_XREF=852711 TID=Ssc.19027.2 CNT=1 FEA=EST TIER=ConsEnd STK=1 UG=Ssc.19027 UG_TITLE=Transcribed locus, highly similar to NP_006096.2 Rap guanine nucleotide exchange factor (GEF) 3 (Homo sapiens) REP_ORG=S. scrofa
Ssc.9188.1.A1_at	-	NM_015471	chromosome 1 open reading frame 48	0.0401703	0.270174	5.30326	5.85572	0.575535	UP	0.225836	gb:BF710858 DB_XREF=gi:12010335 DB_XREF=MI-P-AY1-nra-h-11-0-UI.s1 CLONE=MI-P-AY1-nra-h-11-0-UI TID=Ssc.1540.1 CNT=1 FEA=EST TIER=ConsEnd STK=0 UG=Ssc.1540 UG_TITLE=Transcribed locus, moderately similar to NP_112214.1 likely ortholog of rat SNF1AMP-activated protein kinase (Homo sapiens) REP_ORG=S. scrofa
Ssc.21778.1.S1_at	C1orf85	NM_144580	chromosome 1 open reading frame 85	0.0401941	0.445097	7.09581	6.77972	1.37175	DOWN	0.129233	gb:CF365544 DB_XREF=gi:34168225 DB_XREF=836180 TID=Ssc.18902.1 CNT=5 FEA=EST TIER=ConsEnd STK=1 UG=Ssc.18902 UG_TITLE=Transcribed locus, moderately similar to XP_355795.1 RIKEN cDNA 1190003M12 gene (Mus musculus) REP_ORG=S. scrofa
Ssc.9096.2.A1_at	MDFIC	NM_199072	MyoD family inhibitor domain containing	0.0402747	0.386641	7.88782	8.25848	0.690281	UP	0.151622	gb:BI403561 DB_XREF=gi:15182622 DB_XREF=MI-P-CP1-nwp-b-04-0-UI.s1 CLONE=MI-P-CP1-nwp-b-04-0-UI TID=Ssc.12767.1 CNT=1 FEA=EST TIER=ConsEnd STK=0 UG=Ssc.12767 UG_TITLE=Transcribed locus, highly similar to NP_665822.1 phosphatidylinositol transfer protein, cytoplasmic 1 (Mus musculus) REP_ORG=S. scrofa
Ssc.22055.1.A1_at	-	NM_022763	fibronectin type III domain containing 3B	0.0403142	0.445489	7.77701	8.0352	0.772451	UP	0.105642	gb:CF176360 DB_XREF=gi:33288136 DB_XREF=800431 TID=Ssc.14371.1 CNT=6 FEA=EST TIER=ConsEnd STK=1 UG=Ssc.14371 UG_TITLE=Transcribed locus, highly similar to XP_194040.3 similar to microtubule-associated protein 1a (Mus musculus) REP_ORG=S. scrofa
Ssc.4215.1.S1_at	-			0.0404004	0.446207	6.20044	5.73595	1.5912	DOWN	0.190162	gb:BX665886 DB_XREF=gi:37855724 DB_XREF=BX665886 CLONE=scac0026i.h.05 TID=Ssc.21379.3 CNT=1 FEA=EST TIER=ConsEnd STK=1 UG=Ssc.21379 UG_TITLE=Transcribed locus, highly similar to NP_059128.2 prostate tumor overexpressed gene 1 (Homo sapiens) REP_ORG=S. scrofa
Ssc.10224.1.A1_at	CD2AP	NM_012120	CD2-associated protein	0.0405151	0.239232	6.58306	7.47538	0.409705	UP	0.365587	gb:NM_214194.1 DB_XREF=gi:47523465 GEN=TNFRSF5 TID=Ssc.5915.1 CNT=21 FEA=FLmRNA TIER=FL+Stack STK=7 LL=397395 UG=Ssc.5915 DEF=Sus scrofa CD40 (TNFRSF5), mRNA. PROD=CD40 FL=gb:NM_214194.1 gb:AF248545.1 REP_ORG=S. scrofa
Ssc.26108.1.S1_at	SLC35B3	NM_015948	solute carrier family 35; member B3	0.0405794	0.156542	6.58421	7.21047	0.534588	UP	0.256689	gb:CA780335 DB_XREF=gi:26018329 DB_XREF=MPL384_4_P24 CLONE=pSPORT1 TID=Ssc.21523.1 CNT=10 FEA=EST TIER=ConsEnd STK=0 UG=Ssc.21523 UG_TITLE=Transcribed locus REP_ORG=S. scrofa
Ssc.29392.1.A1_at	-	NM_017644	DRE1 protein	0.0405956	0.231328	5.75449	5.0625	1.9977	DOWN	0.283662	gb:BX668952 DB_XREF=gi:37978006 DB_XREF=BX668952 CLONE=scac0028i.d.19 TID=Ssc.26243.1 CNT=3 FEA=EST TIER=ConsEnd STK=0 UG=Ssc.26243 UG_TITLE=Transcribed locus REP_ORG=S. scrofa
Ssc.830.1.S1_at	PSME2	NM_002818	proteasome	0.0406634	0.446886	7.34429	6.99516	1.41783	DOWN	0.143177	gb:BI185160 DB_XREF=gi:14659569 DB_XREF=UNL-P-FN-cl-h-07-0-UNL.s1 CLONE=UNL-P-FN-cl-h-07-0-UNL TID=Ssc.6503.1 CNT=2 FEA=EST TIER=ConsEnd STK=0 UG=Ssc.6503 UG_TITLE=Transcribed locus REP_ORG=S. scrofa
Ssc.842.1.A1_a_at	RPS21	NM_001024	ribosomal protein S21	0.0408419	0.446886	10.5883	10.5188	1.07197	DOWN	0.0285357	gb:BF704142 DB_XREF=gi:11989550 DB_XREF=MI-P-O1-abf-f-08-1-UM.s1 CLONE=MI-P-O1-abf-f-08-1-UM TID=Ssc.8547.1 CNT=1 FEA=EST TIER=ConsEnd STK=0 UG=Ssc.8547 UG_TITLE=Transcribed locus REP_ORG=S. scrofa
Ssc.11054.1.S1_at	POLD4	NM_021173	polymerase	0.0408748	0.446988	6.95631	6.65269	1.35475	DOWN	0.124684	gb:AF188635.1 DB_XREF=gi:6049830 GEN=MSTN TID=Ssc.335.1 CNT=6 FEA=FLmRNA TIER=ConsEnd STK=0 LL=399534 UG=Ssc.335 DEF=Sus scrofa breed Duroc myostatin (MSTN) mRNA, complete cds. PROD=myostatin FL=gb:AF188638.1 gb:AF188637.1 gb:AF188636.1 gb:AF019623.1 gb:AF188635.1 REP_ORG=S. scrofa
Ssc.4156.1.A1_at	-	NM_016023	CGI-77 protein	0.0409893	0.447108	6.52668	6.83528	0.73447	UP	0.126825	gb:CN167165 DB_XREF=gi:46181595 DB_XREF=999278 TID=Ssc.27144.1 CNT=1 FEA=EST TIER=ConsEnd STK=1 UG=Ssc.27144 UG_TITLE=Transcribed locus REP_ORG=S. scrofa
Ssc.24715.1.S1_at	-	NM_016255	family with sequence similarity 8; member A1	0.0410348	0.447108	6.94325	6.61896	1.38305	DOWN	0.13331	gb:CK449839 DB_XREF=gi:40797053 DB_XREF=893433 TID=Ssc.6689.1 CNT=10 FEA=EST TIER=ConsEnd STK=0 UG=Ssc.6689 UG_TITLE=Transcribed locus, highly similar to NP_005817.1 heterogeneous nuclear ribonucleoprotein R (Homo sapiens) REP_ORG=S. scrofa
Ssc.6696.1.A1_at	TXN	NM_003329	thioredoxin	0.0410557	0.447108	10.5272	10.3547	1.18825	DOWN	0.0709142	gb:CO947660 DB_XREF=gi:51314419 DB_XREF=UMC-p8mm1-001-g04 TID=Ssc.30003.1 CNT=1 FEA=EST TIER=ConsEnd STK=1 UG=Ssc.30003 UG_TITLE=Transcribed locus REP_ORG=S. scrofa
Ssc.28409.1.S1_at	FXC1	NM_012192	fracture callus 1 homolog	0.0411587	0.447682	6.77855	6.48934	1.33538	DOWN	0.118985	gb:CF367118 DB_XREF=gi:34171356 DB_XREF=841840 TID=Ssc.13904.1 CNT=7 FEA=EST TIER=ConsEnd STK=0 UG=Ssc.13904 UG_TITLE=Transcribed locus, highly similar to NP_510882.1 BBP-like protein 1 (Homo sapiens) REP_ORG=S. scrofa
Ssc.4913.1.A1_at	ENPP1	NM_006208	ectonucleotide pyrophosphatasephosphodiesterase 1	0.0411936	0.429879	9.34095	8.92916	1.50952	DOWN	0.169452	gb:CO993037 DB_XREF=gi:51352311 DB_XREF=UMC-pd6end2-010-e01 TID=Ssc.30514.1 CNT=1 FEA=EST TIER=ConsEnd STK=1 UG=Ssc.30514 UG_TITLE=Transcribed locus REP_ORG=S. scrofa
Ssc.14533.1.S1_at	RENBP	NM_002910	renin binding protein	0.0413756	0.448142	5.86011	5.51035	1.41873	DOWN	0.144093	gb:CK462390 DB_XREF=gi:40833671 DB_XREF=933186 TID=Ssc.2680.1 CNT=26 FEA=EST TIER=Stack STK=6 UG=Ssc.2680 UG_TITLE=Transcribed locus, highly similar to NP_060979.2 hypothetical protein PRO1855 (Homo sapiens) REP_ORG=S. scrofa
Ssc.4319.1.A1_at	-	NM_015464	sclerostin domain containing 1	0.0413892	0.448142	8.57037	8.14703	1.52704	DOWN	0.174419	gb:CK451070 DB_XREF=gi:40798284 DB_XREF=904201 TID=Ssc.23892.1 CNT=1 FEA=EST TIER=ConsEnd STK=1 UG=Ssc.23892 UG_TITLE=Transcribed locus REP_ORG=S. scrofa
Ssc.25209.1.S1_at	C9orf89	NM_032310	chromosome 9 open reading frame 89	0.0414063	0.448142	7.41254	7.00715	1.49989	DOWN	0.167046	gb:BI402098 DB_XREF=gi:15181159 DB_XREF=MI-P-CP0-nvv-f-07-0-UI.s1 CLONE=MI-P-CP0-nvv-f-07-0-UI TID=Ssc.12404.1 CNT=6 FEA=EST TIER=ConsEnd STK=0 UG=Ssc.12404 UG_TITLE=Transcribed locus REP_ORG=S. scrofa
Ssc.29086.2.S1_a_at	RBPJ	NM_203284	recombining binding protein suppressor of hairless	0.0415109	0.44866	6.9973	7.46984	0.623417	UP	0.194844	gb:AW786671 DB_XREF=gi:7843447 DB_XREF=120038 TID=Ssc.21701.2 CNT=4 FEA=EST TIER=ConsEnd STK=0 UG=Ssc.21701 UG_TITLE=Transcribed locus, highly similar to NP_004102.1 flap structure-specific endonuclease 1 (Homo sapiens) REP_ORG=S. scrofa
Ssc.24352.1.S1_at	JAGN1	NM_032492	jagunal homolog 1	0.0415631	0.44866	7.05498	6.71332	1.40729	DOWN	0.140926	gb:BF703451 DB_XREF=gi:11988859 DB_XREF=MI-P-H1-abk-d-09-1-UM.s1 CLONE=MI-P-H1-abk-d-09-1-UM TID=Ssc.25667.2 CNT=10 FEA=EST TIER=ConsEnd STK=0 UG=Ssc.25667 UG_TITLE=Transcribed locus, highly similar to NP_005436.1 chondroitin sulfate proteoglycan 6 (bamacan) (Homo sapiens) REP_ORG=S. scrofa
Ssc.11805.1.A1_a_at	RPAP2	NM_024813	chromosome 1 open reading frame 82	0.0416682	0.224796	6.52163	6.19065	1.39234	DOWN	0.136614	gb:AJ536288.1 DB_XREF=gi:27657428 TID=Ssc.15785.1 CNT=2 FEA=mRNA TIER=ConsEnd STK=0 LL=397174 UG_GENE=IHH UG=Ssc.15785 UG_TITLE=Indian hedgehog protein DEF=Sus scrofa partial mRNA for putative indian hedgehog protein (IHH gene). REP_ORG=S. scrofa
Ssc.813.1.S1_at	-	NM_020239	CDC42 small effector 1	0.0417326	0.448919	6.6449	6.13061	1.67245	DOWN	0.212358	gb:BI401270 DB_XREF=gi:15180331 DB_XREF=MI-P-CP0-nvl-h-04-0-UI.s1 CLONE=MI-P-CP0-nvl-h-04-0-UI TID=Ssc.12181.1 CNT=1 FEA=EST TIER=ConsEnd STK=1 UG=Ssc.12181 UG_TITLE=Transcribed locus REP_ORG=S. scrofa
Ssc.22840.1.S1_at	MKLN1	NM_013255	muskelin 1; intracellular mediator containing kelch motifs	0.0417815	0.396343	6.84948	6.61106	1.26925	DOWN	0.0984807	gb:CN153438 DB_XREF=gi:46167868 DB_XREF=940552 TID=Ssc.26623.1 CNT=3 FEA=EST TIER=ConsEnd STK=1 UG=Ssc.26623 UG_TITLE=Transcribed locus, highly similar to NP_058598.1 nephronophthisis 1 (juvenile) homolog (human) (Mus musculus) REP_ORG=S. scrofa
Ssc.23473.1.A1_at	-	NM_003479	protein tyrosine phosphatase type IVA; member 2	0.0418033	0.448919	7.91628	8.14132	0.798482	UP	0.0929652	gb:CF365481 DB_XREF=gi:34168106 DB_XREF=836113 TID=Ssc.8560.1 CNT=2 FEA=EST TIER=ConsEnd STK=1 UG=Ssc.8560 UG_TITLE=Transcribed locus REP_ORG=S. scrofa
AFFX-Ssc-r2-P1-cre-5_s_at	-			0.0418217	0.448919	10.5945	10.5078	1.09056	DOWN	0.0358175	Sus scrofa REF=AF281633 DEF=cytotoxic T-lymphocyte-associated antigen 4 (CTLA4) mRNA, complete cds LEN=672 (_5, _M, _3 represent transcript regions 5 prime, Middle, and 3 prime respectively)
Ssc.13237.1.A1_at	-			0.0419287	0.449554	8.07062	7.78705	1.32786	DOWN	0.117237	gb:CK456053 DB_XREF=gi:40803267 DB_XREF=916693 TID=Ssc.3447.1 CNT=19 FEA=EST TIER=Stack STK=11 UG=Ssc.3447 UG_TITLE=Transcribed locus REP_ORG=S. scrofa
Ssc.29710.1.A1_at	-			0.0420528	0.449787	7.15148	7.46645	0.729815	UP	0.130317	gb:CD572114 DB_XREF=gi:31663181 DB_XREF=PBL_14_E06 CLONE=PBL TID=Ssc.17399.1 CNT=3 FEA=EST TIER=ConsEnd STK=0 UG=Ssc.17399 UG_TITLE=Transcribed locus REP_ORG=S. scrofa
Ssc.8909.1.A1_at	-			0.0421793	0.449787	7.26244	6.88607	1.45699	DOWN	0.15585	gb:BF711559 DB_XREF=gi:12011034 DB_XREF=MI-P-A2-acr-f-01-1-UM.s1 CLONE=MI-P-A2-acr-f-01-1-UM TID=Ssc.10582.1 CNT=1 FEA=EST TIER=ConsEnd STK=0 UG=Ssc.10582 UG_TITLE=Transcribed locus REP_ORG=S. scrofa
Ssc.1005.1.S1_at	MRLC2	NM_033546	myosin regulatory light chain MRLC2	0.0422579	0.449787	9.33425	9.18683	1.15884	DOWN	0.061073	gb:NM_214300.1 DB_XREF=gi:47523667 GEN=MGST1 TID=Ssc.1013.1 CNT=46 FEA=FLmRNA TIER=FL+Stack STK=32 LL=397567 UG=Ssc.1013 DEF=Sus scrofa glutathione S-transferase (MGST1), mRNA. PROD=glutathione S-transferase FL=gb:AB000884.1 gb:NM_214300.1 REP_ORG=S. scrofa
Ssc.7531.2.S1_at	GALC	NM_000153	galactosylceramidase	0.0422662	0.355881	6.88888	6.38269	1.65896	DOWN	0.209718	gb:CF362574 DB_XREF=gi:34162363 DB_XREF=830278 TID=Ssc.19290.2 CNT=1 FEA=EST TIER=ConsEnd STK=1 UG=Ssc.19290 UG_TITLE=Transcribed locus REP_ORG=S. scrofa
SscAffx.28.1.S1_at	-			0.0423078	0.449787	10.5066	10.6221	0.890895	UP	0.0478772	gb:BP461346 DB_XREF=gi:40478345 DB_XREF=BP461346 CLONE=OVRM10208G12 TID=Ssc.23732.1 CNT=1 FEA=EST TIER=ConsEnd STK=1 UG=Ssc.23732 UG_TITLE=Transcribed locus, highly similar to NP_001015.1 ribosomal protein S21 (Homo sapiens) REP_ORG=S. scrofa
Ssc.10276.1.A1_at	-	NM_004719	splicing factor; arginineserine-rich 2; interacting protei	0.0423173	0.449787	6.55711	6.87985	0.724159	UP	0.133759	gb:NM_214048.1 DB_XREF=gi:47522911 GEN=ARG1 TID=Ssc.170.1 CNT=28 FEA=FLmRNA TIER=FL STK=5 LL=397115 UG=Ssc.170 DEF=Sus scrofa arginase I (ARG1), mRNA. PROD=arginase I FL=gb:AY039112.1 gb:NM_214048.1 REP_ORG=S. scrofa
Ssc.5600.1.S1_at	PPFIBP2	NM_003621	PTPRF interacting protein; binding protein 2	0.0423406	0.449787	6.62161	6.32841	1.34072	DOWN	0.121535	gb:BQ599506 DB_XREF=gi:21546232 DB_XREF=MI-P-E6-ahk-a-06-1-UM.s1 CLONE=MI-P-E6-ahk-a-06-1-UM TID=Ssc.7810.1 CNT=1 FEA=EST TIER=ConsEnd STK=1 UG=Ssc.7810 UG_TITLE=Transcribed locus REP_ORG=S. scrofa
Ssc.5637.1.S1_at	CWC15	NM_016403	hypothetical protein HSPC148	0.0424206	0.379653	7.31624	7.64426	0.720354	UP	0.13603	gb:BQ600003 DB_XREF=gi:21546729 DB_XREF=MI-P-E6-ahq-f-12-1-UM.s1 CLONE=MI-P-E6-ahq-f-12-1-UM TID=Ssc.8011.1 CNT=1 FEA=EST TIER=ConsEnd STK=1 UG=Ssc.8011 UG_TITLE=Transcribed locus REP_ORG=S. scrofa
Ssc.2439.1.S1_at	WDR13	NM_017883	WD repeat domain 13	0.0424921	0.449787	6.63022	6.44035	1.2091	DOWN	0.0787789	gb:BP160848 DB_XREF=gi:40410321 DB_XREF=BP160848 CLONE=THY010085B03 TID=Ssc.1560.1 CNT=21 FEA=EST TIER=ConsEnd STK=0 UG=Ssc.1560 UG_TITLE=Transcribed locus, highly similar to NP_112355.1 v-ral simian leukemia viral oncogene homolog A (ras related) (Rattus norvegicus) REP_ORG=S. scrofa
Ssc.30768.1.S1_at	-	NM_001005404	yippee-like 2	0.0425232	0.0708913	6.64646	6.1071	1.71491	DOWN	0.223821	gb:CF362955 DB_XREF=gi:34163123 DB_XREF=830761 TID=Ssc.18841.1 CNT=3 FEA=EST TIER=ConsEnd STK=2 UG=Ssc.18841 UG_TITLE=Transcribed locus, moderately similar to NP_114162.1 NYD-SP14 protein (Homo sapiens) REP_ORG=S. scrofa
Ssc.21825.1.S1_at	LRRC1	NM_018214	leucine rich repeat containing 1	0.0425304	0.324464	6.44361	6.0408	1.49603	DOWN	0.167165	gb:CN163350 DB_XREF=gi:46177780 DB_XREF=952846 TID=Ssc.26929.1 CNT=4 FEA=EST TIER=ConsEnd STK=1 UG=Ssc.26929 UG_TITLE=Transcribed locus REP_ORG=S. scrofa
Ssc.14041.1.S1_at	-	NM_004685	myotubularin related protein 6	0.0425409	0.324365	6.99238	6.76628	1.2537	DOWN	0.0938355	gb:CN153096 DB_XREF=gi:46167526 DB_XREF=940182 TID=Ssc.15607.1 CNT=34 FEA=EST TIER=Stack STK=7 UG=Ssc.15607 UG_TITLE=Transcribed locus, highly similar to NP_002446.2 metaxin 1 (Homo sapiens) REP_ORG=S. scrofa
Ssc.6407.1.A1_at	-	NM_022900	O-acetyltransferase	0.0426413	0.336681	5.96052	6.55696	0.550773	UP	0.247688	gb:BI182645 DB_XREF=gi:14657054 DB_XREF=UNL-P-FN-bn-c-02-0-UNL.s1 CLONE=UNL-P-FN-bn-c-02-0-UNL TID=Ssc.20621.2 CNT=1 FEA=EST TIER=ConsEnd STK=1 UG=Ssc.20621 UG_TITLE=Transcribed locus REP_ORG=S. scrofa
Ssc.6436.2.S1_at	ZNF568	NM_007145	zinc finger protein 146	0.0427036	0.361958	7.36353	7.94382	0.559738	UP	0.241077	gb:BI403258 DB_XREF=gi:15182319 DB_XREF=MI-P-CP1-nwn-e-06-0-UI.s1 CLONE=MI-P-CP1-nwn-e-06-0-UI TID=Ssc.2605.1 CNT=1 FEA=EST TIER=ConsEnd STK=1 UG=Ssc.2605 UG_TITLE=Transcribed locus, highly similar to NP_002019.1 farnesyltransferase, CAAX box, beta (Homo sapiens) REP_ORG=S. scrofa
Ssc.19191.1.S1_at	NDUFS5	NM_004552	NADH dehydrogenase	0.0427882	0.447675	9.35906	9.12627	1.26213	DOWN	0.0967661	gb:CN154756 DB_XREF=gi:46169186 DB_XREF=941994 TID=Ssc.26682.1 CNT=4 FEA=EST TIER=ConsEnd STK=2 UG=Ssc.26682 UG_TITLE=Transcribed locus, highly similar to NP_002188.1 aconitase 1, soluble (Homo sapiens) REP_ORG=S. scrofa
Ssc.6119.1.A1_at	-			0.0428004	0.218555	5.97354	7.01878	0.35161	UP	0.434498	gb:BI185631 DB_XREF=gi:14660040 DB_XREF=UNL-P-FN-cz-h-01-0-UNL.s1 CLONE=UNL-P-FN-cz-h-01-0-UNL TID=Ssc.11882.1 CNT=1 FEA=EST TIER=ConsEnd STK=1 UG=Ssc.11882 UG_TITLE=Transcribed locus REP_ORG=S. scrofa
Ssc.20409.1.S1_at	ARMC10	NM_031905	SVH protein	0.0431762	0.452377	8.64023	8.51159	1.13727	DOWN	0.0535973	gb:CN163191 DB_XREF=gi:46177621 DB_XREF=952669 TID=Ssc.22038.1 CNT=15 FEA=EST TIER=ConsEnd STK=1 UG=Ssc.22038 UG_TITLE=Transcribed locus, highly similar to NP_057390.1 DnaJ (Hsp40) homolog, subfamily B, member 11 (Homo sapiens) REP_ORG=S. scrofa
Ssc.29111.1.S1_at	-			0.0431951	0.452377	5.10868	5.54429	0.646866	UP	0.181527	gb:BF078051 DB_XREF=gi:10871881 DB_XREF=228293 TID=Ssc.6147.2 CNT=4 FEA=EST TIER=ConsEnd STK=0 UG=Ssc.6147 UG_TITLE=Transcribed locus, highly similar to NP_055806.2 WD repeat and FYVE domain containing 3 (Homo sapiens) REP_ORG=S. scrofa
Ssc.1145.1.S1_at	-			0.0432231	0.452445	7.17039	6.98608	1.2024	DOWN	0.0768203	gb:AJ567917.1 DB_XREF=gi:32170388 TID=Ssc.17344.1 CNT=10 FEA=mRNA TIER=ConsEnd STK=0 LL=397627 UG_GENE=POFUT1 UG=Ssc.17344 UG_TITLE=Protein-O-fucosyltransferase DEF=Sus scrofa partial mRNA for protein-O-fucosyltransferase (POFUT1 gene). REP_ORG=S. scrofa
Ssc.19951.1.A1_at	C1orf116	NM_013397	chromosome 6 open reading frame 49	0.0433433	0.453318	8.736	8.4394	1.34528	DOWN	0.123712	gb:BI399724 DB_XREF=gi:15178785 DB_XREF=MI-P-AY1-nru-e-12-0-UI.s1 CLONE=MI-P-AY1-nru-e-12-0-UI TID=Ssc.10060.1 CNT=2 FEA=EST TIER=ConsEnd STK=2 UG=Ssc.10060 UG_TITLE=Transcribed locus REP_ORG=S. scrofa
Ssc.16853.1.S1_at	-	NM_018427	RRN3 RNA polymerase I transcription factor homolog	0.0433496	0.244835	5.31068	6.04615	0.479278	UP	0.306775	gb:BX925727 DB_XREF=gi:41142575 DB_XREF=BX925727 CLONE=scan0020d.j.09 TID=Ssc.13176.1 CNT=12 FEA=EST TIER=ConsEnd STK=3 UG=Ssc.13176 UG_TITLE=Transcribed locus, highly similar to NP_034028.1 coronin, actin binding protein 1A (Mus musculus) REP_ORG=S. scrofa
Ssc.8207.1.A1_at	-			0.0433847	0.252638	4.91637	4.47251	1.55871	DOWN	0.185178	gb:CK460291 DB_XREF=gi:40831572 DB_XREF=930555 TID=Ssc.8429.2 CNT=3 FEA=EST TIER=ConsEnd STK=0 UG=Ssc.8429 UG_TITLE=Transcribed locus, moderately similar to NP_061332.1 B-cell receptor-associated protein 29 (Homo sapiens) REP_ORG=S. scrofa
Ssc.30299.1.A1_at	-			0.0433933	0.453324	5.0196	5.55483	0.58554	UP	0.223307	gb:BP442060 DB_XREF=gi:40432127 DB_XREF=BP442060 CLONE=LVR010057B03 TID=Ssc.19765.2 CNT=2 FEA=EST TIER=ConsEnd STK=0 UG=Ssc.19765 UG_TITLE=Transcribed locus, moderately similar to NP_835194.1 Rattus norvegicus Mtsg1 gene REP_ORG=S. scrofa
Ssc.10718.1.A1_at	CYB5R4	NM_016230	NADPH cytochrome B5 oxidoreductase	0.0438799	0.308319	6.88628	6.50385	1.46585	DOWN	0.160038	gb:NM_214077.1 DB_XREF=gi:47522967 GEN=PRKAG3 TID=Ssc.287.1 CNT=2 FEA=FLmRNA TIER=FL STK=2 LL=397149 UG=Ssc.287 DEF=Sus scrofa AMP-activated protein kinase gamma subunit (PRKAG3), mRNA. PROD=AMP-activated protein kinase gamma subunit FL=gb:AF214520.2 gb:NM_214077.1 REP_ORG=S. scrofa
Ssc.7508.2.A1_at	-			0.0439338	0.455621	6.13074	6.3517	0.801751	UP	0.0924949	gb:CF366273 DB_XREF=gi:34169698 DB_XREF=836974 TID=Ssc.19188.2 CNT=1 FEA=EST TIER=ConsEnd STK=1 UG=Ssc.19188 UG_TITLE=Transcribed locus REP_ORG=S. scrofa
Ssc.16392.2.A1_at	-	NM_199054	MAP kinase interacting serinethreonine kinase 2	0.044002	0.455836	9.18687	8.94583	1.27257	DOWN	0.100944	gb:CF788039 DB_XREF=gi:37792600 DB_XREF=856754 TID=Ssc.1821.1 CNT=6 FEA=EST TIER=ConsEnd STK=4 UG=Ssc.1821 UG_TITLE=Transcribed locus, highly similar to XP_226010.2 similar to RIKEN cDNA 2410080P20 (Rattus norvegicus) REP_ORG=S. scrofa
Ssc.11270.1.S1_at	RPL19	NM_000981	ribosomal protein L19	0.0442335	0.457333	10.0956	10.1485	0.948496	UP	0.0221754	gb:CK449997 DB_XREF=gi:40797211 DB_XREF=893608 TID=Ssc.11630.1 CNT=15 FEA=mRNA TIER=Stack STK=6 LL=397015 UG_GENE=PTTG UG=Ssc.11630 UG_TITLE=Pituitary tumor-transforming protein REP_ORG=S. scrofa
Ssc.20559.1.A1_at	-			0.0445815	0.43632	9.04292	8.45226	1.80517	DOWN	0.248228	gb:CK452660 DB_XREF=gi:40799874 DB_XREF=908307 TID=Ssc.21652.1 CNT=11 FEA=EST TIER=ConsEnd STK=1 UG=Ssc.21652 UG_TITLE=Transcribed locus, highly similar to NP_597733.2 zinc finger protein 384 (Homo sapiens) REP_ORG=S. scrofa
Ssc.1802.1.S1_at	DNAJC10	NM_018981	DnaJ	0.0446476	0.458814	7.43821	7.72717	0.749042	UP	0.121487	gb:CF360511 DB_XREF=gi:34158300 DB_XREF=821851 TID=Ssc.5318.1 CNT=3 FEA=EST TIER=ConsEnd STK=3 UG=Ssc.5318 UG_TITLE=Transcribed locus REP_ORG=S. scrofa
Ssc.2033.1.S1_at	-	NM_004075	cryptochrome 1	0.044682	0.14591	5.66374	6.30555	0.526338	UP	0.269891	gb:CO952385 DB_XREF=gi:51329386 DB_XREF=UMC-pfeto1-003-d06 TID=Ssc.22719.1 CNT=17 FEA=EST TIER=ConsEnd STK=1 UG=Ssc.22719 UG_TITLE=Transcribed locus, highly similar to NP_004076.1 translocase of inner mitochondrial membrane 8 homolog A (yeast) (Homo sapiens) REP_ORG=S. scrofa
Ssc.1400.2.S1_at	MPDU1	NM_004870	mannose-P-dolichol utilization defect 1	0.0447601	0.459255	5.74739	5.45169	1.34406	DOWN	0.124404	gb:CK466082 DB_XREF=gi:40837359 DB_XREF=937253 TID=Ssc.5220.1 CNT=42 FEA=EST TIER=Stack STK=7 UG=Ssc.5220 UG_TITLE=Transcribed locus, highly similar to NP_003760.1 splicing factor, arginineserine-rich 9 (Homo sapiens) REP_ORG=S. scrofa
Ssc.5768.1.A1_at	BAD	NM_032989	BCL2-antagonist of cell death	0.0447832	0.459255	6.47256	6.18443	1.33393	DOWN	0.121236	gb:CO937870 DB_XREF=gi:51304629 DB_XREF=UMC-pd12con-016-b05 TID=Ssc.29855.1 CNT=1 FEA=EST TIER=ConsEnd STK=1 UG=Ssc.29855 UG_TITLE=Transcribed locus REP_ORG=S. scrofa
Ssc.3975.1.A1_at	-	NM_015000	serinethreonine kinase 38 like	0.044817	0.361607	5.72718	6.1438	0.659272	UP	0.175337	gb:CN153831 DB_XREF=gi:46168261 DB_XREF=940990 TID=Ssc.26648.1 CNT=2 FEA=EST TIER=ConsEnd STK=1 UG=Ssc.26648 UG_TITLE=Transcribed locus REP_ORG=S. scrofa
Ssc.17272.1.A1_at	UQCRQ	NM_014402	low molecular mass ubiquinone-binding protein	0.0448342	0.459255	8.84554	8.62108	1.25165	DOWN	0.0944759	gb:CO993517 DB_XREF=gi:51352791 DB_XREF=UMC-pd0fol-002-g07 TID=Ssc.26503.1 CNT=6 FEA=EST TIER=ConsEnd STK=3 UG=Ssc.26503 UG_TITLE=Transcribed locus REP_ORG=S. scrofa
Ssc.8819.1.A1_at	HPS3	NM_032383	Hermansky-Pudlak syndrome 3	0.0449092	0.424117	6.6327	6.39847	1.26393	DOWN	0.0986291	gb:BQ601491 DB_XREF=gi:21548217 DB_XREF=MI-P-H3-afk-f-09-1-UM.s1 CLONE=MI-P-H3-afk-f-09-1-UM TID=Ssc.8452.1 CNT=1 FEA=EST TIER=ConsEnd STK=0 UG=Ssc.8452 UG_TITLE=Transcribed locus REP_ORG=S. scrofa
Ssc.7627.1.A1_a_at	XRN2	NM_012255	5-3 exoribonuclease 2	0.0450166	0.459975	7.96832	8.1546	0.830042	UP	0.0784909	gb:CF175513 DB_XREF=gi:33287289 DB_XREF=799470 TID=Ssc.21901.2 CNT=1 FEA=EST TIER=ConsEnd STK=1 UG=Ssc.21901 UG_TITLE=Transcribed locus REP_ORG=S. scrofa
Ssc.18584.1.A1_at	RDH14	NM_020905	retinol dehydrogenase 14	0.0450805	0.445524	6.31666	6.86435	0.578285	UP	0.230863	gb:CN155319 DB_XREF=gi:46169749 DB_XREF=942608 TID=Ssc.26539.1 CNT=6 FEA=EST TIER=ConsEnd STK=2 UG=Ssc.26539 UG_TITLE=Transcribed locus REP_ORG=S. scrofa
Ssc.18736.1.S1_at	POLR1C	NM_203290	polymerase	0.0451023	0.459975	6.38927	6.05735	1.39365	DOWN	0.139933	gb:CK462479 DB_XREF=gi:40833760 DB_XREF=933281 TID=Ssc.13626.1 CNT=7 FEA=EST TIER=ConsEnd STK=2 UG=Ssc.13626 UG_TITLE=Transcribed locus, moderately similar to NP_037428.2 G-protein signalling modulator 2 (AGS3-like, C. elegans) (Homo sapiens) REP_ORG=S. scrofa
Ssc.5505.1.S1_at	SYNGR2	NM_004710	synaptogyrin 2	0.045123	0.459975	7.74589	7.39205	1.42454	DOWN	0.149193	gb:CA781050 DB_XREF=gi:26019070 DB_XREF=mpl384-7_x15_L08 CLONE=pSPORT1 TID=Ssc.15572.1 CNT=1 FEA=EST TIER=ConsEnd STK=1 UG=Ssc.15572 UG_TITLE=Transcribed locus REP_ORG=S. scrofa
Ssc.6561.1.A1_at	-			0.0451784	0.460094	6.67145	6.86913	0.820633	UP	0.0833751	gb:BF711882 DB_XREF=gi:12011357 DB_XREF=MI-P-O3-abg-b-12-1-UM.s1 CLONE=MI-P-O3-abg-b-12-1-UM TID=Ssc.8793.1 CNT=1 FEA=EST TIER=ConsEnd STK=1 UG=Ssc.8793 UG_TITLE=Transcribed locus, weakly similar to XP_374781.1 hypothetical protein LOC220906 (Homo sapiens) REP_ORG=S. scrofa
Ssc.25201.1.A1_at	-	NM_001241	cyclin T2	0.0453175	0.410878	5.7936	6.39732	0.546771	UP	0.254845	gb:CO991811 DB_XREF=gi:51351085 DB_XREF=UMC-pd6end1-002-c06 TID=Ssc.17745.1 CNT=6 FEA=EST TIER=ConsEnd STK=0 UG=Ssc.17745 UG_TITLE=Transcribed locus REP_ORG=S. scrofa
Ssc.5436.1.S1_at	GFM1	NM_024996	G elongation factor; mitochondrial 1	0.0453441	0.460571	6.27535	6.50656	0.793577	UP	0.0976115	gb:BQ600034 DB_XREF=gi:21546760 DB_XREF=MI-P-E7-agj-b-02-1-UM.s1 CLONE=MI-P-E7-agj-b-02-1-UM TID=Ssc.14079.1 CNT=1 FEA=EST TIER=ConsEnd STK=1 UG=Ssc.14079 UG_TITLE=Transcribed locus, weakly similar to NP_003410.1 zinc finger protein 345 (Homo sapiens) REP_ORG=S. scrofa
Ssc.22634.1.S1_at	RB1CC1	NM_014781	RB1-inducible coiled-coil 1	0.0453547	0.460571	6.36063	6.7425	0.68258	UP	0.161233	gb:CF175762 DB_XREF=gi:33287538 DB_XREF=799754 TID=Ssc.22058.1 CNT=3 FEA=EST TIER=ConsEnd STK=1 UG=Ssc.22058 UG_TITLE=Transcribed locus, highly similar to NP_073600.2 FAD104 (Homo sapiens) REP_ORG=S. scrofa
Ssc.11677.1.A1_at	SLC25A3	NM_002635	solute carrier family 25	0.0454603	0.460571	9.43368	9.56807	0.874254	UP	0.0567748	gb:AF027133.1 DB_XREF=gi:2564698 TID=Ssc.15840.1 CNT=2 FEA=mRNA TIER=ConsEnd STK=0 LL=397226 UG_GENE=BEK UG=Ssc.15840 UG_TITLE=Keratinocyte growth factor receptor DEF=Sus scrofa keratinocyte growth factor receptor (bek) mRNA, partial cds. REP_ORG=S. scrofa
Ssc.839.1.S1_at	TXNDC17	NM_032731	thioredoxin-like 5	0.0455192	0.460571	9.23853	8.937	1.35193	DOWN	0.127435	gb:BF703197 DB_XREF=gi:11988605 DB_XREF=MI-P-E4-abo-g-11-1-UM.s1 CLONE=MI-P-E4-abo-g-11-1-UM TID=Ssc.7326.1 CNT=1 FEA=EST TIER=ConsEnd STK=0 UG=Ssc.7326 UG_TITLE=Transcribed locus REP_ORG=S. scrofa
Ssc.28417.1.S1_at	GCSH	NM_004483	glycine cleavage system protein H	0.0455317	0.294453	8.26023	7.98026	1.32309	DOWN	0.118332	gb:AU296723 DB_XREF=gi:32949286 DB_XREF=AU296723 CLONE=hip_143_B02 TID=Ssc.4363.2 CNT=6 FEA=EST TIER=ConsEnd STK=0 UG=Ssc.4363 UG_TITLE=Transcribed locus, highly similar to NP_006238.1 protein phosphatase 5, catalytic subunit (Homo sapiens) REP_ORG=S. scrofa
Ssc.21272.1.A1_at	-			0.0455624	0.371313	4.51557	5.47874	0.38168	UP	0.407168	gb:CF360377 DB_XREF=gi:34158026 DB_XREF=821704 TID=Ssc.27949.1 CNT=10 FEA=EST TIER=ConsEnd STK=1 UG=Ssc.27949 UG_TITLE=Transcribed locus REP_ORG=S. scrofa
Ssc.1014.1.S1_at	PSMB4	NM_002796	proteasome	0.0456471	0.460675	8.69631	8.59597	1.10555	DOWN	0.0424384	gb:NM_001001537.1 DB_XREF=gi:48374066 GEN=IHRP TID=Ssc.4217.1 CNT=52 FEA=FLmRNA TIER=FL+Stack STK=12 LL=396799 UG=Ssc.4217 DEF=Sus scrofa inter-alpha-trypsin inhibitor family heavy chain-related protein (IHRP), mRNA. PROD=inter-alpha-trypsin inhibitor family heavychain-related protein FL=gb:NM_001001537.1 gb:U43164.1 REP_ORG=S. scrofa
Ssc.22357.1.A1_at	-	NM_003400	exportin 1	0.0456479	0.460675	8.06223	8.39283	0.718494	UP	0.139827	gb:BX676350 DB_XREF=gi:38010485 DB_XREF=BX676350 CLONE=scac0029i.g.01 TID=Ssc.20891.1 CNT=3 FEA=EST TIER=ConsEnd STK=1 UG=Ssc.20891 UG_TITLE=Transcribed locus REP_ORG=S. scrofa
Ssc.4934.1.S1_a_at	-			0.0458703	0.461616	7.26453	6.84506	1.52116	DOWN	0.17765	gb:CO993018 DB_XREF=gi:51352292 DB_XREF=UMC-pd6end2-010-c04 TID=Ssc.30513.1 CNT=1 FEA=EST TIER=ConsEnd STK=1 UG=Ssc.30513 UG_TITLE=Transcribed locus REP_ORG=S. scrofa
Ssc.2749.1.S1_at	2004-09-08	XM_034872	septin 8	0.0459422	0.461616	7.22576	7.38312	0.854396	UP	0.0666719	gb:BG732609 DB_XREF=gi:14018892 DB_XREF=333367 TID=Ssc.16914.1 CNT=2 FEA=EST TIER=ConsEnd STK=0 UG=Ssc.16914 UG_TITLE=Transcribed locus REP_ORG=S. scrofa
Ssc.18072.1.A1_at	-			0.0459792	0.461767	6.13288	6.51263	0.684035	UP	0.160929	gb:BI399114 DB_XREF=gi:15178175 DB_XREF=MI-P-AY1-nrk-e-03-0-UI.s1 CLONE=MI-P-AY1-nrk-e-03-0-UI TID=Ssc.6767.1 CNT=34 FEA=EST TIER=ConsEnd STK=2 UG=Ssc.6767 UG_TITLE=Transcribed locus, highly similar to NP_057359.1 selenoprotein T (Homo sapiens) REP_ORG=S. scrofa
Ssc.17033.1.S1_at	HIGD2A	NM_138820	hypothetical protein MGC2198	0.0460061	0.461817	7.62377	7.26713	1.42852	DOWN	0.151162	gb:CF180110 DB_XREF=gi:33291886 DB_XREF=815171 TID=Ssc.18267.1 CNT=7 FEA=EST TIER=ConsEnd STK=3 UG=Ssc.18267 UG_TITLE=Transcribed locus, moderately similar to NP_067074.1 calpain 10 (Homo sapiens) REP_ORG=S. scrofa
Ssc.1799.1.S1_at	-			0.0461654	0.462244	7.11052	6.87479	1.26582	DOWN	0.100005	gb:CO943356 DB_XREF=gi:51310115 DB_XREF=UMC-p2mm4-012-b06 TID=Ssc.29632.1 CNT=3 FEA=EST TIER=ConsEnd STK=3 UG=Ssc.29632 UG_TITLE=Transcribed locus REP_ORG=S. scrofa
Ssc.1683.1.S1_at	-	NM_152707	solute carrier family 25	0.0461934	0.294618	5.2501	5.86499	0.540699	UP	0.260909	gb:CF176162 DB_XREF=gi:33287938 DB_XREF=800194 TID=Ssc.2675.1 CNT=18 FEA=EST TIER=ConsEnd STK=3 UG=Ssc.2675 UG_TITLE=Transcribed locus, highly similar to NP_057011.2 transforming growth factor beta 1 induced transcript 1 (Homo sapiens) REP_ORG=S. scrofa
Ssc.11381.1.S1_at	IFNAR1	NM_000629	interferon	0.0462614	0.462244	6.60739	6.86225	0.775022	UP	0.108187	gb:BX674429 DB_XREF=gi:38008381 DB_XREF=BX674429 CLONE=scac0042i.j.11 TID=Ssc.16130.1 CNT=7 FEA=mRNA TIER=ConsEnd STK=0 LL=396829 UG_GENE=AQN-1 UG=Ssc.16130 UG_TITLE=AQN-1 protein REP_ORG=S. scrofa
Ssc.23508.1.S1_at	-			0.0463356	0.439689	6.04992	6.5637	0.59823	UP	0.218188	gb:CF787656 DB_XREF=gi:37792217 DB_XREF=856230 TID=Ssc.1026.2 CNT=2 FEA=EST TIER=ConsEnd STK=1 UG=Ssc.1026 UG_TITLE=Transcribed locus, highly similar to NP_064620.2 bobby sox homolog (Drosophila) (Homo sapiens) REP_ORG=S. scrofa
Ssc.15236.1.A1_at	IHPK2	NM_001005909	inositol hexaphosphate kinase 2	0.0464297	0.391717	6.29576	5.98921	1.35873	DOWN	0.130254	gb:CK464473 DB_XREF=gi:40835754 DB_XREF=935473 TID=Ssc.9260.1 CNT=13 FEA=EST TIER=Stack STK=6 UG=Ssc.9260 UG_TITLE=Transcribed locus, moderately similar to XP_356077.1 Mus musculus LOC382011 gene REP_ORG=S. scrofa
Ssc.21040.1.S1_at	FASTKD5	NM_021826	hypothetical protein FLJ13149	0.0464539	0.335449	6.09093	5.8189	1.31262	DOWN	0.115603	gb:CO942767 DB_XREF=gi:51309526 DB_XREF=UMC-p2mm4-003-c11 TID=Ssc.29103.1 CNT=7 FEA=EST TIER=ConsEnd STK=1 UG=Ssc.29103 UG_TITLE=Transcribed locus REP_ORG=S. scrofa
Ssc.1276.1.S1_at	ID1	NM_002165	inhibitor of DNA binding 1; dominant negative helix-loop-h	0.0464979	0.413994	7.98358	7.59537	1.47434	DOWN	0.165019	gb:CB478681 DB_XREF=gi:29285067 DB_XREF=jns39_F08.f TID=Ssc.1014.1 CNT=62 FEA=EST TIER=Stack STK=21 UG=Ssc.1014 UG_TITLE=Transcribed locus, highly similar to NP_002787.2 proteasome (prosome, macropain) subunit, beta type, 4 (Homo sapiens) REP_ORG=S. scrofa
Ssc.27166.1.S1_at	ARID1B	NM_017519	AT rich interactive domain 1B	0.0465221	0.455439	4.59823	5.14544	0.578559	UP	0.23264	gb:BI399247 DB_XREF=gi:15178308 DB_XREF=MI-P-AY1-nrp-a-09-0-UI.s1 CLONE=MI-P-AY1-nrp-a-09-0-UI TID=Ssc.5009.1 CNT=3 FEA=EST TIER=ConsEnd STK=0 UG=Ssc.5009 UG_TITLE=Transcribed locus REP_ORG=S. scrofa
Ssc.8564.1.A1_at	-	NM_001018056	very low density lipoprotein receptor	0.0465854	0.447941	7.88613	8.14169	0.774483	UP	0.108688	gb:BQ602918 DB_XREF=gi:21549644 DB_XREF=MI-P-NA-aes-a-09-1-UM.s1 CLONE=MI-P-NA-aes-a-09-1-UM TID=Ssc.13619.1 CNT=1 FEA=EST TIER=ConsEnd STK=0 UG=Ssc.13619 UG_TITLE=Transcribed locus REP_ORG=S. scrofa
Ssc.2570.1.A1_at	-			0.0466213	0.325383	6.45977	6.04819	1.5092	DOWN	0.175079	gb:BF080762 DB_XREF=gi:10874592 DB_XREF=231765 TID=Ssc.18455.1 CNT=6 FEA=EST TIER=ConsEnd STK=0 UG=Ssc.18455 UG_TITLE=Transcribed locus, highly similar to NP_003600.2 HIRA interacting protein 3 (Homo sapiens) REP_ORG=S. scrofa
Ssc.1199.1.A1_at	HSD17B4	NM_000414	hydroxysteroid	0.0467516	0.462244	6.61883	6.91182	0.746031	UP	0.124727	gb:AF042023.1 DB_XREF=gi:3273646 TID=Ssc.16068.1 CNT=1 FEA=mRNA TIER=ConsEnd STK=0 LL=396792 UG_GENE=LOC396792 UG=Ssc.16068 UG_TITLE=Olfactory receptor DEF=Sus scrofa R1C8 olfactory receptor mRNA, partial cds. REP_ORG=S. scrofa
Ssc.10642.1.S1_at	-			0.0468185	0.462244	6.87924	6.61816	1.29833	DOWN	0.111186	gb:NM_214152.1 DB_XREF=gi:47523395 GEN=PPARD TID=Ssc.15972.1 CNT=4 FEA=FLmRNA TIER=FL STK=2 LL=397297 UG=Ssc.15972 DEF=Sus scrofa peroxisome proliferator-activated receptor delta (PPARD), mRNA. PROD=peroxisome proliferator-activated receptordelta FL=gb:NM_214152.1 gb:AY188501.1 gb:AF228697.1 REP_ORG=S. scrofa
Ssc.3735.1.S1_at	SHROOM3	NM_020859	shroom	0.0468519	0.462244	6.4159	5.87452	1.71837	DOWN	0.230603	gb:BX675464 DB_XREF=gi:38009357 DB_XREF=BX675464 CLONE=scac0028i.e.20 TID=Ssc.17567.2 CNT=2 FEA=EST TIER=ConsEnd STK=1 UG=Ssc.17567 UG_TITLE=Transcribed locus REP_ORG=S. scrofa
Ssc.8203.1.S1_at	EPHX1	NM_000120	epoxide hydrolase 1; microsomal	0.046882	0.190429	8.0974	7.50518	1.80801	DOWN	0.252306	gb:CK454590 DB_XREF=gi:40801804 DB_XREF=915081 TID=Ssc.26395.1 CNT=4 FEA=EST TIER=ConsEnd STK=0 UG=Ssc.26395 UG_TITLE=Transcribed locus, weakly similar to NP_079009.2 hypothetical protein FLJ14345 (Homo sapiens) REP_ORG=S. scrofa
Ssc.2538.1.S1_at	C9orf23	NM_148178	chromosome 9 open reading frame 23	0.0469559	0.462244	7.02716	6.81619	1.23488	DOWN	0.0899204	gb:BF441005 DB_XREF=gi:11501097 DB_XREF=257107 TID=Ssc.15611.1 CNT=8 FEA=EST TIER=ConsEnd STK=0 UG=Ssc.15611 UG_TITLE=Transcribed locus REP_ORG=S. scrofa
Ssc.14528.1.S1_at	ACY1	NM_000666	aminoacylase 1	0.0469765	0.462244	6.08033	6.27886	0.819931	UP	0.0846285	gb:CO993816 DB_XREF=gi:51353090 DB_XREF=UMC-pd0fol-007-b01 TID=Ssc.3340.1 CNT=14 FEA=EST TIER=Stack STK=6 UG=Ssc.3340 UG_TITLE=Transcribed locus, highly similar to NP_057508.2 cisplatin resistance-associated overexpressed protein (Homo sapiens) REP_ORG=S. scrofa
Ssc.14278.1.A1_at	-			0.0470194	0.462244	6.7971	7.68113	0.413114	UP	0.376926	gb:CN153065 DB_XREF=gi:46167495 DB_XREF=940147 TID=Ssc.22357.2 CNT=13 FEA=EST TIER=Stack STK=7 UG=Ssc.22357 UG_TITLE=Transcribed locus, highly similar to XP_358304.1 exportin 1, CRM1 homolog (yeast) (Mus musculus) REP_ORG=S. scrofa
Ssc.10936.1.S1_at	-	NM_014743	KIAA0232 gene product	0.0470401	0.24538	5.75251	5.44441	1.36084	DOWN	0.131382	gb:NM_214364.1 DB_XREF=gi:47523785 GEN=VDAC3 TID=Ssc.13817.1 CNT=26 FEA=FLmRNA TIER=FL+Stack STK=10 LL=397651 UG=Ssc.13817 DEF=Sus scrofa voltage-dependent anion channel 3 (VDAC3), mRNA. PROD=voltage-dependent anion channel 3 FL=gb:AF268463.1 gb:NM_214364.1 REP_ORG=S. scrofa
Ssc.777.1.S1_at	HSD11B1	NM_005525	hydroxysteroid	0.04706	0.394436	6.52376	7.19177	0.512726	UP	0.284889	gb:CF795315 DB_XREF=gi:37799888 DB_XREF=891434 TID=Ssc.22492.1 CNT=1 FEA=EST TIER=ConsEnd STK=1 UG=Ssc.22492 UG_TITLE=Transcribed locus REP_ORG=S. scrofa
Ssc.3141.1.S1_at	WFIKKN2			0.0471721	0.407748	10.3067	9.70077	1.83289	DOWN	0.258565	gb:CN159795 DB_XREF=gi:46174225 DB_XREF=948900 TID=Ssc.2395.3 CNT=3 FEA=EST TIER=ConsEnd STK=1 UG=Ssc.2395 UG_TITLE=Transcribed locus, highly similar to NP_004887.2 vacuolar protein sorting 26 (yeast) (Homo sapiens) REP_ORG=S. scrofa
Ssc.9729.1.S1_at	-	NM_020141	protein x 013	0.0472848	0.462244	7.45413	7.28044	1.18969	DOWN	0.0741711	gb:BX926726 DB_XREF=gi:41143574 DB_XREF=BX926726 CLONE=scan0014d.o.13 TID=Ssc.26039.1 CNT=1 FEA=EST TIER=ConsEnd STK=1 UG=Ssc.26039 UG_TITLE=Transcribed locus, highly similar to NP_599024.1 RAR-related orphan receptor A (Homo sapiens) REP_ORG=S. scrofa
Ssc.27287.1.S1_at	-	NM_002359	v-maf musculoaponeurotic fibrosarcoma oncogene homolog G	0.0472941	0.462244	6.34726	6.58998	0.784491	UP	0.103654	gb:CN154294 DB_XREF=gi:46168724 DB_XREF=941495 TID=Ssc.3806.2 CNT=3 FEA=EST TIER=ConsEnd STK=0 UG=Ssc.3806 UG_TITLE=Transcribed locus, highly similar to NP_060676.2 vacuolar protein sorting 35 (yeast) (Homo sapiens) REP_ORG=S. scrofa
Ssc.2968.1.S1_at	BPHL	NM_004332	biphenyl hydrolase-like	0.0473756	0.462244	6.42794	7.15175	0.484903	UP	0.309247	gb:AW486251 DB_XREF=gi:7056357 DB_XREF=71898 TID=Ssc.1859.1 CNT=3 FEA=EST TIER=ConsEnd STK=0 UG=Ssc.1859 UG_TITLE=Transcribed locus REP_ORG=S. scrofa
Ssc.21823.1.S1_at	APITD1	NM_199294	apoptosis-inducing; TAF9-like domain 1	0.0475258	0.408058	6.67288	6.20755	1.59254	DOWN	0.198984	gb:CK465082 DB_XREF=gi:40836363 DB_XREF=936160 TID=Ssc.11945.2 CNT=4 FEA=EST TIER=ConsEnd STK=1 UG=Ssc.11945 UG_TITLE=Transcribed locus, highly similar to NP_000328.2 sarcoglycan, delta (35kDa dystrophin-associated glycoprotein) (Homo sapiens) REP_ORG=S. scrofa
Ssc.13780.2.S1_x_at	HLA-A	NM_002116	major histocompatibility complex; class I; A	0.0475554	0.462244	7.253	6.9961	1.29291	DOWN	0.109873	gb:BX917494 DB_XREF=gi:41134301 DB_XREF=BX917494 CLONE=scan0033d.n.12 TID=Ssc.1461.1 CNT=13 FEA=EST TIER=Stack STK=8 UG=Ssc.1461 UG_TITLE=Transcribed locus, highly similar to NP_031775.1 cytochrome c oxidase, subunit VIIc (Mus musculus) REP_ORG=S. scrofa
Ssc.8148.1.S1_at	-			0.0475636	0.462244	8.13818	8.31121	0.841113	UP	0.0740072	gb:CN031391 DB_XREF=gi:48725927 DB_XREF=UMC-pgvo1-001-g03 TID=Ssc.28125.1 CNT=1 FEA=EST TIER=ConsEnd STK=1 UG=Ssc.28125 UG_TITLE=Transcribed locus REP_ORG=S. scrofa
Ssc.2560.1.S1_at	-	NM_005044	protein kinase; X-linked	0.0475831	0.417674	6.08795	5.69325	1.48394	DOWN	0.168839	gb:BI118984 DB_XREF=gi:15413094 DB_XREF=AR21C1 TID=Ssc.24858.1 CNT=6 FEA=EST TIER=ConsEnd STK=0 UG=Ssc.24858 UG_TITLE=Transcribed locus, moderately similar to NP_036309.1 F-box protein 5 (Homo sapiens) REP_ORG=S. scrofa
Ssc.9503.1.A1_at	-	NM_021212	HCF-binding transcription factor Zhangfei	0.0476106	0.409153	6.01772	6.51308	0.609352	UP	0.21193	gb:BF708798 DB_XREF=gi:12008275 DB_XREF=MI-P-AY0-nac-c-08-0-UI.s1 CLONE=MI-P-AY0-nac-c-08-0-UI TID=Ssc.8941.1 CNT=1 FEA=EST TIER=ConsEnd STK=0 UG=Ssc.8941 UG_TITLE=Transcribed locus REP_ORG=S. scrofa
Ssc.20481.1.A1_at	KIAA0020	NM_014878	KIAA0020	0.0476527	0.226188	6.52499	6.92859	0.667909	UP	0.172716	gb:CN161014 DB_XREF=gi:46175444 DB_XREF=950255 TID=Ssc.25132.2 CNT=14 FEA=EST TIER=ConsEnd STK=1 UG=Ssc.25132 UG_TITLE=Transcribed locus, highly similar to NP_002865.1 RAD23 homolog B (S. cerevisiae) (Homo sapiens) REP_ORG=S. scrofa
Ssc.19205.1.A1_at	-			0.0476959	0.243734	6.99997	7.59503	0.551528	UP	0.254711	gb:CN162804 DB_XREF=gi:46177234 DB_XREF=952226 TID=Ssc.19434.1 CNT=4 FEA=EST TIER=ConsEnd STK=2 UG=Ssc.19434 UG_TITLE=Transcribed locus REP_ORG=S. scrofa
Ssc.31176.1.A1_at	TCN2	NM_000355	transcobalamin II; macrocytic anemia	0.0477227	0.462244	6.41098	6.76742	0.700168	UP	0.152592	gb:CN026922 DB_XREF=gi:48721458 DB_XREF=UMC-p4civv1-009-g06 TID=Ssc.14281.3 CNT=2 FEA=EST TIER=ConsEnd STK=2 UG=Ssc.14281 UG_TITLE=Transcribed locus REP_ORG=S. scrofa
Ssc.5065.1.S1_at	-	NM_004798	kinesin family member 3B	0.0477579	0.441389	6.6559	6.24358	1.51032	DOWN	0.176552	gb:CN032210 DB_XREF=gi:48726746 DB_XREF=UMC-pgvo4-002-h08 TID=Ssc.28054.1 CNT=1 FEA=EST TIER=ConsEnd STK=1 UG=Ssc.28054 UG_TITLE=Transcribed locus REP_ORG=S. scrofa
Ssc.1494.1.S1_at	RARRES2	NM_002889	retinoic acid receptor responder	0.0477774	0.25036	8.70484	8.22479	1.61616	DOWN	0.205578	gb:CO955366 DB_XREF=gi:51332429 DB_XREF=UMC-pputal1-001-a04 TID=Ssc.5101.1 CNT=12 FEA=EST TIER=Stack STK=6 UG=Ssc.5101 UG_TITLE=Transcribed locus REP_ORG=S. scrofa
Ssc.7236.1.A1_at	-	NM_003916	adaptor-related protein complex 1; sigma 2 subunit	0.0478165	0.462244	7.75634	7.51195	1.27684	DOWN	0.104681	gb:CF180905 DB_XREF=gi:33292681 DB_XREF=816072 TID=Ssc.18421.1 CNT=1 FEA=EST TIER=ConsEnd STK=1 UG=Ssc.18421 UG_TITLE=Transcribed locus REP_ORG=S. scrofa
Ssc.11107.1.S1_at	VAMP3	NM_004781	vesicle-associated membrane protein 3	0.0478534	0.462244	7.67819	7.51598	1.17611	DOWN	0.0694963	gb:AB010969.1 DB_XREF=gi:3132271 TID=Ssc.16042.1 CNT=2 FEA=FLmRNA TIER=FL STK=1 LL=397338 UG_GENE=WT1 UG=Ssc.16042 UG_TITLE=Wilms tumor 1 DEF=Sus scrofa WT1 homologue mRNA, complete cds. FL=gb:AB010969.1 REP_ORG=S. scrofa
Ssc.1955.1.A1_at	-	NM_013995	lysosomal-associated membrane protein 2	0.0478633	0.428373	8.02159	8.44032	0.657879	UP	0.179408	gb:CK457309 DB_XREF=gi:40828590 DB_XREF=921594 TID=Ssc.24460.1 CNT=3 FEA=EST TIER=ConsEnd STK=2 UG=Ssc.24460 UG_TITLE=Transcribed locus REP_ORG=S. scrofa
Ssc.1010.1.A1_at	-			0.0479303	0.462244	7.48526	7.67907	0.82382	UP	0.0830673	gb:NM_214372.1 DB_XREF=gi:47523799 GEN=APP TID=Ssc.14258.1 CNT=49 FEA=FLmRNA TIER=FL+Stack STK=16 LL=397663 UG=Ssc.14258 DEF=Sus scrofa amyloid precursor protein (APP), mRNA. PROD=amyloid precursor protein FL=gb:NM_214372.1 gb:AB032550.1 REP_ORG=S. scrofa
Ssc.27688.1.S1_at	-			0.0479423	0.462244	7.89618	7.44	1.57804	DOWN	0.195541	gb:BQ604266 DB_XREF=gi:21550992 DB_XREF=MI-P-CP1-nzb-g-21-0-UI.s1 CLONE=MI-P-CP1-nzb-g-21-0-UI TID=Ssc.6065.1 CNT=2 FEA=EST TIER=ConsEnd STK=0 UG=Ssc.6065 UG_TITLE=Transcribed locus, moderately similar to NP_940873.1 FLJ46061 protein (Homo sapiens) REP_ORG=S. scrofa
Ssc.12738.1.A1_at	PIGM	NM_145167	phosphatidylinositol glycan; class M	0.0479764	0.290042	5.517	5.16143	1.42699	DOWN	0.152442	gb:BX922431 DB_XREF=gi:41139279 DB_XREF=BX922431 CLONE=scan0010d.c.15 TID=Ssc.17318.1 CNT=50 FEA=EST TIER=Stack STK=22 UG=Ssc.17318 UG_TITLE=Transcribed locus, highly similar to NP_003370.2 villin 2 (ezrin) (Homo sapiens) REP_ORG=S. scrofa
Ssc.10150.1.S1_at	SDCBP	NM_005625	syndecan binding protein	0.0480377	0.462244	9.66634	9.54466	1.1294	DOWN	0.0521884	gb:NM_214195.1 DB_XREF=gi:47523475 GEN=AMY2B TID=Ssc.6009.1 CNT=20 FEA=FLmRNA TIER=FL+Stack STK=11 LL=397397 UG=Ssc.6009 DEF=Sus scrofa alpha-amylase (AMY2B), mRNA. PROD=alpha-amylase FL=gb:NM_214195.1 gb:AF064742.1 REP_ORG=S. scrofa
Ssc.24145.1.S1_at	ESF1	NM_016649	chromosome 20 open reading frame 6	0.0480594	0.462244	5.71581	6.29268	0.561653	UP	0.24744	gb:BI185576 DB_XREF=gi:14659985 DB_XREF=UNL-P-FN-cy-e-02-0-UNL.s1 CLONE=UNL-P-FN-cy-e-02-0-UNL TID=Ssc.5663.1 CNT=21 FEA=EST TIER=ConsEnd STK=0 UG=Ssc.5663 UG_TITLE=Transcribed locus, highly similar to NP_004376.2 chondroitin sulfate proteoglycan 2 (versican) (Homo sapiens) REP_ORG=S. scrofa
Ssc.13558.1.A1_at	-	NM_130809	hypothetical protein MGC12103	0.04806	0.462244	7.62464	7.822	0.820897	UP	0.0846535	gb:CN156257 DB_XREF=gi:46170687 DB_XREF=943642 TID=Ssc.1405.1 CNT=14 FEA=EST TIER=Stack STK=9 UG=Ssc.1405 UG_TITLE=Transcribed locus, highly similar to XP_130696.2 cDNA sequence BC028278 (Mus musculus) REP_ORG=S. scrofa
Ssc.7824.1.A1_at	-			0.048079	0.462244	7.78824	8.03331	0.782648	UP	0.105131	gb:CF365234 DB_XREF=gi:34167614 DB_XREF=835848 TID=Ssc.26882.2 CNT=1 FEA=EST TIER=ConsEnd STK=1 UG=Ssc.26882 UG_TITLE=Transcribed locus, highly similar to NP_079456.2 hypothetical protein FLJ13386 (Homo sapiens) REP_ORG=S. scrofa
Ssc.3230.1.S1_at	INTS10	NM_018142	hypothetical protein FLJ10569	0.0480915	0.462244	6.43994	6.20435	1.26565	DOWN	0.101069	gb:BX666114 DB_XREF=gi:37855847 DB_XREF=BX666114 CLONE=scag0007c.b.06 TID=Ssc.22600.1 CNT=2 FEA=EST TIER=ConsEnd STK=1 UG=Ssc.22600 UG_TITLE=Transcribed locus REP_ORG=S. scrofa
Ssc.5964.1.S1_at	RHEB	NM_005614	Ras homolog enriched in brain	0.0481173	0.462278	8.25352	7.99607	1.29363	DOWN	0.110466	gb:BI400820 DB_XREF=gi:15179881 DB_XREF=MI-P-AY1-nqi-c-02-0-UI.s1 CLONE=MI-P-AY1-nqi-c-02-0-UI TID=Ssc.10367.1 CNT=1 FEA=EST TIER=ConsEnd STK=1 UG=Ssc.10367 UG_TITLE=Transcribed locus REP_ORG=S. scrofa
Ssc.1801.1.A1_at	-			0.0481708	0.454434	6.92437	6.63323	1.33794	DOWN	0.124957	gb:CF363258 DB_XREF=gi:34163723 DB_XREF=831104 TID=Ssc.22089.1 CNT=3 FEA=EST TIER=ConsEnd STK=3 UG=Ssc.22089 UG_TITLE=Transcribed locus, moderately similar to NP_005671.1 TATA box binding protein (TBP)-associated factor, RNA polymerase I, B, 63kDa (Homo sapiens) REP_ORG=S. scrofa
Ssc.8385.1.A1_at	SQLE	NM_003129	squalene epoxidase	0.0482793	0.462604	6.76218	6.29132	1.60137	DOWN	0.202221	gb:BF703136 DB_XREF=gi:11988544 DB_XREF=MI-P-E4-abo-a-04-1-UM.s1 CLONE=MI-P-E4-abo-a-04-1-UM TID=Ssc.7312.1 CNT=1 FEA=EST TIER=ConsEnd STK=0 UG=Ssc.7312 UG_TITLE=Transcribed locus REP_ORG=S. scrofa
Ssc.6727.1.S1_at	IPO5	NM_002271	RAN binding protein 5	0.0483065	0.462604	8.19374	8.43934	0.782236	UP	0.105494	gb:CO946177 DB_XREF=gi:51312936 DB_XREF=UMC-p6mm3-002-g08 TID=Ssc.29799.1 CNT=1 FEA=EST TIER=ConsEnd STK=1 UG=Ssc.29799 UG_TITLE=Transcribed locus REP_ORG=S. scrofa
Ssc.17251.1.A1_at	-	NM_003831	RIO kinase 3	0.0483213	0.462604	8.48337	8.70474	0.801419	UP	0.0950957	gb:CN165648 DB_XREF=gi:46180078 DB_XREF=996082 TID=Ssc.5606.1 CNT=6 FEA=EST TIER=ConsEnd STK=3 UG=Ssc.5606 UG_TITLE=Transcribed locus REP_ORG=S. scrofa
Ssc.27965.1.A1_at	-	NM_001167	baculoviral IAP repeat-containing 4	0.0483574	0.462604	6.34536	6.7895	0.641376	UP	0.190831	gb:BX920610 DB_XREF=gi:41137458 DB_XREF=BX920610 CLONE=scan0008d.i.16 TID=Ssc.25676.1 CNT=6 FEA=EST TIER=ConsEnd STK=1 UG=Ssc.25676 UG_TITLE=Transcribed locus, highly similar to NP_005658.1 ring finger protein 103 (Homo sapiens) REP_ORG=S. scrofa
Ssc.7149.3.S1_at	CYB5D1	NM_144607	hypothetical protein FLJ32499	0.0484043	0.230491	5.32247	5.00966	1.36726	DOWN	0.134439	gb:CF180743 DB_XREF=gi:33292519 DB_XREF=815894 TID=Ssc.18048.1 CNT=1 FEA=EST TIER=ConsEnd STK=1 UG=Ssc.18048 UG_TITLE=Transcribed locus REP_ORG=S. scrofa
Ssc.15736.1.S2_at	TEGT	NM_003217	testis enhanced gene transcript	0.0484135	0.462604	8.54726	8.79362	0.781637	UP	0.105888	gb:CN163575 DB_XREF=gi:46178005 DB_XREF=953100 TID=Ssc.15282.1 CNT=25 FEA=EST TIER=Stack STK=6 UG=Ssc.15282 UG_TITLE=Transcribed locus, highly similar to NP_035561.1 U5 small nuclear ribonucleoprotein (Mus musculus) REP_ORG=S. scrofa
Ssc.19581.1.S1_at	-			0.0484987	0.462604	5.9131	5.6223	1.3375	DOWN	0.125047	gb:CN166913 DB_XREF=gi:46181343 DB_XREF=998998 TID=Ssc.27124.1 CNT=2 FEA=EST TIER=ConsEnd STK=2 UG=Ssc.27124 UG_TITLE=Transcribed locus REP_ORG=S. scrofa
Ssc.2926.1.S1_at	HMOX2	NM_002134	heme oxygenase	0.048503	0.459464	6.52182	6.23222	1.33588	DOWN	0.124531	gb:AW436082 DB_XREF=gi:6971388 DB_XREF=75443 TID=Ssc.20835.2 CNT=4 FEA=EST TIER=ConsEnd STK=0 UG=Ssc.20835 UG_TITLE=Transcribed locus REP_ORG=S. scrofa
Ssc.13453.3.A1_at	-	NM_018283	nudix	0.0485692	0.462643	5.68846	5.97286	0.752465	UP	0.122344	gb:CK466474 DB_XREF=gi:40837751 DB_XREF=937684 TID=Ssc.1108.1 CNT=27 FEA=EST TIER=Stack STK=9 UG=Ssc.1108 UG_TITLE=Transcribed locus, highly similar to NP_055037.1 NADH dehydrogenase (ubiquinone) 1 alpha subcomplex, 8, 19kDa (Homo sapiens) REP_ORG=S. scrofa
Ssc.7040.1.A1_at	-	NM_006345	solute carrier family 30	0.0485732	0.462643	7.40645	7.61557	0.8113	UP	0.0899603	gb:CF175561 DB_XREF=gi:33287337 DB_XREF=799524 TID=Ssc.17865.1 CNT=1 FEA=EST TIER=ConsEnd STK=1 UG=Ssc.17865 UG_TITLE=Transcribed locus REP_ORG=S. scrofa
Ssc.15595.1.S1_at	-			0.0486095	0.462781	6.50594	6.74533	0.787109	UP	0.103004	gb:CK456586 DB_XREF=gi:40803800 DB_XREF=920820 TID=Ssc.22641.3 CNT=49 FEA=EST TIER=Stack STK=9 LL=396875 UG_GENE=SERCA2 UG=Ssc.22641 UG_TITLE=Sarcoplasmicendoplasmic-reticulum Ca(2+) pump gene 2 REP_ORG=S. scrofa
Ssc.18012.1.A1_at	-			0.0487924	0.463886	6.42091	6.74161	0.725642	UP	0.138133	gb:CF793136 DB_XREF=gi:37797697 DB_XREF=886156 TID=Ssc.21697.1 CNT=3 FEA=EST TIER=ConsEnd STK=3 UG=Ssc.21697 UG_TITLE=Transcribed locus REP_ORG=S. scrofa
Ssc.10464.1.A1_at	-			0.0488642	0.463886	4.85037	5.71579	0.420878	UP	0.372907	gb:BF704061 DB_XREF=gi:11989469 DB_XREF=MI-P-A3-abw-f-03-1-UM.s1 CLONE=MI-P-A3-abw-f-03-1-UM TID=Ssc.5833.1 CNT=27 FEA=FLmRNA TIER=Stack STK=19 LL=396895 UG_GENE=FSHB UG=Ssc.5833 UG_TITLE=Follicle stimulating hormone beta-subunit FL=gb:AF134151.1 gb:NM_213875.1 REP_ORG=S. scrofa
Ssc.25122.1.S1_at	ZMAT3	NM_022470	p53 target zinc finger protein	0.048868	0.396179	5.13686	6.40233	0.282108	UP	0.545301	gb:CA780383 DB_XREF=gi:26018380 DB_XREF=MPL384_6_E11 CLONE=pSPORT1 TID=Ssc.4478.1 CNT=7 FEA=EST TIER=ConsEnd STK=0 UG=Ssc.4478 UG_TITLE=Transcribed locus REP_ORG=S. scrofa
Ssc.9637.1.S1_at	GLUL	NM_002065	glutamate-ammonia ligase	0.0488801	0.306247	7.29068	6.23671	2.86904	DOWN	0.454199	gb:BX925337 DB_XREF=gi:41142185 DB_XREF=BX925337 CLONE=scan0024d.d.10 TID=Ssc.25640.1 CNT=2 FEA=EST TIER=ConsEnd STK=2 UG=Ssc.25640 UG_TITLE=Transcribed locus REP_ORG=S. scrofa
Ssc.18586.1.A1_at	MAD2L2	NM_006341	MAD2 mitotic arrest deficient-like 2	0.0489738	0.462635	5.73971	6.09721	0.699422	UP	0.154143	gb:CN159463 DB_XREF=gi:46173893 DB_XREF=948542 TID=Ssc.26748.1 CNT=6 FEA=EST TIER=ConsEnd STK=2 UG=Ssc.26748 UG_TITLE=Transcribed locus REP_ORG=S. scrofa
Ssc.8099.1.S1_at	C10orf58	NM_032333	chromosome 10 open reading frame 58	0.0490017	0.301236	5.71198	6.44519	0.480364	UP	0.316186	gb:BF704424 DB_XREF=gi:11989832 DB_XREF=MI-P-E6-acc-h-07-1-UM.s1 CLONE=MI-P-E6-acc-h-07-1-UM TID=Ssc.7636.1 CNT=1 FEA=EST TIER=ConsEnd STK=1 UG=Ssc.7636 UG_TITLE=Transcribed locus REP_ORG=S. scrofa
Ssc.24896.1.A1_at	-			0.049209	0.424021	5.75488	6.43734	0.505371	UP	0.294645	gb:CB476135 DB_XREF=gi:29282521 DB_XREF=jns116_G02.f TID=Ssc.9711.1 CNT=7 FEA=EST TIER=ConsEnd STK=0 UG=Ssc.9711 UG_TITLE=Transcribed locus REP_ORG=S. scrofa
Ssc.5054.1.S1_at	WDR85	NM_138778	chromosome 9 open reading frame 112	0.0492203	0.437812	5.46545	4.94115	1.68928	DOWN	0.226375	gb:CO951441 DB_XREF=gi:51328444 DB_XREF=UMC-pd12fol-007-h07 TID=Ssc.29184.1 CNT=1 FEA=EST TIER=ConsEnd STK=1 UG=Ssc.29184 UG_TITLE=Transcribed locus REP_ORG=S. scrofa
Ssc.1067.1.S1_at	PSMB2	NM_002794	proteasome	0.049225	0.465485	8.15693	7.99492	1.17588	DOWN	0.0699535	gb:NM_214441.1 DB_XREF=gi:47523933 GEN=HYAL1 TID=Ssc.26119.1 CNT=3 FEA=FLmRNA TIER=FL STK=2 LL=404698 UG=Ssc.26119 DEF=Sus scrofa hyaluronoglucosaminidase 1 (HYAL1), mRNA. PROD=hyaluronoglucosaminidase 1 FL=gb:AY497543.1 gb:NM_214441.1 REP_ORG=S. scrofa
Ssc.64.1.S1_at	ABCG2	NM_004827	ATP-binding cassette; sub-family G	0.0492393	0.36347	7.54383	7.93647	0.675271	UP	0.169547	gb:BF710899 DB_XREF=gi:12010376 DB_XREF=MI-P-AY1-nqv-d-12-0-UI.s1 CLONE=MI-P-AY1-nqv-d-12-0-UI TID=Ssc.19210.1 CNT=1 FEA=EST TIER=ConsEnd STK=1 UG=Ssc.19210 UG_TITLE=Transcribed locus REP_ORG=S. scrofa
Ssc.27451.1.A1_at	POLG2	NM_007215	polymerase	0.049268	0.449504	6.20797	5.88513	1.38105	DOWN	0.139431	gb:AW414716 DB_XREF=gi:6942598 DB_XREF=48471 TID=Ssc.17712.1 CNT=2 FEA=EST TIER=ConsEnd STK=0 UG=Ssc.17712 UG_TITLE=Transcribed locus REP_ORG=S. scrofa
Ssc.9380.2.S1_a_at	GADD45B	NM_015675	growth arrest and DNA-damage-inducible; beta	0.0493077	0.326341	6.63362	6.02526	1.83742	DOWN	0.262798	gb:BF712469 DB_XREF=gi:12011944 DB_XREF=MI-P-E4-adc-b-08-1-UM.s1 CLONE=MI-P-E4-adc-b-08-1-UM TID=Ssc.7400.1 CNT=1 FEA=EST TIER=ConsEnd STK=0 UG=Ssc.7400 UG_TITLE=Transcribed locus REP_ORG=S. scrofa
Ssc.7136.1.A1_at	-	NM_015076	cell division cycle 2-like 6	0.0493649	0.465966	6.18322	6.65734	0.622429	UP	0.204878	gb:CF180389 DB_XREF=gi:33292165 DB_XREF=815485 TID=Ssc.18017.1 CNT=1 FEA=EST TIER=ConsEnd STK=1 UG=Ssc.18017 UG_TITLE=Transcribed locus REP_ORG=S. scrofa
Ssc.1551.1.S1_at	-	NM_015103	plexin D1	0.0494239	0.466313	5.9519	6.27632	0.722951	UP	0.140231	gb:CO989883 DB_XREF=gi:51349157 DB_XREF=UMC-pd3end3-022-g01 TID=Ssc.12726.1 CNT=6 FEA=EST TIER=Stack STK=6 UG=Ssc.12726 UG_TITLE=Transcribed locus REP_ORG=S. scrofa
Ssc.6192.1.A1_at	-			0.0494647	0.466391	7.56906	7.21111	1.43039	DOWN	0.154763	gb:BI402690 DB_XREF=gi:15181751 DB_XREF=MI-P-CP0-nwa-g-04-0-UI.s1 CLONE=MI-P-CP0-nwa-g-04-0-UI TID=Ssc.12521.1 CNT=1 FEA=EST TIER=ConsEnd STK=1 UG=Ssc.12521 UG_TITLE=Transcribed locus, moderately similar to NP_009131.2 A kinase (PRKA) anchor protein 13 (Homo sapiens) REP_ORG=S. scrofa
Ssc.3934.1.S1_at	2004-09-15	NM_004261	15 kDa selenoprotein	0.0495946	0.466391	8.80659	8.62585	1.1981	DOWN	0.0782003	gb:CK468044 DB_XREF=gi:40839321 DB_XREF=939405 TID=Ssc.24832.1 CNT=2 FEA=EST TIER=ConsEnd STK=1 UG=Ssc.24832 UG_TITLE=Transcribed locus REP_ORG=S. scrofa
Ssc.24732.1.S1_at	BBS5	NM_152384	Bardet-Biedl syndrome 5	0.0495962	0.31726	5.63216	6.20776	0.562369	UP	0.249047	gb:AJ680990 DB_XREF=gi:49413579 DB_XREF=AJ680990 CLONE=C0001789_M18 TID=Ssc.18220.1 CNT=9 FEA=EST TIER=ConsEnd STK=0 UG=Ssc.18220 UG_TITLE=Transcribed locus, highly similar to NP_060383.1 cell division cycle 37 homolog (S. cerevisiae)-like 1 (Homo sapiens) REP_ORG=S. scrofa
Ssc.11302.1.S2_at	COL3A1	NM_000090	collagen; type III; alpha 1	0.0496082	0.466391	10.3097	10.4442	0.874194	UP	0.0581784	gb:CN164909 DB_XREF=gi:46179339 DB_XREF=995292 TID=Ssc.19494.1 CNT=21 FEA=mRNA TIER=ConsEnd STK=2 LL=396611 UG_GENE=IRF1 UG=Ssc.19494 UG_TITLE=Interferon regulatory factor 1 REP_ORG=S. scrofa
Ssc.14254.1.A1_at	TAF13	NM_005645	TAF13 RNA polymerase II; TATA box binding protein	0.0498787	0.385565	6.75951	7.39279	0.530848	UP	0.274437	gb:CB469781 DB_XREF=gi:29276166 DB_XREF=sn11_H11.f TID=Ssc.20269.1 CNT=11 FEA=EST TIER=Stack STK=7 UG=Ssc.20269 UG_TITLE=Transcribed locus REP_ORG=S. scrofa
Ssc.12008.1.A1_at	KPNB1	NM_002265	karyopherin	0.0498877	0.467371	8.29442	8.50961	0.806386	UP	0.09326	gb:AY079213.1 DB_XREF=gi:21913153 TID=Ssc.15769.1 CNT=1 FEA=mRNA TIER=ConsEnd STK=0 LL=397167 UG_GENE=KCNE4 UG=Ssc.15769 UG_TITLE=KCNE4 protein DEF=Sus scrofa KCNE4 mRNA, partial cds. REP_ORG=S. scrofa
Ssc.24286.1.S1_at	-			0.0499518	0.40655	5.16778	5.60291	0.647182	UP	0.188643	gb:BI184019 DB_XREF=gi:14658428 DB_XREF=UNL-P-FN-cf-e-09-0-UNL.s1 CLONE=UNL-P-FN-cf-e-09-0-UNL TID=Ssc.4999.1 CNT=15 FEA=EST TIER=ConsEnd STK=0 UG=Ssc.4999 UG_TITLE=Transcribed locus, highly similar to NP_068378.1 arginine vasopressin-induced 1 (Homo sapiens) REP_ORG=S. scrofa
Ssc.1499.1.S1_at	UNC50	NM_014044	unc-50 homolog	0.0499589	0.467568	8.23611	8.07752	1.17186	DOWN	0.0687568	gb:CK456287 DB_XREF=gi:40803501 DB_XREF=916950 TID=Ssc.4862.1 CNT=11 FEA=EST TIER=Stack STK=6 UG=Ssc.4862 UG_TITLE=Transcribed locus, highly similar to NP_640345.1 phosphatidic acid phosphatase type 2c (Rattus norvegicus) REP_ORG=S. scrofa
Ssc.27173.1.S1_at	-			0.0500107	0.157186	5.30676	5.09934	1.2305	DOWN	0.0899542	gb:AJ655144 DB_XREF=gi:49337590 DB_XREF=AJ655144 CLONE=C0005189_K18 TID=Ssc.28560.1 CNT=3 FEA=EST TIER=ConsEnd STK=0 UG=Ssc.28560 UG_TITLE=Transcribed locus, highly similar to NP_057006.1 NAD(P) dependent steroid dehydrogenase-like (Homo sapiens) REP_ORG=S. scrofa
Ssc.6562.1.S1_at	MARCKSL1	NM_023009	MARCKS-like 1	0.050013	0.467568	7.64936	7.08921	1.75093	DOWN	0.242926	gb:BF711909 DB_XREF=gi:12011384 DB_XREF=MI-P-O3-abg-e-12-1-UM.s1 CLONE=MI-P-O3-abg-e-12-1-UM TID=Ssc.8798.1 CNT=1 FEA=EST TIER=ConsEnd STK=1 UG=Ssc.8798 UG_TITLE=Transcribed locus REP_ORG=S. scrofa
Ssc.13462.1.A1_at	-			0.0501169	0.467715	5.3364	5.68051	0.708846	UP	0.149323	gb:BX915027 DB_XREF=gi:41131806 DB_XREF=BX915027 CLONE=scan0027d.b.21 TID=Ssc.16807.1 CNT=29 FEA=EST TIER=Stack STK=9 UG=Ssc.16807 UG_TITLE=Transcribed locus, highly similar to NP_877966.1 chaperonin subunit 4 (delta) (Rattus norvegicus) REP_ORG=S. scrofa
Ssc.27384.1.S1_at	-	NM_001003943	Bcl2 modifying factor	0.0501772	0.467715	5.9483	5.75183	1.2171	DOWN	0.0852843	gb:BQ604225 DB_XREF=gi:21550951 DB_XREF=MI-P-CP1-nzb-e-18-0-UI.s1 CLONE=MI-P-CP1-nzb-e-18-0-UI TID=Ssc.3457.1 CNT=2 FEA=EST TIER=ConsEnd STK=0 UG=Ssc.3457 UG_TITLE=Transcribed locus REP_ORG=S. scrofa
Ssc.20396.1.S1_at	TEX264	NM_015926	testis expressed sequence 264	0.0501805	0.467715	6.53472	6.22117	1.36827	DOWN	0.136106	gb:CO993549 DB_XREF=gi:51352823 DB_XREF=UMC-pd0fol-003-c02 TID=Ssc.5914.1 CNT=19 FEA=EST TIER=ConsEnd STK=1 UG=Ssc.5914 UG_TITLE=Transcribed locus, highly similar to NP_001942.1 E2F transcription factor 5, p130-binding (Homo sapiens) REP_ORG=S. scrofa
Ssc.4085.1.S1_at	-	NM_002859	paxillin	0.0502715	0.467715	6.61797	6.29032	1.3877	DOWN	0.142299	gb:CN162556 DB_XREF=gi:46176986 DB_XREF=951950 TID=Ssc.26888.1 CNT=1 FEA=EST TIER=ConsEnd STK=1 UG=Ssc.26888 UG_TITLE=Transcribed locus, highly similar to NP_113818.2 DEAD (aspartate-glutamate-alanine-aspartate) box polypeptide 25 (Rattus norvegicus) REP_ORG=S. scrofa
Ssc.1163.1.S1_at	PSME1	NM_006263	proteasome	0.0503173	0.467715	7.44599	7.29634	1.16143	DOWN	0.0650113	gb:L49437.1 DB_XREF=gi:17028066 TID=Ssc.16371.1 CNT=3 FEA=mRNA TIER=ConsEnd STK=0 LL=397562 UG_GENE=OPRK1 UG=Ssc.16371 UG_TITLE=Kappa opioid receptor DEF=Sus scrofa kappa opioid receptor mRNA, partial cds. REP_ORG=S. scrofa
Ssc.9708.1.A1_at	-	NM_013427	Rho GTPase activating protein 6	0.0503283	0.467715	5.86874	6.29659	0.651908	UP	0.185876	gb:BX919044 DB_XREF=gi:41135863 DB_XREF=BX919044 CLONE=scan0006d.b.06 TID=Ssc.25591.1 CNT=2 FEA=EST TIER=ConsEnd STK=1 UG=Ssc.25591 UG_TITLE=Transcribed locus, highly similar to XP_038288.9 zinc finger, CCHC domain containing 11 (Homo sapiens) REP_ORG=S. scrofa
Ssc.10393.2.A1_at	MKRN1	NM_013446	makorin; ring finger protein; 1	0.0503946	0.468125	7.27992	7.02799	1.2865	DOWN	0.109486	gb:AF128837.1 DB_XREF=gi:4928051 TID=Ssc.174.1 CNT=6 FEA=FLmRNA TIER=FL STK=1 LL=397116 UG_GENE=UCP3 UG=Ssc.174 DEF=Sus scrofa uncoupling protein 3 mRNA, nuclear gene encoding mitochondrial protein, complete cds. PROD=uncoupling protein 3 FL=gb:AF128837.1 gb:NM_214049.1 gb:AF095744.1 REP_ORG=S. scrofa
Ssc.14099.1.A1_at	WDR33	NM_001006622	WD repeat domain 33	0.0505074	0.468784	6.34194	6.6814	0.712152	UP	0.147623	gb:CN070511 DB_XREF=gi:45846568 DB_XREF=857665 TID=Ssc.6381.1 CNT=21 FEA=EST TIER=Stack STK=7 UG=Ssc.6381 UG_TITLE=Transcribed locus, moderately similar to XP_341818.1 sirtuin 2 (silent mating type information regulation 2, homolog) 2 (S. cerevisiae) (Rattus norvegicus) REP_ORG=S. scrofa
Ssc.9485.1.A1_at	-	NM_175921	hypothetical protein LOC285636	0.0505101	0.468784	7.08505	6.8849	1.22158	DOWN	0.0870372	gb:BI403227 DB_XREF=gi:15182288 DB_XREF=MI-P-CP1-nwn-b-09-0-UI.s1 CLONE=MI-P-CP1-nwn-b-09-0-UI TID=Ssc.12670.1 CNT=1 FEA=EST TIER=ConsEnd STK=0 UG=Ssc.12670 UG_TITLE=Transcribed locus REP_ORG=S. scrofa
Ssc.8372.1.A1_at	TTC35	NM_014673	KIAA0103	0.050607	0.469076	7.21567	7.51025	0.744844	UP	0.128175	gb:BF704014 DB_XREF=gi:11989422 DB_XREF=MI-P-A3-abw-a-01-1-UM.s1 CLONE=MI-P-A3-abw-a-01-1-UM TID=Ssc.6964.1 CNT=1 FEA=EST TIER=ConsEnd STK=0 UG=Ssc.6964 UG_TITLE=Transcribed locus REP_ORG=S. scrofa
Ssc.12789.1.A1_at	-			0.0506085	0.469076	5.22172	5.90685	0.504028	UP	0.298106	gb:BX677263 DB_XREF=gi:38009701 DB_XREF=BX677263 CLONE=scac0034i.d.02 TID=Ssc.1881.1 CNT=88 FEA=EST TIER=Stack STK=19 UG=Ssc.1881 UG_TITLE=Transcribed locus, highly similar to XP_213456.2 similar to Protein translation factor SUI1 homolog (Rattus norvegicus) REP_ORG=S. scrofa
Ssc.10487.2.A1_at	-	NM_206963	retinoic acid receptor responder	0.0506748	0.445315	6.08862	6.97904	0.410482	UP	0.387575	gb:NM_213866.1 DB_XREF=gi:47523129 GEN=BM88 TID=Ssc.664.1 CNT=14 FEA=FLmRNA TIER=FL STK=2 LL=396876 UG=Ssc.664 DEF=Sus scrofa BM88 antigen (BM88), mRNA. PROD=BM88 antigen FL=gb:NM_213866.1 REP_ORG=S. scrofa
Ssc.950.1.S1_at	-	NM_006317	brain abundant; membrane attached signal protein 1	0.0506898	0.331973	8.14698	8.44407	0.742979	UP	0.129325	gb:BI181706 DB_XREF=gi:14656115 DB_XREF=UNL-P-FN-aw-e-04-0-UNL.s1 CLONE=UNL-P-FN-aw-e-04-0-UNL TID=Ssc.11316.1 CNT=1 FEA=EST TIER=ConsEnd STK=0 UG=Ssc.11316 UG_TITLE=Transcribed locus REP_ORG=S. scrofa
Ssc.12844.1.S1_at	HSCB	NM_172002	J-type co-chaperone HSC20	0.0507557	0.469341	7.27996	6.9837	1.34482	DOWN	0.12901	gb:CB480724 DB_XREF=gi:29287110 DB_XREF=jns68_D07.f TID=Ssc.11548.1 CNT=215 FEA=EST TIER=Stack STK=16 UG=Ssc.11548 UG_TITLE=Transcribed locus, highly similar to NP_004754.1 integrin beta 1 binding protein 1 (Homo sapiens) REP_ORG=S. scrofa
Ssc.21752.1.S1_at	APOO	NM_024122	hypothetical protein MGC4825	0.0508114	0.469341	6.42654	6.21231	1.2389	DOWN	0.0933164	gb:CF176197 DB_XREF=gi:33287973 DB_XREF=800234 TID=Ssc.18385.1 CNT=5 FEA=EST TIER=ConsEnd STK=1 UG=Ssc.18385 UG_TITLE=Transcribed locus REP_ORG=S. scrofa
Ssc.21670.1.S1_at	SYNCRIP	NM_006372	synaptotagmin binding; cytoplasmic RNA interacting protein	0.0508155	0.430479	5.62089	5.92866	0.73509	UP	0.134064	gb:BX916241 DB_XREF=gi:41133020 DB_XREF=BX916241 CLONE=scan0029d.b.19 TID=Ssc.21689.1 CNT=6 FEA=EST TIER=ConsEnd STK=1 UG=Ssc.21689 UG_TITLE=Transcribed locus REP_ORG=S. scrofa
Ssc.8873.1.A1_at	-			0.0510292	0.399618	6.73828	7.11905	0.683338	UP	0.166059	gb:BI400412 DB_XREF=gi:15179473 DB_XREF=MI-P-AY1-nqw-d-06-0-UI.s1 CLONE=MI-P-AY1-nqw-d-06-0-UI TID=Ssc.10274.1 CNT=1 FEA=EST TIER=ConsEnd STK=0 UG=Ssc.10274 UG_TITLE=Transcribed locus REP_ORG=S. scrofa
Ssc.18335.1.S1_at	PCNP	NM_020357	PEST-containing nuclear protein	0.0511164	0.469975	7.71051	7.96825	0.7728	UP	0.112457	gb:CK462257 DB_XREF=gi:40833538 DB_XREF=933044 TID=Ssc.5173.1 CNT=7 FEA=EST TIER=ConsEnd STK=2 UG=Ssc.5173 UG_TITLE=Transcribed locus REP_ORG=S. scrofa
Ssc.4225.1.A1_at	-			0.0511206	0.319307	6.44392	6.87474	0.649971	UP	0.187986	gb:BX669770 DB_XREF=gi:37979637 DB_XREF=BX669770 CLONE=scac0028i.i.05 TID=Ssc.22882.1 CNT=1 FEA=EST TIER=ConsEnd STK=1 UG=Ssc.22882 UG_TITLE=Transcribed locus REP_ORG=S. scrofa
Ssc.5157.1.S1_at	FXYD6	NM_022003	FXYD domain containing ion transport regulator 6	0.0512056	0.319086	6.95062	7.47055	0.594558	UP	0.226973	gb:CO940989 DB_XREF=gi:51307752 DB_XREF=UMC-peov1-010-c04 TID=Ssc.29514.1 CNT=1 FEA=EST TIER=ConsEnd STK=1 UG=Ssc.29514 UG_TITLE=Transcribed locus REP_ORG=S. scrofa
Ssc.5938.1.A1_at	-			0.0512512	0.469975	4.95344	5.83977	0.412165	UP	0.387015	gb:CO990877 DB_XREF=gi:51350151 DB_XREF=UMC-pd3ov3-008-g12 TID=Ssc.30370.1 CNT=1 FEA=EST TIER=ConsEnd STK=1 UG=Ssc.30370 UG_TITLE=Transcribed locus REP_ORG=S. scrofa
Ssc.16802.1.S1_at	ATP5J2	NM_001003713	ATP synthase; H+ transporting; mitochondrial F0 complex	0.0512905	0.470014	9.60346	9.40598	1.21833	DOWN	0.0862472	gb:CN167171 DB_XREF=gi:46181601 DB_XREF=999284 TID=Ssc.17761.1 CNT=12 FEA=EST TIER=ConsEnd STK=3 UG=Ssc.17761 UG_TITLE=Transcribed locus, moderately similar to NP_005329.3 huntingtin interacting protein 1 (Homo sapiens) REP_ORG=S. scrofa
Ssc.21581.1.S1_at	-			0.0515078	0.457735	7.02409	6.55255	1.60245	DOWN	0.206183	gb:BI182815 DB_XREF=gi:14657224 DB_XREF=UNL-P-FN-bp-h-07-0-UNL.s1 CLONE=UNL-P-FN-bp-h-07-0-UNL TID=Ssc.20868.1 CNT=5 FEA=EST TIER=ConsEnd STK=1 UG=Ssc.20868 UG_TITLE=Transcribed locus, highly similar to NP_071632.1 xylosyltransferase 2 (Rattus norvegicus) REP_ORG=S. scrofa
Ssc.1879.1.S1_at	C12orf10	NM_021640	chromosome 12 open reading frame 10	0.0515555	0.459132	5.566	5.27225	1.34146	DOWN	0.128482	gb:CN159105 DB_XREF=gi:46173535 DB_XREF=948138 TID=Ssc.22098.1 CNT=6 FEA=EST TIER=ConsEnd STK=2 UG=Ssc.22098 UG_TITLE=Transcribed locus, moderately similar to NP_062542.1 chromosome 21 open reading frame 62 (Homo sapiens) REP_ORG=S. scrofa
Ssc.8445.1.A1_at	-	NM_003304	transient receptor potential cation channel; subfamily C;	0.0515687	0.470821	6.02212	6.32464	0.738953	UP	0.132324	gb:BQ597360 DB_XREF=gi:21544086 DB_XREF=MI-P-A2-aex-a-09-1-UM.s1 CLONE=MI-P-A2-aex-a-09-1-UM TID=Ssc.10603.1 CNT=1 FEA=EST TIER=ConsEnd STK=0 UG=Ssc.10603 UG_TITLE=Transcribed locus REP_ORG=S. scrofa
Ssc.7079.1.A1_at	-			0.051622	0.471	10.1672	9.95035	1.24218	DOWN	0.0948863	gb:CF176147 DB_XREF=gi:33287923 DB_XREF=800177 TID=Ssc.17915.1 CNT=1 FEA=EST TIER=ConsEnd STK=1 UG=Ssc.17915 UG_TITLE=Transcribed locus, highly similar to NP_116279.2 dispatched homolog 1 (Drosophila) (Homo sapiens) REP_ORG=S. scrofa
Ssc.10160.1.A1_at	-	NM_003387	Wiskott-Aldrich syndrome protein interacting protein	0.0516805	0.471266	5.97133	6.6047	0.530801	UP	0.277206	gb:NM_214204.1 DB_XREF=gi:47523491 GEN=PKIA TID=Ssc.526.1 CNT=25 FEA=FLmRNA TIER=FL+Stack STK=10 LL=397408 UG=Ssc.526 DEF=Sus scrofa protein kinase inhibitor alpha (PKIA), mRNA. PROD=protein kinase inhibitor alpha FL=gb:AF132737.1 gb:NM_214204.1 REP_ORG=S. scrofa
Ssc.5641.1.S1_at	-	NM_001148	ankyrin 2; neuronal	0.0519225	0.47129	5.56563	5.94727	0.682745	UP	0.167249	gb:BQ601084 DB_XREF=gi:21547810 DB_XREF=MI-P-H1-afl-h-04-1-UM.s1 CLONE=MI-P-H1-afl-h-04-1-UM TID=Ssc.8161.2 CNT=1 FEA=EST TIER=ConsEnd STK=1 UG=Ssc.8161 UG_TITLE=Transcribed locus REP_ORG=S. scrofa
Ssc.31059.1.S1_at	-			0.0520582	0.405767	5.48984	6.0605	0.565153	UP	0.250271	gb:BF711144 DB_XREF=gi:12010621 DB_XREF=MI-P-AY1-nrc-e-05-0-UI.s1 CLONE=MI-P-AY1-nrc-e-05-0-UI TID=Ssc.9505.1 CNT=2 FEA=EST TIER=ConsEnd STK=2 UG=Ssc.9505 UG_TITLE=Transcribed locus, highly similar to NP_006473.1 dual-specificity tyrosine-(Y)-phosphorylation regulated kinase 2 (Homo sapiens) REP_ORG=S. scrofa
Ssc.3477.1.A1_at	SENP6	NM_015571	SUMO1sentrin specific protease 6	0.0520907	0.471747	5.41548	5.70719	0.746982	UP	0.127958	gb:CK462071 DB_XREF=gi:40833352 DB_XREF=932841 TID=Ssc.25094.1 CNT=2 FEA=EST TIER=ConsEnd STK=1 UG=Ssc.25094 UG_TITLE=Transcribed locus, highly similar to XP_209408.1 similar to bA436C9.2 (PUTATIVE novel protein similar to part of HSP70HSP90 organizing protein and transformation sensitive protein) (Homo sapiens) REP_ORG=S. scrofa
Ssc.6773.1.A1_at	-			0.0522963	0.47219	7.4402	7.65974	0.802886	UP	0.0964074	gb:CO939688 DB_XREF=gi:51306447 DB_XREF=UMC-pd20fet-018-c06 TID=Ssc.29918.1 CNT=1 FEA=EST TIER=ConsEnd STK=1 UG=Ssc.29918 UG_TITLE=Transcribed locus REP_ORG=S. scrofa
Ssc.30690.1.A1_at	-	NM_015062	peroxisome proliferative activated receptor; gamma; coacti	0.0523195	0.47219	5.58444	5.79329	0.811519	UP	0.0917223	gb:CN155884 DB_XREF=gi:46170314 DB_XREF=943220 TID=Ssc.27238.1 CNT=4 FEA=EST TIER=ConsEnd STK=2 UG=Ssc.27238 UG_TITLE=Transcribed locus REP_ORG=S. scrofa
Ssc.12026.1.A1_at	-	NM_001227	caspase 7; apoptosis-related cysteine protease	0.0524572	0.419387	6.2706	6.77636	0.603047	UP	0.222286	gb:AF201724.1 DB_XREF=gi:6671201 TID=Ssc.16016.1 CNT=1 FEA=mRNA TIER=ConsEnd STK=0 LL=397323 UG_GENE=COL2A1 UG=Ssc.16016 UG_TITLE=Type II collagen alpha1 DEF=Sus scrofa type II collagen alpha1 mRNA, partial cds. REP_ORG=S. scrofa
Ssc.28920.1.S1_at	SEH1L	NM_031216	SEH1-like	0.0524627	0.436611	5.95124	5.67681	1.31578	DOWN	0.120618	gb:AJ652891 DB_XREF=gi:49335337 DB_XREF=AJ652891 CLONE=C0005182_D10 TID=Ssc.24213.2 CNT=5 FEA=EST TIER=ConsEnd STK=0 UG=Ssc.24213 UG_TITLE=Transcribed locus, highly similar to NP_079352.2 UDP-glucuronate decarboxylase 1 (Homo sapiens) REP_ORG=S. scrofa
Ssc.11082.1.A1_at	-	NM_025160	WD repeat domain 26	0.0524669	0.47219	6.00051	6.45811	0.632796	UP	0.201133	gb:AB005546.1 DB_XREF=gi:2257591 TID=Ssc.14517.1 CNT=9 FEA=FLmRNA TIER=FL STK=1 LL=396921 UG_GENE=APCS UG=Ssc.14517 DEF=Sus scrofa mRNA for porcine serum amyloid P component (SAP), complete cds. PROD=porcine serum amyloid P component (SAP) FL=gb:AB005546.1 REP_ORG=S. scrofa
Ssc.2110.3.A1_at	-			0.052519	0.334327	6.61468	7.10363	0.613271	UP	0.214968	gb:CF795097 DB_XREF=gi:37799670 DB_XREF=891194 TID=Ssc.21632.1 CNT=11 FEA=EST TIER=ConsEnd STK=1 UG=Ssc.21632 UG_TITLE=Transcribed locus, moderately similar to NP_065761.1 KIAA1185 protein (Homo sapiens) REP_ORG=S. scrofa
Ssc.19634.1.S1_at	MRPL14	NM_032111	mitochondrial ribosomal protein L14	0.05258	0.47219	7.4375	7.08392	1.42416	DOWN	0.155505	gb:BI181239 DB_XREF=gi:14655648 DB_XREF=UNL-P-FN-aq-h-01-0-UNL.s1 CLONE=UNL-P-FN-aq-h-01-0-UNL TID=Ssc.11258.1 CNT=2 FEA=EST TIER=ConsEnd STK=2 UG=Ssc.11258 UG_TITLE=Transcribed locus, highly similar to NP_055552.1 Ras association (RalGDSAF-6) domain family 2 (Homo sapiens) REP_ORG=S. scrofa
Ssc.974.1.S1_at	-	NM_080927	discoidin; CUB and LCCL domain containing 2	0.0526731	0.461953	6.9261	7.25134	0.722352	UP	0.143113	gb:BX926435 DB_XREF=gi:41143283 DB_XREF=BX926435 CLONE=scan0014d.g.04 TID=Ssc.26095.1 CNT=1 FEA=EST TIER=ConsEnd STK=1 UG=Ssc.26095 UG_TITLE=Transcribed locus REP_ORG=S. scrofa
Ssc.22043.1.S1_at	-	NM_001546	inhibitor of DNA binding 4; dominant negative helix-loop-h	0.0526949	0.444687	6.50164	6.14076	1.43459	DOWN	0.158812	gb:CF360619 DB_XREF=gi:34158515 DB_XREF=822019 TID=Ssc.28691.1 CNT=8 FEA=EST TIER=ConsEnd STK=1 UG=Ssc.28691 UG_TITLE=Transcribed locus REP_ORG=S. scrofa
Ssc.22235.1.A1_at	-	NM_001010853	aminoacylase 1-like 2	0.0527183	0.472377	6.43222	6.844	0.662469	UP	0.181235	gb:CO994833 DB_XREF=gi:51354107 DB_XREF=UMC-pd12_14end-008-b06 TID=Ssc.30598.1 CNT=3 FEA=EST TIER=ConsEnd STK=1 UG=Ssc.30598 UG_TITLE=Transcribed locus REP_ORG=S. scrofa
Ssc.21336.1.A1_at	-			0.0529321	0.473296	6.89436	7.18978	0.744219	UP	0.13017	gb:CN165979 DB_XREF=gi:46180409 DB_XREF=996830 TID=Ssc.27183.1 CNT=7 FEA=EST TIER=ConsEnd STK=1 UG=Ssc.27183 UG_TITLE=Transcribed locus, highly similar to NP_002059.1 guanine nucleotide binding protein (G protein), alpha 15 (Gq class) (Homo sapiens) REP_ORG=S. scrofa
Ssc.235.2.S1_at	CAST	NM_001750	calpastatin	0.0529435	0.473296	8.33307	8.57752	0.78314	UP	0.107715	gb:BF712334 DB_XREF=gi:12011809 DB_XREF=MI-P-A3-ade-h-10-1-UM.s1 CLONE=MI-P-A3-ade-h-10-1-UM TID=Ssc.7018.1 CNT=2 FEA=EST TIER=ConsEnd STK=1 UG=Ssc.7018 UG_TITLE=Transcribed locus, moderately similar to NP_006455.2 trans-golgi network protein 2 (Homo sapiens) REP_ORG=S. scrofa
Ssc.1018.1.S1_at	CAT	NM_001752	catalase	0.0530262	0.473296	7.85644	8.16177	0.736877	UP	0.134606	gb:NM_214306.1 DB_XREF=gi:47523669 GEN=HSD17B4 TID=Ssc.1199.1 CNT=26 FEA=FLmRNA TIER=FL+Stack STK=9 LL=397574 UG=Ssc.1199 DEF=Sus scrofa 17beta-estradiol dehydrogenase (HSD17B4), mRNA. PROD=17beta-estradiol dehydrogenase FL=gb:NM_214306.1 REP_ORG=S. scrofa
Ssc.1866.1.S1_at	JUB	NM_032876	jub; ajuba homolog	0.0530353	0.377204	7.16829	6.63914	1.69748	DOWN	0.233285	gb:CK464045 DB_XREF=gi:40835326 DB_XREF=934996 TID=Ssc.15034.1 CNT=5 FEA=EST TIER=ConsEnd STK=2 UG=Ssc.15034 UG_TITLE=Transcribed locus REP_ORG=S. scrofa
Ssc.19204.1.A1_at	-			0.0530844	0.421204	6.01867	6.46021	0.643041	UP	0.194715	gb:BX666113 DB_XREF=gi:37855846 DB_XREF=BX666113 CLONE=scag0007c.b.05 TID=Ssc.21736.1 CNT=4 FEA=EST TIER=ConsEnd STK=2 UG=Ssc.21736 UG_TITLE=Transcribed locus, moderately similar to NP_116315.1 hypothetical protein MGC15737 (Homo sapiens) REP_ORG=S. scrofa
Ssc.19676.1.S1_at	IER3IP1	NM_016097	immediate early response 3 interacting protein 1	0.0531559	0.27796	8.43015	8.69983	0.76362	UP	0.118972	gb:CN031887 DB_XREF=gi:48726423 DB_XREF=UMC-pgvo2-008-c05 TID=Ssc.28106.1 CNT=2 FEA=EST TIER=ConsEnd STK=2 UG=Ssc.28106 UG_TITLE=Transcribed locus, moderately similar to NP_766635.1 carbonyl reductase 3 (Mus musculus) REP_ORG=S. scrofa
Ssc.25676.1.S1_at	RNF103	NM_005667	ring finger protein 103	0.0532891	0.474282	7.04131	6.83094	1.23414	DOWN	0.0928729	gb:BP144897 DB_XREF=gi:40394368 DB_XREF=BP144897 CLONE=OVRM10096A01 TID=Ssc.13735.1 CNT=6 FEA=EST TIER=ConsEnd STK=0 UG=Ssc.13735 UG_TITLE=Transcribed locus, highly similar to NP_003666.1 PRP18 pre-mRNA processing factor 18 homolog (yeast) (Homo sapiens) REP_ORG=S. scrofa
Ssc.20939.1.S1_at	C20orf149	NM_024299	chromosome 20 open reading frame 149	0.053373	0.474369	9.18805	9.03572	1.16455	DOWN	0.0672812	gb:CK455568 DB_XREF=gi:40802782 DB_XREF=916161 TID=Ssc.883.1 CNT=9 FEA=EST TIER=ConsEnd STK=1 UG=Ssc.883 UG_TITLE=Transcribed locus, moderately similar to NP_004111.2 guanylate binding protein 2, interferon-inducible (Homo sapiens) REP_ORG=S. scrofa
Ssc.7903.1.A1_at	STCH	NM_006948	stress 70 protein chaperone; microsome-associated; 60kDa	0.0534263	0.356624	5.60907	6.27525	0.513666	UP	0.294309	gb:BI404119 DB_XREF=gi:15183332 DB_XREF=MI-P-CP1-nws-e-12-0-UI.s1 CLONE=MI-P-CP1-nws-e-12-0-UI TID=Ssc.12898.1 CNT=1 FEA=EST TIER=ConsEnd STK=1 UG=Ssc.12898 UG_TITLE=Transcribed locus REP_ORG=S. scrofa
Ssc.16047.1.S1_at	STAT5B	NM_012448	signal transducer and activator of transcription 5B	0.0534266	0.330731	5.8991	5.59919	1.34974	DOWN	0.132498	gb:BX925569 DB_XREF=gi:41142417 DB_XREF=BX925569 CLONE=scan0023d.l.20 TID=Ssc.13125.3 CNT=3 FEA=EST TIER=ConsEnd STK=0 UG=Ssc.13125 UG_TITLE=Transcribed locus, moderately similar to NP_054859.2 SWISNF related, matrix associated, actin dependent regulator of chromatin, subfamily a-like 1 (Homo sapiens) REP_ORG=S. scrofa
Ssc.27162.1.S1_at	-	NM_013354	CCR4-NOT transcription complex; subunit 7	0.0537236	0.475334	8.02702	7.85697	1.18536	DOWN	0.0752415	gb:BQ602627 DB_XREF=gi:21549353 DB_XREF=MI-P-NA-aeo-d-08-1-UM.s1 CLONE=MI-P-NA-aeo-d-08-1-UM TID=Ssc.5643.1 CNT=3 FEA=EST TIER=ConsEnd STK=0 UG=Ssc.5643 UG_TITLE=Transcribed locus REP_ORG=S. scrofa
Ssc.19477.1.A1_at	TRAPPC5	XM_058961	trafficking protein particle complex 5	0.0538492	0.475884	6.96626	6.69999	1.30509	DOWN	0.117899	gb:BF711705 DB_XREF=gi:12011180 DB_XREF=MI-P-E6-acf-b-03-1-UM.s1 CLONE=MI-P-E6-acf-b-03-1-UM TID=Ssc.1330.1 CNT=3 FEA=EST TIER=ConsEnd STK=2 UG=Ssc.1330 UG_TITLE=Transcribed locus REP_ORG=S. scrofa
Ssc.11000.1.S1_at	GMPR2	NM_001002002	guanosine monophosphate reductase 2	0.0538536	0.475884	6.22205	6.40952	0.829054	UP	0.0830086	gb:BM189976 DB_XREF=gi:17525939 DB_XREF=POSM0100004_C04 TID=Ssc.17250.1 CNT=43 FEA=FLmRNA TIER=Stack STK=13 LL=397619 UG_GENE=QDPR UG=Ssc.17250 UG_TITLE=Quinoid dihydropteridine reductase FL=gb:NM_214343.1 gb:AF526879.1 REP_ORG=S. scrofa
Ssc.14218.1.S1_at	SPG21	NM_016630	spastic paraplegia 21	0.0543528	0.346087	7.48359	7.28018	1.22558	DOWN	0.0903055	gb:CO994715 DB_XREF=gi:51353989 DB_XREF=UMC-pd12_14end-006-g02 TID=Ssc.3463.1 CNT=22 FEA=EST TIER=Stack STK=7 UG=Ssc.3463 UG_TITLE=Transcribed locus, highly similar to NP_003983.1 CDC-like kinase 3 (Homo sapiens) REP_ORG=S. scrofa
Ssc.31089.1.A1_at	-			0.0546324	0.365882	6.6606	6.27261	1.47402	DOWN	0.172499	gb:CF362993 DB_XREF=gi:34163198 DB_XREF=830801 TID=Ssc.18765.1 CNT=2 FEA=EST TIER=ConsEnd STK=2 UG=Ssc.18765 UG_TITLE=Transcribed locus REP_ORG=S. scrofa
Ssc.28577.1.S1_at	-	NM_006731	Fukuyama type congenital muscular dystrophy	0.0547787	0.478234	5.17737	5.71674	0.58312	UP	0.239981	gb:CB478793 DB_XREF=gi:29285179 DB_XREF=jns41_B08.f TID=Ssc.17540.3 CNT=5 FEA=EST TIER=ConsEnd STK=0 UG=Ssc.17540 UG_TITLE=Transcribed locus REP_ORG=S. scrofa
Ssc.26719.1.S1_at	SURF6	NM_006753	surfeit 6	0.05494	0.479383	5.36977	5.70468	0.715403	UP	0.149138	gb:BQ600274 DB_XREF=gi:21547000 DB_XREF=MI-P-E7-agm-d-12-1-UM.s1 CLONE=MI-P-E7-agm-d-12-1-UM TID=Ssc.14113.1 CNT=4 FEA=EST TIER=ConsEnd STK=0 UG=Ssc.14113 UG_TITLE=Transcribed locus, highly similar to NP_666283.1 RIKEN cDNA 2810406C15 gene (Mus musculus) REP_ORG=S. scrofa
Ssc.11757.1.S1_at	SMAD1	NM_001003688	SMAD; mothers against DPP homolog 1	0.0549558	0.479383	6.47602	6.72168	0.782192	UP	0.109401	gb:AB087921.1 DB_XREF=gi:29420637 TID=Ssc.17797.1 CNT=2 FEA=mRNA TIER=ConsEnd STK=0 UG=Ssc.17797 UG_TITLE=Transcribed locus, weakly similar to XP_344403.1 similar to T-cell receptor alpha chain precursor V and C regions (TRA29) - rat (fragment) (Rattus norvegicus) DEF=Sus scrofa TCR-a mRNA for T cell receptor alpha chain, partial cds, clone:PPA139. REP_ORG=S. scrofa
Ssc.9404.2.S1_at	SARS	NM_006513	seryl-tRNA synthetase	0.0549993	0.479522	7.3584	7.1568	1.22336	DOWN	0.0898027	gb:BF704457 DB_XREF=gi:11989865 DB_XREF=MI-P-E6-acd-d-11-1-UM.s1 CLONE=MI-P-E6-acd-d-11-1-UM TID=Ssc.7651.1 CNT=1 FEA=EST TIER=ConsEnd STK=0 UG=Ssc.7651 UG_TITLE=Transcribed locus REP_ORG=S. scrofa
Ssc.2649.1.A1_at	-	NM_005911	methionine adenosyltransferase II; alpha	0.0552104	0.436302	7.9412	7.5235	1.51847	DOWN	0.186268	gb:BG608506 DB_XREF=gi:13658484 DB_XREF=307119 TID=Ssc.21862.1 CNT=4 FEA=EST TIER=ConsEnd STK=0 UG=Ssc.21862 UG_TITLE=Transcribed locus, moderately similar to NP_003863.2 neuropilin 2 (Homo sapiens) REP_ORG=S. scrofa
Ssc.29756.1.A1_at	-			0.05523	0.479984	4.17678	4.88764	0.49122	UP	0.317029	gb:CN158686 DB_XREF=gi:46173116 DB_XREF=947497 TID=Ssc.22112.1 CNT=2 FEA=EST TIER=ConsEnd STK=0 UG=Ssc.22112 UG_TITLE=Transcribed locus, highly similar to XP_341980.1 similar to S6 kinase 2 (Rattus norvegicus) REP_ORG=S. scrofa
Ssc.29880.1.A1_s_at	-			0.0552616	0.479984	8.64772	8.40501	1.2747	DOWN	0.10826	gb:BX673502 DB_XREF=gi:37987180 DB_XREF=BX673502 CLONE=scac0041i.h.16 TID=Ssc.23034.1 CNT=2 FEA=EST TIER=ConsEnd STK=0 UG=Ssc.23034 UG_TITLE=Transcribed locus REP_ORG=S. scrofa
Ssc.8767.1.A1_at	-	NM_000104	cytochrome P450; family 1; subfamily B; polypeptide 1	0.055308	0.380217	6.67609	5.69637	2.66371	DOWN	0.43711	gb:BQ599788 DB_XREF=gi:21546514 DB_XREF=MI-P-E6-ahn-g-11-1-UM.s1 CLONE=MI-P-E6-ahn-g-11-1-UM TID=Ssc.7924.2 CNT=1 FEA=EST TIER=ConsEnd STK=0 UG=Ssc.7924 UG_TITLE=Transcribed locus REP_ORG=S. scrofa
Ssc.30455.1.A1_at	-	NM_019084	cyclin J	0.0553539	0.479984	5.80845	6.0403	0.793063	UP	0.103467	gb:CF368504 DB_XREF=gi:34174085 DB_XREF=853159 TID=Ssc.19408.2 CNT=3 FEA=EST TIER=ConsEnd STK=3 UG=Ssc.19408 UG_TITLE=Transcribed locus, highly similar to NP_660349.1 chromosome 10 open reading frame 35 (Homo sapiens) REP_ORG=S. scrofa
Ssc.20812.1.S1_at	-	NM_015150	raft-linking protein	0.0553918	0.479984	7.10453	7.53697	0.64892	UP	0.193023	gb:CF366119 DB_XREF=gi:34169395 DB_XREF=836806 TID=Ssc.4572.1 CNT=20 FEA=EST TIER=ConsEnd STK=1 UG=Ssc.4572 UG_TITLE=Transcribed locus REP_ORG=S. scrofa
Ssc.22086.1.A1_at	MAGED1	NM_006986	melanoma antigen family D; 1	0.0554199	0.479984	8.32025	8.55314	0.792241	UP	0.103966	gb:CF180247 DB_XREF=gi:33292023 DB_XREF=815324 TID=Ssc.18214.1 CNT=5 FEA=EST TIER=ConsEnd STK=1 UG=Ssc.18214 UG_TITLE=Transcribed locus, highly similar to NP_067011.1 zinc finger protein 410 (Homo sapiens) REP_ORG=S. scrofa
Ssc.2559.1.S1_at	S100A16	NM_080388	S100 calcium binding protein A16	0.0554532	0.455717	7.89216	7.28303	1.83883	DOWN	0.271971	gb:BE033217 DB_XREF=gi:8328226 DB_XREF=133572 TID=Ssc.2928.1 CNT=6 FEA=EST TIER=ConsEnd STK=0 UG=Ssc.2928 UG_TITLE=Transcribed locus REP_ORG=S. scrofa
Ssc.5023.1.S1_at	-			0.0554569	0.479984	8.25251	8.5305	0.757308	UP	0.124121	gb:AW360206 DB_XREF=gi:6864856 DB_XREF=47669 TID=Ssc.27651.1 CNT=1 FEA=EST TIER=ConsEnd STK=1 UG=Ssc.27651 UG_TITLE=Transcribed locus REP_ORG=S. scrofa
Ssc.7289.1.A1_at	-	NM_001008392	CTD	0.0555706	0.386557	7.78778	7.44766	1.40512	DOWN	0.151955	gb:CF360242 DB_XREF=gi:34157758 DB_XREF=821557 TID=Ssc.18705.1 CNT=1 FEA=EST TIER=ConsEnd STK=1 UG=Ssc.18705 UG_TITLE=Transcribed locus, weakly similar to NP_116021.2 poly(A) polymerase alpha (Homo sapiens) REP_ORG=S. scrofa
Ssc.8663.1.A1_at	-			0.0555911	0.35235	6.05194	6.64988	0.549945	UP	0.267164	gb:BQ601155 DB_XREF=gi:21547881 DB_XREF=MI-P-H1-afn-c-11-1-UM.s1 CLONE=MI-P-H1-afn-c-11-1-UM TID=Ssc.28892.1 CNT=1 FEA=EST TIER=ConsEnd STK=0 UG=Ssc.28892 UG_TITLE=Transcribed locus REP_ORG=S. scrofa
Ssc.8428.1.S1_at	C1orf151	XM_496352	similar to protein of fungal metazoan origin li	0.0560865	0.482476	9.12822	9.00423	1.13201	DOWN	0.0555433	gb:BF704226 DB_XREF=gi:11989634 DB_XREF=MI-P-O3-aay-c-04-1-UM.s1 CLONE=MI-P-O3-aay-c-04-1-UM TID=Ssc.8707.1 CNT=1 FEA=EST TIER=ConsEnd STK=0 UG=Ssc.8707 UG_TITLE=Transcribed locus REP_ORG=S. scrofa
Ssc.7990.1.A1_at	-			0.0561367	0.482642	5.69431	6.27011	0.562256	UP	0.257994	gb:CO950017 DB_XREF=gi:51326962 DB_XREF=UMC-pd12cl-004-g10 TID=Ssc.29153.1 CNT=1 FEA=EST TIER=ConsEnd STK=1 UG=Ssc.29153 UG_TITLE=Transcribed locus REP_ORG=S. scrofa
Ssc.23944.1.A1_at	-			0.0562021	0.482642	6.52321	6.77323	0.778787	UP	0.112061	gb:BQ604442 DB_XREF=gi:21551168 DB_XREF=MI-P-CP1-nzb-p-05-0-UI.s1 CLONE=MI-P-CP1-nzb-p-05-0-UI TID=Ssc.12592.1 CNT=26 FEA=EST TIER=ConsEnd STK=0 UG=Ssc.12592 UG_TITLE=Transcribed locus, highly similar to NP_006315.1 craniofacial development protein 1 (Homo sapiens) REP_ORG=S. scrofa
Ssc.9284.1.S1_at	FAM62B	NM_020728	family with sequence similarity 62	0.0562734	0.482642	8.32953	8.10388	1.25314	DOWN	0.101176	gb:BF711906 DB_XREF=gi:12011381 DB_XREF=MI-P-O3-abg-e-07-1-UM.s1 CLONE=MI-P-O3-abg-e-07-1-UM TID=Ssc.8796.1 CNT=1 FEA=EST TIER=ConsEnd STK=0 UG=Ssc.8796 UG_TITLE=Transcribed locus REP_ORG=S. scrofa
Ssc.7373.1.A1_at	-			0.0563112	0.270305	4.8624	5.48462	0.536753	UP	0.279042	gb:CF363270 DB_XREF=gi:34163742 DB_XREF=831117 TID=Ssc.18854.1 CNT=1 FEA=EST TIER=ConsEnd STK=1 UG=Ssc.18854 UG_TITLE=Transcribed locus, moderately similar to NP_057541.2 protein kinase D2 (Homo sapiens) REP_ORG=S. scrofa
Ssc.10283.1.S1_at	-	NM_025146	Mak3 homolog	0.0563343	0.482642	6.04578	6.2834	0.7885	UP	0.106578	gb:NM_214392.1 DB_XREF=gi:47523837 GEN=LYZ TID=Ssc.670.1 CNT=17 FEA=FLmRNA TIER=FL STK=5 LL=397685 UG=Ssc.670 DEF=Sus scrofa lysozyme (LYZ), mRNA. PROD=lysozyme FL=gb:NM_214392.1 gb:U44435.1 REP_ORG=S. scrofa
Ssc.2318.1.A1_at	-			0.0563573	0.482642	5.17578	5.54718	0.689769	UP	0.166598	gb:CO953067 DB_XREF=gi:51330084 DB_XREF=UMC-pfeto1-013-f08 TID=Ssc.29771.1 CNT=2 FEA=EST TIER=ConsEnd STK=1 UG=Ssc.29771 UG_TITLE=Transcribed locus REP_ORG=S. scrofa
Ssc.24058.1.A1_at	-	NM_052903	tubulin; gamma complex associated protein 5	0.0563733	0.257824	5.6584	5.41964	1.26967	DOWN	0.107107	gb:BX925978 DB_XREF=gi:41142826 DB_XREF=BX925978 CLONE=scan0021d.f.04 TID=Ssc.19358.1 CNT=31 FEA=EST TIER=ConsEnd STK=0 UG=Ssc.19358 UG_TITLE=Transcribed locus, highly similar to NP_057116.1 zinc finger, DHHC domain containing 9 (Homo sapiens) REP_ORG=S. scrofa
Ssc.17320.1.S1_at	MRPL34	NM_023937	mitochondrial ribosomal protein L34	0.0564217	0.481253	7.26827	6.97142	1.34562	DOWN	0.133203	gb:CN166665 DB_XREF=gi:46181095 DB_XREF=998345 TID=Ssc.1942.1 CNT=7 FEA=EST TIER=ConsEnd STK=3 UG=Ssc.1942 UG_TITLE=Transcribed locus REP_ORG=S. scrofa
Ssc.24338.1.S1_at	RRS1	NM_015169	RRS1 ribosome biogenesis regulator homolog	0.0564312	0.482642	4.93305	5.4715	0.583655	UP	0.24162	gb:CF179511 DB_XREF=gi:33291287 DB_XREF=813642 TID=Ssc.2308.1 CNT=11 FEA=EST TIER=ConsEnd STK=0 UG=Ssc.2308 UG_TITLE=Transcribed locus, highly similar to NP_001281.1 LIM domain binding 2 (Homo sapiens) REP_ORG=S. scrofa
Ssc.10876.1.S1_at	-	NM_014517	upstream binding protein 1	0.0565785	0.437353	7.39497	7.20776	1.20588	DOWN	0.0840694	gb:NM_214274.1 DB_XREF=gi:47523613 GEN=GNRH1 TID=Ssc.16310.1 CNT=3 FEA=FLmRNA TIER=FL STK=1 LL=397516 UG=Ssc.16310 DEF=Sus scrofa gonadotropin-releasing hormone associated peptide (GNRH1), mRNA. PROD=gonadotropin-releasing hormone associatedpeptide FL=gb:NM_214274.1 REP_ORG=S. scrofa
Ssc.7719.1.A1_at	DCLRE1A	NM_014881	DNA cross-link repair 1A	0.0566246	0.482928	5.35029	5.63674	0.750923	UP	0.128668	gb:CF792170 DB_XREF=gi:37796731 DB_XREF=885059 TID=Ssc.22342.1 CNT=1 FEA=EST TIER=ConsEnd STK=1 UG=Ssc.22342 UG_TITLE=Transcribed locus REP_ORG=S. scrofa
Ssc.18360.1.S1_at	CAPG	NM_001747	capping protein	0.0566902	0.483139	8.12539	7.80019	1.3843	DOWN	0.14612	gb:BX672383 DB_XREF=gi:37984941 DB_XREF=BX672383 CLONE=scac0034i.g.11 TID=Ssc.21237.1 CNT=13 FEA=EST TIER=ConsEnd STK=2 UG=Ssc.21237 UG_TITLE=Transcribed locus REP_ORG=S. scrofa
Ssc.14188.1.A1_at	-	NM_014873	lysophosphatidylglycerol acyltransferase 1	0.0567183	0.483139	5.71188	6.09663	0.680624	UP	0.172902	gb:CF795468 DB_XREF=gi:37800041 DB_XREF=891616 TID=Ssc.2787.1 CNT=17 FEA=EST TIER=Stack STK=7 UG=Ssc.2787 UG_TITLE=Transcribed locus, highly similar to NP_955475.1 ubiquitin specific protease 4 (proto-oncogene) (Homo sapiens) REP_ORG=S. scrofa
Ssc.3208.1.S1_at	APEH	NM_001640	N-acylaminoacyl-peptide hydrolase	0.0569649	0.483267	6.8986	6.56467	1.39645	DOWN	0.150254	gb:CN165603 DB_XREF=gi:46180033 DB_XREF=996036 TID=Ssc.14422.2 CNT=3 FEA=EST TIER=ConsEnd STK=1 UG=Ssc.14422 UG_TITLE=Transcribed locus REP_ORG=S. scrofa
Ssc.12634.1.S1_at	HEBP2	NM_014320	heme binding protein 2	0.057205	0.460544	8.18483	7.80825	1.45729	DOWN	0.16965	gb:CF178730 DB_XREF=gi:33290506 DB_XREF=808235 TID=Ssc.17230.1 CNT=86 FEA=EST TIER=Stack STK=48 UG=Ssc.17230 UG_TITLE=Transcribed locus, weakly similar to XP_343961.1 similar to Da1-6 (Rattus norvegicus) REP_ORG=S. scrofa
Ssc.7604.2.A1_a_at	FCF1	NM_015962	chromosome 14 open reading frame 111	0.0573367	0.350672	7.20242	7.45316	0.778225	UP	0.113034	gb:CF790585 DB_XREF=gi:37795146 DB_XREF=875736 TID=Ssc.21539.2 CNT=1 FEA=EST TIER=ConsEnd STK=1 UG=Ssc.21539 UG_TITLE=Transcribed locus REP_ORG=S. scrofa
Ssc.19359.1.A1_at	-			0.0573571	0.484295	6.51637	6.7985	0.754174	UP	0.127199	gb:CN153677 DB_XREF=gi:46168107 DB_XREF=940816 TID=Ssc.19722.1 CNT=3 FEA=EST TIER=ConsEnd STK=2 UG=Ssc.19722 UG_TITLE=Transcribed locus, highly similar to NP_573485.1 EGF, latrophilin seven transmembrane domain containing 1 (Mus musculus) REP_ORG=S. scrofa
Ssc.2368.1.S1_at	-	NM_002017	Friend leukemia virus integration 1	0.0573746	0.484295	5.45946	6.04456	0.557051	UP	0.263814	gb:CO951770 DB_XREF=gi:51328779 DB_XREF=UMC-pd12fol-013-a03 TID=Ssc.30626.1 CNT=2 FEA=EST TIER=ConsEnd STK=1 UG=Ssc.30626 UG_TITLE=Transcribed locus REP_ORG=S. scrofa
Ssc.26417.1.S1_at	ESF1	NM_016649	chromosome 20 open reading frame 6	0.0573877	0.0615481	4.79047	5.65068	0.423072	UP	0.387885	gb:BX667717 DB_XREF=gi:37975554 DB_XREF=BX667717 CLONE=scac0025i.e.18 TID=Ssc.10063.3 CNT=4 FEA=EST TIER=ConsEnd STK=0 UG=Ssc.10063 UG_TITLE=Transcribed locus, weakly similar to NP_055315.2 HIV TAT specific factor 1 (Homo sapiens) REP_ORG=S. scrofa
Ssc.16583.1.S1_at	TSPAN6	NM_003270	tetraspanin 6	0.0574065	0.484295	8.1302	8.30546	0.839237	UP	0.0790362	gb:BX666770 DB_XREF=gi:37856488 DB_XREF=BX666770 CLONE=scac0025i.h.05 TID=Ssc.9634.1 CNT=6 FEA=EST TIER=ConsEnd STK=4 UG=Ssc.9634 UG_TITLE=Transcribed locus REP_ORG=S. scrofa
Ssc.8843.1.A1_at	-			0.0575068	0.484753	8.91783	8.59508	1.38092	DOWN	0.14562	gb:BI399780 DB_XREF=gi:15178841 DB_XREF=MI-P-AY1-nrs-d-07-0-UI.s1 CLONE=MI-P-AY1-nrs-d-07-0-UI TID=Ssc.10080.1 CNT=1 FEA=EST TIER=ConsEnd STK=0 UG=Ssc.10080 UG_TITLE=Transcribed locus REP_ORG=S. scrofa
Ssc.30255.2.S1_at	-	NM_015885	pre-mRNA cleavage complex II protein Pcf11	0.0576171	0.485294	5.72914	6.03518	0.736359	UP	0.138157	gb:BP164985 DB_XREF=gi:40414458 DB_XREF=BP164985 CLONE=THY010041E07 TID=Ssc.2154.2 CNT=2 FEA=EST TIER=ConsEnd STK=0 UG=Ssc.2154 UG_TITLE=Transcribed locus, highly similar to NP_006836.1 kinesin family member 2C (Homo sapiens) REP_ORG=S. scrofa
Ssc.21096.1.S1_at	-			0.0576816	0.415314	6.96206	6.53018	1.54015	DOWN	0.195032	gb:CK451176 DB_XREF=gi:40798390 DB_XREF=904317 TID=Ssc.1680.1 CNT=12 FEA=EST TIER=ConsEnd STK=1 UG=Ssc.1680 UG_TITLE=Transcribed locus REP_ORG=S. scrofa
Ssc.3000.1.S1_at	SF3B1	NM_012433	splicing factor 3b; subunit 1; 155kDa	0.0577821	0.485711	8.20346	8.4605	0.77334	UP	0.116132	gb:AJ655190 DB_XREF=gi:49338204 DB_XREF=AJ655190 CLONE=C0005189_D11 TID=Ssc.28561.1 CNT=2 FEA=EST TIER=ConsEnd STK=0 UG=Ssc.28561 UG_TITLE=Transcribed locus REP_ORG=S. scrofa
Ssc.28780.1.A1_at	-			0.0579213	0.486299	6.15654	6.60897	0.636079	UP	0.204557	gb:Z84158 DB_XREF=gi:1806493 DB_XREF=SSZ84158 CLONE=c14h11 TID=Ssc.23746.1 CNT=5 FEA=EST TIER=ConsEnd STK=0 UG=Ssc.23746 UG_TITLE=Transcribed locus, moderately similar to NP_033192.1 Mus musculus Sorbs1 gene REP_ORG=S. scrofa
Ssc.7158.1.A1_a_at	CAPNS1	NM_001003962	calpain; small subunit 1	0.0581253	0.456611	8.48161	7.58571	2.44955	DOWN	0.405476	gb:CF179636 DB_XREF=gi:33291412 DB_XREF=814634 TID=Ssc.18069.1 CNT=1 FEA=EST TIER=ConsEnd STK=1 UG=Ssc.18069 UG_TITLE=Transcribed locus REP_ORG=S. scrofa
Ssc.16994.1.S1_a_at	PNKD			0.0582449	0.487265	6.86741	6.63587	1.26055	DOWN	0.104857	gb:CK451706 DB_XREF=gi:40798920 DB_XREF=907261 TID=Ssc.2261.1 CNT=8 FEA=EST TIER=ConsEnd STK=3 UG=Ssc.2261 UG_TITLE=Transcribed locus, moderately similar to XP_375520.1 similar to HSPC214 (Homo sapiens) REP_ORG=S. scrofa
Ssc.54.1.A1_at	CD9	NM_001769	CD9 antigen	0.0583928	0.488181	9.55458	9.33853	1.24116	DOWN	0.0979111	gb:BQ602698 DB_XREF=gi:21549424 DB_XREF=MI-P-NA-aep-c-03-1-UM.s1 CLONE=MI-P-NA-aep-c-03-1-UM TID=Ssc.13561.1 CNT=1 FEA=EST TIER=ConsEnd STK=1 UG=Ssc.13561 UG_TITLE=Transcribed locus REP_ORG=S. scrofa
Ssc.1142.1.S1_at	-			0.0584008	0.257964	7.75639	7.0812	1.9644	DOWN	0.306003	gb:BF710497 DB_XREF=gi:12009974 DB_XREF=MI-P-AY1-nqz-g-12-0-UI.s1 CLONE=MI-P-AY1-nqz-g-12-0-UI TID=Ssc.350.1 CNT=4 FEA=mRNA TIER=ConsEnd STK=0 LL=397204 UG_GENE=E3 UG=Ssc.350 UG_TITLE=Epididymal secretory protein E3 REP_ORG=S. scrofa
Ssc.1509.1.S1_at	-	NM_014452	tumor necrosis factor receptor superfamily; member 21	0.0585311	0.314753	7.70034	7.19556	1.65661	DOWN	0.228917	gb:CN167082 DB_XREF=gi:46181512 DB_XREF=999185 TID=Ssc.5012.1 CNT=15 FEA=EST TIER=Stack STK=6 UG=Ssc.5012 UG_TITLE=Transcribed locus, highly similar to XP_371010.1 hypothetical protein MGC49942 (Homo sapiens) REP_ORG=S. scrofa
Ssc.10686.1.S1_at	-	NM_004956	ets variant gene 1	0.058556	0.233946	6.47429	5.55126	2.51691	DOWN	0.418651	gb:NM_214129.1 DB_XREF=gi:47523061 GEN=CYCLT1 TID=Ssc.15879.1 CNT=3 FEA=FLmRNA TIER=FL STK=2 LL=397242 UG=Ssc.15879 DEF=Sus scrofa CysLT1 receptor (CYCLT1), mRNA. PROD=CysLT1 receptor FL=gb:NM_214129.1 gb:AB052686.1 REP_ORG=S. scrofa
Ssc.23133.1.A1_at	NUP133	NM_018230	nucleoporin 133kDa	0.0585862	0.488378	6.49508	6.75855	0.768384	UP	0.119515	gb:BX664908 DB_XREF=gi:37854746 DB_XREF=BX664908 CLONE=scag0005c.g.07 TID=Ssc.17304.2 CNT=2 FEA=EST TIER=ConsEnd STK=1 UG=Ssc.17304 UG_TITLE=Transcribed locus, highly similar to XP_345855.1 similar to EN-7 protein (Rattus norvegicus) REP_ORG=S. scrofa
Ssc.18114.1.A1_at	-	NM_020337	KIAA1223 protein	0.0588712	0.394491	6.41747	6.75446	0.713918	UP	0.153083	gb:CK456721 DB_XREF=gi:40803935 DB_XREF=920964 TID=Ssc.17572.1 CNT=20 FEA=EST TIER=ConsEnd STK=2 UG=Ssc.17572 UG_TITLE=Transcribed locus, highly similar to XP_235711.2 similar to hypothetical protein FLJ14800 (Rattus norvegicus) REP_ORG=S. scrofa
Ssc.18798.2.S1_at	SLC10A3	NM_019848	solute carrier family 10	0.058914	0.488378	6.13872	5.79909	1.40443	DOWN	0.154319	gb:CK452593 DB_XREF=gi:40799807 DB_XREF=908233 TID=Ssc.10386.1 CNT=6 FEA=EST TIER=ConsEnd STK=2 UG=Ssc.10386 UG_TITLE=Transcribed locus, highly similar to XP_346515.1 lysyl oxidase (Rattus norvegicus) REP_ORG=S. scrofa
Ssc.11516.1.S1_at	CALM1	NM_006888	calmodulin 1	0.0589376	0.488378	9.20018	9.40641	0.813644	UP	0.0937157	gb:BX924320 DB_XREF=gi:41141168 DB_XREF=BX924320 CLONE=scan0024d.h.06 TID=Ssc.19729.1 CNT=4 FEA=mRNA TIER=ConsEnd STK=0 LL=396617 UG_GENE=MAP3K1 UG=Ssc.19729 UG_TITLE=Mitogen-activated protein kinase kinase kinase 1 REP_ORG=S. scrofa
Ssc.18461.1.A1_at	-			0.0589819	0.488378	5.14509	5.66355	0.59544	UP	0.235647	gb:CN155075 DB_XREF=gi:46169505 DB_XREF=942345 TID=Ssc.21151.1 CNT=7 FEA=EST TIER=ConsEnd STK=2 UG=Ssc.21151 UG_TITLE=Transcribed locus, highly similar to NP_958815.1 LUC7-like (S. cerevisiae) (Homo sapiens) REP_ORG=S. scrofa
Ssc.5453.1.A1_at	QPCT	NM_012413	glutaminyl-peptide cyclotransferase	0.0590672	0.248906	7.69445	6.96669	2.07043	DOWN	0.330919	gb:BQ600605 DB_XREF=gi:21547331 DB_XREF=MI-P-E7-agz-b-02-1-UM.s1 CLONE=MI-P-E7-agz-b-02-1-UM TID=Ssc.14170.1 CNT=1 FEA=EST TIER=ConsEnd STK=1 UG=Ssc.14170 UG_TITLE=Transcribed locus REP_ORG=S. scrofa
Ssc.12004.1.A1_s_at	-	NM_007278	GABA	0.0590698	0.488378	9.78518	9.6409	1.15521	DOWN	0.0656079	gb:AF054891.1 DB_XREF=gi:3003041 TID=Ssc.16132.2 CNT=1 FEA=mRNA TIER=ConsEnd STK=0 LL=397430 UG_GENE=COL8A1 UG=Ssc.16132 UG_TITLE=Collagen VIII DEF=Sus scrofa collagen VIII mRNA, partial cds. REP_ORG=S. scrofa
Ssc.7727.1.S1_at	STRBP	NM_018387	spermatid perinuclear RNA binding protein	0.0591217	0.488378	6.5422	6.30255	1.2708	DOWN	0.108998	gb:CF792218 DB_XREF=gi:37796779 DB_XREF=885114 TID=Ssc.22350.1 CNT=1 FEA=EST TIER=ConsEnd STK=1 UG=Ssc.22350 UG_TITLE=Transcribed locus REP_ORG=S. scrofa
Ssc.13318.1.A1_at	-			0.0591517	0.488378	6.10851	5.66503	1.55812	DOWN	0.201739	gb:BI183782 DB_XREF=gi:14658191 DB_XREF=UNL-P-FN-cd-d-08-0-UNL.s1 CLONE=UNL-P-FN-cd-d-08-0-UNL TID=Ssc.5675.1 CNT=48 FEA=EST TIER=Stack STK=10 UG=Ssc.5675 UG_TITLE=Transcribed locus, highly similar to NP_035021.1 septin 2 (Mus musculus) REP_ORG=S. scrofa
Ssc.1567.3.A1_at	PDCD11			0.059225	0.242957	5.64578	5.31909	1.38638	DOWN	0.148666	gb:CF792688 DB_XREF=gi:37797249 DB_XREF=885652 TID=Ssc.21670.1 CNT=16 FEA=EST TIER=Stack STK=7 UG=Ssc.21670 UG_TITLE=Transcribed locus, highly similar to NP_006363.3 synaptotagmin binding, cytoplasmic RNA interacting protein (Homo sapiens) REP_ORG=S. scrofa
Ssc.23922.1.A1_at	C12orf35	NM_018169	hypothetical protein FLJ10652	0.0592347	0.191224	4.67658	6.10063	0.240738	UP	0.648064	gb:BQ601629 DB_XREF=gi:21548355 DB_XREF=MI-P-HO-afu-f-05-1-UM.s1 CLONE=MI-P-HO-afu-f-05-1-UM TID=Ssc.9336.1 CNT=24 FEA=EST TIER=ConsEnd STK=0 UG=Ssc.9336 UG_TITLE=Transcribed locus, highly similar to XP_376898.1 thioredoxin domain containing 4 (endoplasmic reticulum) (Homo sapiens) REP_ORG=S. scrofa
Ssc.2238.1.S1_at	-	NM_023015	chromosome 1 open reading frame 60	0.0592441	0.488378	4.4118	5.04012	0.533485	UP	0.285954	gb:CK456082 DB_XREF=gi:40803296 DB_XREF=916723 TID=Ssc.9862.1 CNT=3 FEA=EST TIER=ConsEnd STK=1 UG=Ssc.9862 UG_TITLE=Transcribed locus, highly similar to NP_036432.1 F-box and WD-40 domain protein 11 (Homo sapiens) REP_ORG=S. scrofa
Ssc.26136.1.S1_at	-			0.0592512	0.488378	6.4225	5.72305	2.01265	DOWN	0.318336	gb:BI345945 DB_XREF=gi:15039234 DB_XREF=374925 TID=Ssc.26363.1 CNT=7 FEA=EST TIER=ConsEnd STK=0 UG=Ssc.26363 UG_TITLE=Transcribed locus, highly similar to NP_036394.1 heparan sulfate 2-O-sulfotransferase 1 (Homo sapiens) REP_ORG=S. scrofa
Ssc.243.1.S1_at	FUT2	NM_000511	fucosyltransferase 2	0.0593468	0.219104	6.33842	5.71699	1.86159	DOWN	0.282961	gb:AW414501 DB_XREF=gi:6942446 DB_XREF=48203 TID=Ssc.1504.1 CNT=14 FEA=EST TIER=ConsEnd STK=0 UG=Ssc.1504 UG_TITLE=Transcribed locus, highly similar to NP_001081.1 ATP-binding cassette, sub-family F (GCN20), member 1 (Homo sapiens) REP_ORG=S. scrofa
Ssc.19376.1.A1_at	MBD1	NM_002384	methyl-CpG binding domain protein 1	0.0593521	0.488378	6.26597	6.16746	1.10353	DOWN	0.0448575	gb:CO946893 DB_XREF=gi:51313652 DB_XREF=UMC-p6mm3-012-b04 TID=Ssc.17517.1 CNT=3 FEA=EST TIER=ConsEnd STK=2 UG=Ssc.17517 UG_TITLE=Transcribed locus REP_ORG=S. scrofa
Ssc.24378.1.S1_at	-	NM_013286	RNA binding motif protein 15B	0.0593692	0.488378	6.29637	6.05077	1.2784	DOWN	0.111846	gb:BG610311 DB_XREF=gi:13660290 DB_XREF=324924 TID=Ssc.31171.1 CNT=9 FEA=EST TIER=ConsEnd STK=0 UG=Ssc.31171 UG_TITLE=Transcribed locus REP_ORG=S. scrofa
Ssc.7900.1.A1_at	-	NM_198243	ankyrin repeat and SOCS box-containing 7	0.059428	0.403414	5.57016	5.13988	1.5377	DOWN	0.196003	gb:CO941545 DB_XREF=gi:51308308 DB_XREF=UMC-peov3-006-f03 TID=Ssc.29530.1 CNT=1 FEA=EST TIER=ConsEnd STK=1 UG=Ssc.29530 UG_TITLE=Transcribed locus REP_ORG=S. scrofa
Ssc.25258.1.S1_at	-			0.0594363	0.39135	7.6606	7.47349	1.20576	DOWN	0.0852359	gb:BQ600424 DB_XREF=gi:21547150 DB_XREF=MI-P-E7-ago-d-08-1-UM.s1 CLONE=MI-P-E7-ago-d-08-1-UM TID=Ssc.7185.1 CNT=6 FEA=EST TIER=ConsEnd STK=0 UG=Ssc.7185 UG_TITLE=Transcribed locus, highly similar to NP_003468.1 pyruvate dehydrogenase complex, component X (Homo sapiens) REP_ORG=S. scrofa
Ssc.1198.2.A1_at	-	NM_005389	protein-L-isoaspartate	0.0595467	0.488445	6.48061	6.72013	0.787006	UP	0.109169	gb:AF042018.1 DB_XREF=gi:3273636 TID=Ssc.16071.1 CNT=1 FEA=mRNA TIER=ConsEnd STK=0 LL=396794 UG_GENE=LOC396794 UG=Ssc.16071 UG_TITLE=Olfactory receptor DEF=Sus scrofa R2C8 olfactory receptor mRNA, partial cds. REP_ORG=S. scrofa
Ssc.10338.1.A1_at	NCK1	NM_006153	NCK adaptor protein 1	0.0597182	0.489017	8.20789	8.04546	1.17636	DOWN	0.074095	gb:NM_214242.1 DB_XREF=gi:47523557 GEN=F12 TID=Ssc.749.1 CNT=11 FEA=FLmRNA TIER=FL STK=4 LL=397474 UG=Ssc.749 DEF=Sus scrofa factor XII (F12), mRNA. PROD=factor XII FL=gb:NM_214242.1 gb:AB022426.1 REP_ORG=S. scrofa
Ssc.27539.2.A1_a_at	-	NM_173519	hypothetical protein MGC34646	0.0597391	0.489017	5.6237	6.02657	0.668404	UP	0.183792	gb:CA778438 DB_XREF=gi:26016313 DB_XREF=MPL384_9_C18 CLONE=pSPORT1 TID=Ssc.1156.2 CNT=2 FEA=EST TIER=ConsEnd STK=0 UG=Ssc.1156 UG_TITLE=Transcribed locus, moderately similar to NP_081403.1 RIKEN cDNA 2310016C16 gene (Mus musculus) REP_ORG=S. scrofa
Ssc.884.2.S1_a_at	CMBL	NM_138809	similar to mouse 2310016A09Rik gene	0.0597427	0.477452	6.39542	6.15016	1.27796	DOWN	0.111895	gb:BI399722 DB_XREF=gi:15178783 DB_XREF=MI-P-AY1-nru-e-09-0-UI.s1 CLONE=MI-P-AY1-nru-e-09-0-UI TID=Ssc.10059.1 CNT=1 FEA=EST TIER=ConsEnd STK=0 UG=Ssc.10059 UG_TITLE=Transcribed locus REP_ORG=S. scrofa
Ssc.5583.1.A1_at	-	NM_001326	cleavage stimulation factor; 3 pre-RNA; subunit 3; 77kDa	0.0598406	0.489017	6.45285	6.68539	0.792515	UP	0.106143	gb:BQ598650 DB_XREF=gi:21545376 DB_XREF=MI-P-E4-ahb-c-11-1-UM.s1 CLONE=MI-P-E4-ahb-c-11-1-UM TID=Ssc.7422.1 CNT=1 FEA=EST TIER=ConsEnd STK=1 UG=Ssc.7422 UG_TITLE=Transcribed locus REP_ORG=S. scrofa
Ssc.2309.1.S1_at	NDUFA7	NM_005001	NADH dehydrogenase	0.0598415	0.489017	7.90073	7.65643	1.27673	DOWN	0.11151	gb:CK452429 DB_XREF=gi:40799643 DB_XREF=908058 TID=Ssc.23983.1 CNT=2 FEA=EST TIER=ConsEnd STK=1 UG=Ssc.23983 UG_TITLE=Transcribed locus REP_ORG=S. scrofa
Ssc.21968.1.S1_at	CLNS1A	NM_001293	chloride channel; nucleotide-sensitive; 1A	0.0599094	0.489323	7.80939	7.96313	0.857498	UP	0.0701955	gb:CO942811 DB_XREF=gi:51309570 DB_XREF=UMC-p2mm4-004-a05 TID=Ssc.6745.2 CNT=1 FEA=EST TIER=ConsEnd STK=1 UG=Ssc.6745 UG_TITLE=Transcribed locus REP_ORG=S. scrofa
Ssc.16803.1.A1_at	RPS27	NM_001030	ribosomal protein S27	0.0602256	0.490537	10.7042	10.6636	1.04146	DOWN	0.018576	gb:CK458885 DB_XREF=gi:40830166 DB_XREF=923309 TID=Ssc.27322.1 CNT=12 FEA=EST TIER=ConsEnd STK=3 UG=Ssc.27322 UG_TITLE=Transcribed locus, highly similar to NP_071760.2 DnaJ (Hsp40) homolog, subfamily C, member 1 (Homo sapiens) REP_ORG=S. scrofa
Ssc.9925.1.A1_at	-			0.0602756	0.490537	4.4301	4.90652	0.620999	UP	0.217923	gb:BX919795 DB_XREF=gi:41136614 DB_XREF=BX919795 CLONE=scan0008d.f.22 TID=Ssc.25619.1 CNT=1 FEA=EST TIER=ConsEnd STK=1 UG=Ssc.25619 UG_TITLE=Transcribed locus REP_ORG=S. scrofa
Ssc.8895.2.S1_a_at	SERPINB6	NM_004568	serine	0.0603817	0.338623	6.92271	6.59112	1.39318	DOWN	0.15175	gb:BI400856 DB_XREF=gi:15179917 DB_XREF=MI-P-AY1-nqj-a-06-0-UI.s1 CLONE=MI-P-AY1-nqj-a-06-0-UI TID=Ssc.10376.1 CNT=1 FEA=EST TIER=ConsEnd STK=0 UG=Ssc.10376 UG_TITLE=Transcribed locus REP_ORG=S. scrofa
[truncated: 6,622 more rows]
