# Supplementary material for: Detection of differentially expressed genes between Erhualian and Large White placentas on day 75 and 90 of gestation
Source: BMC Genomics. 2009 Jul 26;10:337. doi: 10.1186/1471-2164-10-337 (PMC2724418; doi:10.1186/1471-2164-10-337)
Supplement: Additional file 2 — Comparison of normalized expression levels between E90 and L90. The data provided represent the normalized expression levels of E90 and L90. Statistical analysis indicated that 577 transcripts were differentially expressed between E90 and L90 (p < 0.01, q < 0.2). [file 1471-2164-10-337-S2.xls]

## Sheet: Sheet3
Supplementary Table 2. Comparison of normalized expression levels between E90 and L90
Affy ID	Symbol	NM (Human)	Gene name	p-value	q-value	Normalized expression values-E90	Normalized expression values-L90	Fold chang(E90/L90)	direction	Standard Error	Descriptions
Ssc.7032.1.S1_at	ECHS1	NM_004092	enoyl Coenzyme A hydratase; short chain; 1; mitochondrial	6.47e-06	0.0258926	8.1481	8.83406	0.503604	UP	0.206862	gb:CF175295 DB_XREF=gi:33287071 DB_XREF=799220 TID=Ssc.17839.2 CNT=1 FEA=EST TIER=ConsEnd STK=1 UG=Ssc.17839 UG_TITLE=Transcribed locus, moderately similar to NP_003796.1 CASP2 and RIPK1 domain containing adaptor with death domain (Homo sapiens) REP_ORG=S. scrofa
Ssc.25175.3.S1_at	-			7.9e-06	0.0258926	5.83413	6.87169	0.354318	UP	0.105853	gb:BQ599487 DB_XREF=gi:21546213 DB_XREF=MI-P-E6-ahj-g-08-1-UM.s1 CLONE=MI-P-E6-ahj-g-08-1-UM TID=Ssc.1955.1 CNT=6 FEA=EST TIER=ConsEnd STK=0 UG=Ssc.1955 UG_TITLE=Transcribed locus REP_ORG=S. scrofa
Ssc.25441.2.S1_at	C12orf35	NM_018169	hypothetical protein FLJ10652	1.01e-05	0.0258926	5.17796	6.57366	0.247658	UP	0.148714	gb:CF794177 DB_XREF=gi:37798740 DB_XREF=889660 TID=Ssc.5734.1 CNT=8 FEA=EST TIER=ConsEnd STK=0 UG=Ssc.5734 UG_TITLE=Transcribed locus, moderately similar to NP_006432.1 5,10-methenyltetrahydrofolate synthetase (5-formyltetrahydrofolate cyclo-ligase) (Homo sapiens) REP_ORG=S. scrofa
Ssc.2166.1.A1_at	-	NM_001498	glutamate-cysteine ligase; catalytic subunit	1.49e-05	0.0258926	7.1163	5.7561	3.89698	DOWN	0.768878	gb:CN161502 DB_XREF=gi:46175932 DB_XREF=950805 TID=Ssc.25570.1 CNT=6 FEA=EST TIER=ConsEnd STK=1 UG=Ssc.25570 UG_TITLE=Transcribed locus REP_ORG=S. scrofa
Ssc.15664.1.S1_at	C6orf145	NM_183373	chromosome 6 open reading frame 145	1.96e-05	0.0258926	6.52584	7.75629	0.292161	UP	0.664563	gb:CN165469 DB_XREF=gi:46179899 DB_XREF=995890 TID=Ssc.22694.1 CNT=21 FEA=EST TIER=Stack STK=7 UG=Ssc.22694 UG_TITLE=Transcribed locus, moderately similar to XP_131359.1 gene model 137, (NCBI) (Mus musculus) REP_ORG=S. scrofa
Ssc.1137.1.S1_at	WFDC3			2.01e-05	0.0258926	3.83701	8.10309	0.0140367	UP	0.301467	gb:BQ601121 DB_XREF=gi:21547847 DB_XREF=MI-P-H1-afm-d-08-1-UM.s1 CLONE=MI-P-H1-afm-d-08-1-UM TID=Ssc.1296.1 CNT=10 FEA=mRNA TIER=ConsEnd STK=0 UG=Ssc.1296 UG_TITLE=Domestica REP_ORG=S. scrofa
Ssc.10096.2.A1_at	IRF2BP2	NM_182972	interferon regulatory factor 2 binding protein 2	2.5e-05	0.0258926	8.35269	7.78362	1.76662	DOWN	0.587435	gb:NM_001001860.1 DB_XREF=gi:49274614 GEN=MAGED1 TID=Ssc.22086.1 CNT=38 FEA=FLmRNA TIER=FL+Stack STK=17 LL=414852 UG=Ssc.22086 DEF=Sus scrofa melanoma antigen family D, 1 (MAGED1), mRNA. PROD=melanoma antigen family D, 1 FL=gb:NM_001001860.1 gb:AY626238.1 REP_ORG=S. scrofa
Ssc.26266.1.S1_at	-	NM_021992	thymosin-like 8	2.55e-05	0.0258926	3.54311	5.89058	0.0956107	UP	0.288903	gb:BX670682 DB_XREF=gi:37981455 DB_XREF=BX670682 CLONE=scac0034i.a.20 TID=Ssc.30795.1 CNT=5 FEA=EST TIER=ConsEnd STK=0 UG=Ssc.30795 UG_TITLE=Transcribed locus REP_ORG=S. scrofa
Ssc.4899.1.S1_at	-	NM_014467	sushi-repeat-containing protein; X-linked 2	2.57e-05	0.0258926	4.50547	5.87021	0.255448	UP	1.17369	gb:CO952985 DB_XREF=gi:51329994 DB_XREF=UMC-pfeto1-012-d12 TID=Ssc.29278.1 CNT=1 FEA=EST TIER=ConsEnd STK=1 UG=Ssc.29278 UG_TITLE=Transcribed locus REP_ORG=S. scrofa
Ssc.25180.1.S1_at	-			2.8e-05	0.0258926	6.83163	7.36857	0.584538	UP	0.706131	gb:BG383040 DB_XREF=gi:13307512 DB_XREF=300926 TID=Ssc.16912.1 CNT=6 FEA=EST TIER=ConsEnd STK=0 UG=Ssc.16912 UG_TITLE=Transcribed locus REP_ORG=S. scrofa
Ssc.1925.1.S1_at	POLR2G	NM_002696	polymerase	2.82e-05	0.0258926	7.83514	8.31321	0.61998	UP	0.701558	gb:CO993578 DB_XREF=gi:51352852 DB_XREF=UMC-pd0fol-003-e12 TID=Ssc.31011.1 CNT=3 FEA=EST TIER=ConsEnd STK=2 UG=Ssc.31011 UG_TITLE=Transcribed locus REP_ORG=S. scrofa
Ssc.10541.1.S1_a_at	UBC	NM_018955	ubiquitin B	2.83e-05	0.0258926	10.43	10.1908	1.27029	DOWN	0.183679	gb:NM_214324.1 DB_XREF=gi:47523705 GEN=GCG TID=Ssc.17225.1 CNT=7 FEA=FLmRNA TIER=FL STK=2 LL=397595 UG=Ssc.17225 DEF=Sus scrofa glucagon (GCG), mRNA. PROD=glucagon FL=gb:AY242124.1 gb:NM_214324.1 REP_ORG=S. scrofa
Ssc.22369.1.A1_at	-	NM_001018074	nuclear receptor subfamily 3; group C; member 1	3.22e-05	0.0278597	7.10353	5.9846	3.06157	DOWN	0.135062	gb:CK465786 DB_XREF=gi:40837063 DB_XREF=936928 TID=Ssc.28914.1 CNT=3 FEA=EST TIER=ConsEnd STK=1 UG=Ssc.28914 UG_TITLE=Transcribed locus REP_ORG=S. scrofa
Ssc.3216.2.A1_at	-	NM_019597	heterogeneous nuclear ribonucleoprotein H2	3.81e-05	0.0278597	5.09066	6.69377	0.20127	UP	0.161421	gb:CK461605 DB_XREF=gi:40832886 DB_XREF=932344 TID=Ssc.24628.1 CNT=3 FEA=EST TIER=ConsEnd STK=1 UG=Ssc.24628 UG_TITLE=Transcribed locus REP_ORG=S. scrofa
Ssc.26201.1.S1_at	SCGB2A2			3.98e-05	0.0278597	5.92279	8.74386	0.0595419	UP	0.558881	gb:BP442170 DB_XREF=gi:40432237 DB_XREF=BP442170 CLONE=LVR010003B05 TID=Ssc.24093.1 CNT=6 FEA=EST TIER=ConsEnd STK=0 UG=Ssc.24093 UG_TITLE=Transcribed locus, highly similar to NP_037125.1 N-arginine dibasic convertase 1 (Rattus norvegicus) REP_ORG=S. scrofa
Ssc.8706.1.S1_at	RGS3	NM_144488	regulator of G-protein signalling 3	3.98e-05	0.0278597	6.65006	7.34868	0.497267	UP	0.078304	gb:BQ598744 DB_XREF=gi:21545470 DB_XREF=MI-P-E4-ahc-f-05-1-UM.s1 CLONE=MI-P-E4-ahc-f-05-1-UM TID=Ssc.7443.1 CNT=1 FEA=EST TIER=ConsEnd STK=0 UG=Ssc.7443 UG_TITLE=Transcribed locus REP_ORG=S. scrofa
Ssc.14003.2.S1_at	-			4.06e-05	0.0278597	8.36558	9.12968	0.465752	UP	0.0625858	gb:CN159909 DB_XREF=gi:46174339 DB_XREF=949030 TID=Ssc.16717.1 CNT=40 FEA=EST TIER=Stack STK=7 UG=Ssc.16717 UG_TITLE=Transcribed locus, highly similar to NP_005666.2 DiGeorge syndrome critical region gene 6 (Homo sapiens) REP_ORG=S. scrofa
Ssc.17325.1.S1_at	-	XM_498611	hypothetical gene supported by X69397	4.47e-05	0.0293328	9.35948	9.90846	0.57754	UP	0.203429	gb:CN154428 DB_XREF=gi:46168858 DB_XREF=941635 TID=Ssc.7763.1 CNT=7 FEA=EST TIER=ConsEnd STK=3 UG=Ssc.7763 UG_TITLE=Transcribed locus REP_ORG=S. scrofa
Ssc.1009.1.A1_at	hCG_16001	NM_000984	ribosomal protein L23a	4.58e-05	0.0293328	10.6161	10.7209	0.90048	UP	0.408545	gb:NM_213967.1 DB_XREF=gi:47522761 GEN=SCARB1 TID=Ssc.11791.1 CNT=37 FEA=FLmRNA TIER=FL+Stack STK=18 LL=397018 UG=Ssc.11791 DEF=Sus scrofa scavenger receptor class B member 1 (SCARB1), mRNA. PROD=scavenger receptor class B member 1 FL=gb:AF467889.2 gb:NM_213967.1 REP_ORG=S. scrofa
Ssc.22761.1.S1_at	CFL2	NM_138638	cofilin 2	5.66e-05	0.033984	6.47258	7.14819	0.508845	UP	0.683727	gb:BI400712 DB_XREF=gi:15179773 DB_XREF=MI-P-AY1-nqg-g-02-0-UI.s1 CLONE=MI-P-AY1-nqg-g-02-0-UI TID=Ssc.18303.2 CNT=3 FEA=EST TIER=ConsEnd STK=1 UG=Ssc.18303 UG_TITLE=Transcribed locus, highly similar to NP_078973.1 hypothetical protein FLJ22419 (Homo sapiens) REP_ORG=S. scrofa
Ssc.3625.1.A1_at	-			6.64e-05	0.0371997	6.91623	6.44317	1.60489	DOWN	0.206947	gb:CK463643 DB_XREF=gi:40834924 DB_XREF=934563 TID=Ssc.25117.1 CNT=2 FEA=EST TIER=ConsEnd STK=1 UG=Ssc.25117 UG_TITLE=Transcribed locus REP_ORG=S. scrofa
Ssc.1320.1.A1_at	LGALS1	NM_002305	lectin; galactoside-binding; soluble; 1	6.8e-05	0.0371997	10.3972	10.5982	0.817861	UP	0.859399	gb:BF702996 DB_XREF=gi:11988404 DB_XREF=MI-P-H1-abj-g-11-1-UM.s1 CLONE=MI-P-H1-abj-g-11-1-UM TID=Ssc.3518.1 CNT=26 FEA=EST TIER=Stack STK=11 UG=Ssc.3518 UG_TITLE=Transcribed locus, highly similar to NP_113698.1 isocitrate dehydrogenase 1 (Rattus norvegicus) REP_ORG=S. scrofa
Ssc.13187.1.A1_at	CTTNBP2NL	NM_018704	hypothetical protein DKFZp547A023	6.82e-05	0.0371997	6.49043	5.6313	2.36112	DOWN	0.167698	gb:CK453553 DB_XREF=gi:40800767 DB_XREF=909275 TID=Ssc.6355.1 CNT=22 FEA=EST TIER=Stack STK=11 UG=Ssc.6355 UG_TITLE=Transcribed locus REP_ORG=S. scrofa
Ssc.15146.1.S1_at	ICA1	NM_022308	islet cell autoantigen 1; 69kDa	6.97e-05	0.0371997	5.77717	6.58535	0.445672	UP	0.185882	gb:CN156957 DB_XREF=gi:46171387 DB_XREF=944398 TID=Ssc.7796.1 CNT=11 FEA=EST TIER=Stack STK=6 UG=Ssc.7796 UG_TITLE=Transcribed locus REP_ORG=S. scrofa
Ssc.3129.1.A1_at	HMGN3	NM_004242	high mobility group nucleosomal binding domain 3	7.44e-05	0.0375626	6.82808	7.55834	0.481784	UP	0.142622	gb:CK450896 DB_XREF=gi:40798110 DB_XREF=904009 TID=Ssc.22129.1 CNT=4 FEA=EST TIER=ConsEnd STK=1 UG=Ssc.22129 UG_TITLE=Transcribed locus, moderately similar to NP_742088.1 glucagon receptor (Rattus norvegicus) REP_ORG=S. scrofa
Ssc.20943.1.S1_at	COMMD3	NM_012071	COMM domain containing 3	7.8e-05	0.0375626	7.07264	7.79805	0.484127	UP	0.911847	gb:CO986639 DB_XREF=gi:51345906 DB_XREF=UMC-pd10en3-005-b02 TID=Ssc.2038.1 CNT=9 FEA=EST TIER=ConsEnd STK=1 UG=Ssc.2038 UG_TITLE=Transcribed locus, moderately similar to NP_006813.1 RAB40B, member RAS oncogene family (Homo sapiens) REP_ORG=S. scrofa
Ssc.17250.1.S1_at	QDPR	NM_000320	quinoid dihydropteridine reductase	7.82e-05	0.0375626	6.57131	7.23818	0.51331	UP	0.0830086	gb:CK463713 DB_XREF=gi:40834994 DB_XREF=934635 TID=Ssc.4818.1 CNT=6 FEA=EST TIER=ConsEnd STK=3 UG=Ssc.4818 UG_TITLE=Transcribed locus REP_ORG=S. scrofa
Ssc.9684.1.S1_at	SLC16A10	NM_018593	solute carrier family 16	8.45e-05	0.0389304	8.88962	7.56743	3.7516	DOWN	0.867714	gb:BX921790 DB_XREF=gi:41138638 DB_XREF=BX921790 CLONE=scan0019d.j.19 TID=Ssc.26212.1 CNT=2 FEA=EST TIER=ConsEnd STK=1 UG=Ssc.26212 UG_TITLE=Transcribed locus REP_ORG=S. scrofa
Ssc.11421.2.A1_at	-	NM_005242	coagulation factor II	8.81e-05	0.0393655	8.11453	7.4747	1.89616	DOWN	0.335181	gb:AY368183.1 DB_XREF=gi:38569736 TID=Ssc.9229.1 CNT=5 FEA=mRNA TIER=ConsEnd STK=0 LL=445003 UG_GENE=MRC1 UG=Ssc.9229 UG_TITLE=Mannose receptor C1 DEF=Sus scrofa mannose receptor C1 mRNA, partial cds. REP_ORG=S. scrofa
Ssc.7153.1.A1_at	-	NM_002482	nuclear autoantigenic sperm protein	9.54e-05	0.0409036	6.06766	6.73689	0.512104	UP	0.356672	gb:CF180795 DB_XREF=gi:33292571 DB_XREF=815950 TID=Ssc.18055.1 CNT=1 FEA=EST TIER=ConsEnd STK=1 UG=Ssc.18055 UG_TITLE=Transcribed locus REP_ORG=S. scrofa
SscAffx.11.1.S1_a_at	IVL	NM_005547	involucrin	9.96e-05	0.0416016	9.0169	8.1899	2.28646	DOWN	0.797243	gb:CD572116 DB_XREF=gi:31663183 DB_XREF=PBL_14_E11 CLONE=PBL TID=Ssc.17400.1 CNT=1 FEA=EST TIER=ConsEnd STK=1 UG=Ssc.17400 UG_TITLE=Transcribed locus REP_ORG=S. scrofa
Ssc.24083.1.A1_at	-	NM_017523	XIAP associated factor-1	0.000104926	0.0423632	6.40555	5.88532	1.68241	DOWN	0.0844368	gb:BP169027 DB_XREF=gi:40418500 DB_XREF=BP169027 CLONE=THY010089H09 TID=Ssc.9874.1 CNT=18 FEA=EST TIER=ConsEnd STK=0 UG=Ssc.9874 UG_TITLE=Transcribed locus, highly similar to NP_055579.1 DAZ associated protein 2 (Homo sapiens) REP_ORG=S. scrofa
Ssc.17399.1.S1_at	-	NM_002247	potassium large conductance calcium-activated channel; sub	0.000108038	0.0423632	5.45836	6.36957	0.402039	UP	0.130317	gb:CF180066 DB_XREF=gi:33291842 DB_XREF=815124 TID=Ssc.5902.1 CNT=6 FEA=EST TIER=ConsEnd STK=3 UG=Ssc.5902 UG_TITLE=Transcribed locus, moderately similar to NP_005477.1 target of myb1-like 1 (chicken) (Homo sapiens) REP_ORG=S. scrofa
Ssc.15467.1.A1_at	SNX9	NM_016224	sorting nexin 9	0.000116726	0.0448545	7.23354	6.76676	1.59485	DOWN	0.21346	gb:BF702546 DB_XREF=gi:11987954 DB_XREF=MI-P-E3-aak-f-02-1-UM.s1 CLONE=MI-P-E3-aak-f-02-1-UM TID=Ssc.8625.1 CNT=7 FEA=EST TIER=Stack STK=6 UG=Ssc.8625 UG_TITLE=Transcribed locus REP_ORG=S. scrofa
Ssc.15584.1.S1_at	C12orf57	NM_138425	likely ortholog of mouse gene rich cluster; C10 gene	0.000126862	0.0477936	7.59903	7.97353	0.687635	UP	0.0933383	gb:CK457553 DB_XREF=gi:40828834 DB_XREF=921860 TID=Ssc.7927.1 CNT=38 FEA=EST TIER=Stack STK=11 UG=Ssc.7927 UG_TITLE=Transcribed locus, highly similar to NP_056422.2 DKFZP547E1010 protein (Homo sapiens) REP_ORG=S. scrofa
Ssc.25067.1.S1_at	-	NM_016205	platelet derived growth factor C	0.000133372	0.0488137	5.41528	6.59977	0.305904	UP	0.0924866	gb:CK461236 DB_XREF=gi:40832517 DB_XREF=931588 TID=Ssc.18209.1 CNT=7 FEA=EST TIER=ConsEnd STK=0 UG=Ssc.18209 UG_TITLE=Transcribed locus, highly similar to NP_808779.1 CSRP2 binding protein (Homo sapiens) REP_ORG=S. scrofa
Ssc.2441.1.S1_at	SLC3A1	NM_000341	solute carrier family 3	0.000135998	0.0488137	5.58634	7.07484	0.225711	UP	0.165733	gb:BI338963 DB_XREF=gi:15032246 DB_XREF=363698 TID=Ssc.22824.1 CNT=14 FEA=EST TIER=ConsEnd STK=0 UG=Ssc.22824 UG_TITLE=Transcribed locus, highly similar to NP_036379.2 selenophosphate synthetase 1 (Homo sapiens) REP_ORG=S. scrofa
Ssc.460.1.S1_at	PRDX5	NM_012094	peroxiredoxin 5	0.000139092	0.0488137	6.32633	6.82687	0.6062	UP	0.273784	gb:CN167092 DB_XREF=gi:46181522 DB_XREF=999196 TID=Ssc.27134.1 CNT=1 FEA=EST TIER=ConsEnd STK=1 UG=Ssc.27134 UG_TITLE=Transcribed locus REP_ORG=S. scrofa
Ssc.10059.1.A1_at	-	NM_000522	homeo box A13	0.000139732	0.0488137	7.12108	6.74919	1.45048	DOWN	0.111895	gb:NM_213971.1 DB_XREF=gi:47522769 GEN=CLU TID=Ssc.11992.1 CNT=62 FEA=FLmRNA TIER=FL+Stack STK=27 LL=397025 UG=Ssc.11992 DEF=Sus scrofa complement cytolysis inhibitor (CLU), mRNA. PROD=complement cytolysis inhibitor FL=gb:M84639.1 gb:NM_213971.1 REP_ORG=S. scrofa
Ssc.8370.1.A1_at	-	NM_032846	RAB2B; member RAS oncogene family	0.0001538	0.051843	7.02517	7.38841	0.695421	UP	1.27564	gb:BF704010 DB_XREF=gi:11989418 DB_XREF=MI-P-A3-abv-h-08-1-UM.s1 CLONE=MI-P-A3-abv-h-08-1-UM TID=Ssc.6961.1 CNT=1 FEA=EST TIER=ConsEnd STK=0 UG=Ssc.6961 UG_TITLE=Transcribed locus REP_ORG=S. scrofa
Ssc.29071.1.A1_at	CHD8	NM_020920	chromodomain helicase DNA binding protein 8	0.000169429	0.0546093	5.18724	6.26427	0.340607	UP	0.180499	gb:AJ651513 DB_XREF=gi:49333958 DB_XREF=AJ651513 CLONE=C0005178_I23 TID=Ssc.28577.1 CNT=4 FEA=EST TIER=ConsEnd STK=0 UG=Ssc.28577 UG_TITLE=Transcribed locus REP_ORG=S. scrofa
Ssc.7996.1.A1_at	CRABP1	NM_004378	cellular retinoic acid binding protein 1	0.00017109	0.0546093	5.92632	8.20875	0.102036	UP	0.745434	gb:CO986885 DB_XREF=gi:51346159 DB_XREF=UMC-pd10en3-008-h02 TID=Ssc.30130.1 CNT=1 FEA=EST TIER=ConsEnd STK=1 UG=Ssc.30130 UG_TITLE=Transcribed locus REP_ORG=S. scrofa
Ssc.383.1.S1_at	HOPX	NM_139212	homeodomain-only protein	0.000171171	0.0546093	5.90254	7.14166	0.289639	UP	0.128578	gb:BX668560 DB_XREF=gi:37977236 DB_XREF=BX668560 CLONE=scac0031i.j.10 TID=Ssc.22855.1 CNT=2 FEA=EST TIER=ConsEnd STK=1 UG=Ssc.22855 UG_TITLE=Transcribed locus, moderately similar to NP_064329.1 microtubule associated serinethreonine kinase 1 (Mus musculus) REP_ORG=S. scrofa
Ssc.31019.1.S1_at	KDELC2	NM_153705	KDEL	0.000176411	0.0546093	5.42552	6.55727	0.322467	UP	0.283981	gb:BI185225 DB_XREF=gi:14659634 DB_XREF=UNL-P-FN-ct-g-02-0-UNL.s1 CLONE=UNL-P-FN-ct-g-02-0-UNL TID=Ssc.11841.1 CNT=2 FEA=EST TIER=ConsEnd STK=2 UG=Ssc.11841 UG_TITLE=Transcribed locus, highly similar to NP_009172.2 EAP30 subunit of ELL complex (Homo sapiens) REP_ORG=S. scrofa
Ssc.16932.1.S1_at	-			0.000178043	0.0546093	8.36961	7.48213	2.42898	DOWN	0.149163	gb:CN163475 DB_XREF=gi:46177905 DB_XREF=952980 TID=Ssc.25255.1 CNT=18 FEA=EST TIER=ConsEnd STK=3 UG=Ssc.25255 UG_TITLE=Transcribed locus, moderately similar to NP_079356.2 asparaginase like 1 (Homo sapiens) REP_ORG=S. scrofa
Ssc.13248.1.A1_at	-			0.000187148	0.0548504	8.55801	8.27886	1.32201	DOWN	0.714282	gb:BI181209 DB_XREF=gi:14655618 DB_XREF=UNL-P-FN-ae-c-03-0-UNL.s1 CLONE=UNL-P-FN-ae-c-03-0-UNL TID=Ssc.4347.1 CNT=18 FEA=EST TIER=Stack STK=11 UG=Ssc.4347 UG_TITLE=Transcribed locus, highly similar to NP_009201.2 FK506 binding protein 9, 63 kDa (Homo sapiens) REP_ORG=S. scrofa
Ssc.22086.1.A1_at	MAGED1	NM_006986	melanoma antigen family D; 1	0.000196538	0.0548504	7.91219	8.58365	0.510962	UP	0.0658645	gb:CF180247 DB_XREF=gi:33292023 DB_XREF=815324 TID=Ssc.18214.1 CNT=5 FEA=EST TIER=ConsEnd STK=1 UG=Ssc.18214 UG_TITLE=Transcribed locus, highly similar to NP_067011.1 zinc finger protein 410 (Homo sapiens) REP_ORG=S. scrofa
Ssc.24250.1.S1_at	CRABP2	NM_001878	cellular retinoic acid binding protein 2	0.000199229	0.0548504	4.86483	6.90155	0.130456	UP	0.148207	gb:BM190484 DB_XREF=gi:17526447 DB_XREF=POSM0100012_E12F TID=Ssc.4047.1 CNT=19 FEA=EST TIER=ConsEnd STK=0 UG=Ssc.4047 UG_TITLE=Transcribed locus, highly similar to NP_031630.1 capping protein (actin filament) muscle Z-line, alpha 2 (Mus musculus) REP_ORG=S. scrofa
Ssc.8427.1.A1_at	-	NM_018999	KIAA1128	0.000207182	0.0548504	6.76916	5.8976	2.39063	DOWN	0.120348	gb:BF704194 DB_XREF=gi:11989602 DB_XREF=MI-P-O3-aaw-g-07-1-UM.s1 CLONE=MI-P-O3-aaw-g-07-1-UM TID=Ssc.8699.1 CNT=1 FEA=EST TIER=ConsEnd STK=0 UG=Ssc.8699 UG_TITLE=Transcribed locus REP_ORG=S. scrofa
Ssc.1527.1.A1_at	SLC20A1	NM_005415	solute carrier family 20	0.000208763	0.0548504	7.28786	6.40851	2.40934	DOWN	0.311611	gb:CO993157 DB_XREF=gi:51352431 DB_XREF=UMC-pd6end2-011-h01 TID=Ssc.8861.1 CNT=9 FEA=EST TIER=Stack STK=6 UG=Ssc.8861 UG_TITLE=Transcribed locus REP_ORG=S. scrofa
Ssc.8309.1.A1_at	-	NM_016245	dehydrogenasereductase	0.000213076	0.0548504	6.74992	7.31413	0.56881	UP	0.89239	gb:BF710987 DB_XREF=gi:12010464 DB_XREF=MI-P-AY1-nrb-e-01-0-UI.s1 CLONE=MI-P-AY1-nrb-e-01-0-UI TID=Ssc.9593.1 CNT=2 FEA=EST TIER=ConsEnd STK=0 UG=Ssc.9593 UG_TITLE=Transcribed locus REP_ORG=S. scrofa
Ssc.8476.1.A1_at	OSBPL9	NM_148909	oxysterol binding protein-like 9	0.000221411	0.0548504	8.18205	7.89894	1.32725	DOWN	0.0677453	gb:BQ604430 DB_XREF=gi:21551156 DB_XREF=MI-P-CP1-nzb-o-16-0-UI.s1 CLONE=MI-P-CP1-nzb-o-16-0-UI TID=Ssc.10904.2 CNT=1 FEA=EST TIER=ConsEnd STK=0 UG=Ssc.10904 UG_TITLE=Transcribed locus REP_ORG=S. scrofa
Ssc.19282.1.S1_at	-	NM_198530	transmembrane anchor protein 1	0.000222005	0.0548504	6.86975	7.61505	0.474589	UP	0.180405	gb:CK465434 DB_XREF=gi:40836711 DB_XREF=936545 TID=Ssc.30793.1 CNT=3 FEA=EST TIER=ConsEnd STK=2 UG=Ssc.30793 UG_TITLE=Transcribed locus REP_ORG=S. scrofa
Ssc.8352.1.A1_at	-	NM_004538	nucleosome assembly protein 1-like 3	0.000222672	0.0548504	5.01727	6.49264	0.228693	UP	0.706653	gb:BF702540 DB_XREF=gi:11987948 DB_XREF=MI-P-E3-aak-e-08-1-UM.s1 CLONE=MI-P-E3-aak-e-08-1-UM TID=Ssc.5001.2 CNT=1 FEA=EST TIER=ConsEnd STK=0 UG=Ssc.5001 UG_TITLE=Transcribed locus REP_ORG=S. scrofa
Ssc.7715.1.A1_at	RCN1	NM_002901	reticulocalbin 1; EF-hand calcium binding domain	0.000233146	0.0562304	7.45798	8.38412	0.396081	UP	0.220516	gb:CF790724 DB_XREF=gi:37795285 DB_XREF=875890 TID=Ssc.22321.1 CNT=1 FEA=EST TIER=ConsEnd STK=1 UG=Ssc.22321 UG_TITLE=Transcribed locus REP_ORG=S. scrofa
Ssc.1560.2.S1_at	-	NM_005402	v-ral simian leukemia viral oncogene homolog A	0.00023895	0.0562304	5.9437	6.79059	0.428745	UP	0.440214	gb:AJ657525 DB_XREF=gi:49341594 DB_XREF=AJ657525 CLONE=C0005195_G03 TID=Ssc.5832.1 CNT=19 FEA=EST TIER=Stack STK=9 UG=Ssc.5832 UG_TITLE=Transcribed locus, highly similar to NP_004964.2 Jumonji, AT rich interactive domain 2 (Homo sapiens) REP_ORG=S. scrofa
Ssc.30917.1.A1_at	-			0.000240071	0.0562304	6.6849	5.64084	2.84072	DOWN	1.05646	gb:BQ603692 DB_XREF=gi:21550418 DB_XREF=MI-P-CP0-nvj-b-07-0-UI.s2 CLONE=MI-P-CP0-nvj-b-07-0-UI TID=Ssc.12156.1 CNT=2 FEA=EST TIER=ConsEnd STK=2 UG=Ssc.12156 UG_TITLE=Transcribed locus REP_ORG=S. scrofa
Ssc.4292.1.S1_a_at	PEX19	NM_002857	peroxisomal biogenesis factor 19	0.000244282	0.0562304	6.25034	7.08942	0.432106	UP	0.68893	gb:CO992612 DB_XREF=gi:51351886 DB_XREF=UMC-pd6end2-004-g08 TID=Ssc.30490.1 CNT=1 FEA=EST TIER=ConsEnd STK=1 UG=Ssc.30490 UG_TITLE=Transcribed locus REP_ORG=S. scrofa
Ssc.11270.1.S1_at	RPL19	NM_000981	ribosomal protein L19	0.000245834	0.0562304	10.0489	10.1875	0.870588	UP	0.120238	gb:CK449997 DB_XREF=gi:40797211 DB_XREF=893608 TID=Ssc.11630.1 CNT=15 FEA=mRNA TIER=Stack STK=6 LL=397015 UG_GENE=PTTG UG=Ssc.11630 UG_TITLE=Pituitary tumor-transforming protein REP_ORG=S. scrofa
Ssc.17314.1.S1_at	C3orf10	NM_018462	chromosome 3 open reading frame 10	0.000249729	0.0564493	8.33719	8.7964	0.631781	UP	0.298846	gb:CF362671 DB_XREF=gi:34162561 DB_XREF=830410 TID=Ssc.18350.1 CNT=8 FEA=EST TIER=ConsEnd STK=3 UG=Ssc.18350 UG_TITLE=Transcribed locus, moderately similar to NP_113989.1 DEAF-1 related transcriptional regulator (NUDR) (Rattus norvegicus) REP_ORG=S. scrofa
Ssc.12842.1.S2_at	CAV1	NM_001753	caveolin 1; caveolae protein; 22kDa	0.000262275	0.0585959	7.27839	6.69868	1.78553	DOWN	0.621878	gb:CO943333 DB_XREF=gi:51310092 DB_XREF=UMC-p2mm4-011-g06 TID=Ssc.13760.1 CNT=18 FEA=EST TIER=Stack STK=17 UG=Ssc.13760 UG_TITLE=Transcribed locus, highly similar to NP_005454.1 heterogeneous nuclear ribonucleoprotein D-like (Homo sapiens) REP_ORG=S. scrofa
Ssc.5779.1.S1_at	-	NM_021230	myeloidlymphoid or mixed-lineage leukemia 3	0.000267733	0.058748	6.9929	6.40607	1.79828	DOWN	0.707509	gb:CO953545 DB_XREF=gi:51330586 DB_XREF=UMC-pfeto1-021-a08 TID=Ssc.29267.1 CNT=1 FEA=EST TIER=ConsEnd STK=1 UG=Ssc.29267 UG_TITLE=Transcribed locus REP_ORG=S. scrofa
Ssc.17179.1.S1_at	EIF3G	NM_003755	eukaryotic translation initiation factor 3; subunit 4 delt	0.000269071	0.058748	8.46861	8.82959	0.696996	UP	0.116556	gb:CK466332 DB_XREF=gi:40837609 DB_XREF=937529 TID=Ssc.24857.1 CNT=8 FEA=EST TIER=ConsEnd STK=3 UG=Ssc.24857 UG_TITLE=Transcribed locus REP_ORG=S. scrofa
Ssc.8814.1.A1_at	TMEM106C	NM_024056	hypothetical protein MGC5576	0.000287686	0.0587552	7.63768	8.27257	0.529993	UP	1.00254	gb:BQ601448 DB_XREF=gi:21548174 DB_XREF=MI-P-H3-afk-a-07-1-UM.s1 CLONE=MI-P-H3-afk-a-07-1-UM TID=Ssc.8438.1 CNT=1 FEA=EST TIER=ConsEnd STK=0 UG=Ssc.8438 UG_TITLE=Transcribed locus REP_ORG=S. scrofa
Ssc.4882.1.S1_at	C9orf119	XM_372143	chromosome 9 open reading frame 119	0.000297229	0.0587552	6.20578	7.02403	0.441206	UP	0.733878	gb:CN026017 DB_XREF=gi:48720553 DB_XREF=UMC-p4civp1-018-g12 TID=Ssc.28276.1 CNT=1 FEA=EST TIER=ConsEnd STK=1 UG=Ssc.28276 UG_TITLE=Transcribed locus, weakly similar to NP_193765.2 Arabidopsis thaliana At4g20320 gene REP_ORG=S. scrofa
Ssc.8205.1.A1_at	TRAPPC2	NM_014563	trafficking protein particle complex 2	0.000302029	0.0587552	6.28358	6.84705	0.569227	UP	0.895465	gb:CK459467 DB_XREF=gi:40830748 DB_XREF=929655 TID=Ssc.26409.2 CNT=3 FEA=EST TIER=ConsEnd STK=0 UG=Ssc.26409 UG_TITLE=Transcribed locus, moderately similar to NP_061852.1 protein kinase, lysine deficient 1 (Homo sapiens) REP_ORG=S. scrofa
Ssc.13431.1.A1_at	-			0.000302666	0.0587552	4.69034	6.4178	0.177736	UP	0.460845	gb:CK457368 DB_XREF=gi:40828649 DB_XREF=921661 TID=Ssc.2596.1 CNT=98 FEA=EST TIER=Stack STK=9 UG=Ssc.2596 UG_TITLE=Transcribed locus, highly similar to NP_003555.1 transgelin 2 (Homo sapiens) REP_ORG=S. scrofa
Ssc.14003.1.S1_a_at	CTNNB1	NM_001904	catenin	0.000303356	0.0587552	9.11805	8.7037	1.51339	DOWN	1.02108	gb:AJ241129 DB_XREF=gi:4727052 DB_XREF=AJ241129 CLONE=N19.T7 TID=Ssc.11045.1 CNT=40 FEA=EST TIER=Stack STK=7 UG=Ssc.11045 UG_TITLE=Transcribed locus, moderately similar to NP_057251.2 nucleolar protein 7, 27kDa (Homo sapiens) REP_ORG=S. scrofa
Ssc.8858.1.S1_at	-	NM_145284	similar to hypothetical protein MGC17347	0.000305628	0.0587552	9.10647	8.57167	1.70711	DOWN	0.966868	gb:BI399973 DB_XREF=gi:15179034 DB_XREF=MI-P-AY1-nrh-h-08-0-UI.s1 CLONE=MI-P-AY1-nrh-h-08-0-UI TID=Ssc.10149.1 CNT=1 FEA=EST TIER=ConsEnd STK=0 UG=Ssc.10149 UG_TITLE=Transcribed locus REP_ORG=S. scrofa
Ssc.3706.1.S2_at	SOD2	NM_000636	superoxide dismutase 2; mitochondrial	0.0003058	0.0587552	7.11912	6.62892	1.63264	DOWN	0.385257	gb:CN161299 DB_XREF=gi:46175729 DB_XREF=950580 TID=Ssc.27482.1 CNT=2 FEA=EST TIER=ConsEnd STK=1 UG=Ssc.27482 UG_TITLE=Transcribed locus REP_ORG=S. scrofa
Ssc.13426.1.A1_at	-			0.000314615	0.0598504	5.10097	6.32189	0.294956	UP	0.259293	gb:BF703754 DB_XREF=gi:11989162 DB_XREF=MI-P-E4-abq-c-10-1-UM.s1 CLONE=MI-P-E4-abq-c-10-1-UM TID=Ssc.7357.1 CNT=11 FEA=EST TIER=Stack STK=10 UG=Ssc.7357 UG_TITLE=Transcribed locus, highly similar to NP_005236.1 FAT tumor suppressor homolog 1 (Drosophila) (Homo sapiens) REP_ORG=S. scrofa
Ssc.1086.1.A1_at	MFAP5	NM_003480	microfibrillar associated protein 5	0.000329224	0.0613916	9.9911	9.67601	1.37039	DOWN	0.158237	gb:NM_213902.1 DB_XREF=gi:47522683 GEN=SLC22A2 TID=Ssc.14537.1 CNT=3 FEA=FLmRNA TIER=FL STK=1 LL=396936 UG=Ssc.14537 DEF=Sus scrofa solute carrier family 22, member 2 (SLC22A2), mRNA. PROD=solute carrier family 22, member 2 FL=gb:NM_213902.1 REP_ORG=S. scrofa
Ssc.3880.1.S1_at	-			0.000340524	0.0613916	5.92416	7.25026	0.265509	UP	1.15372	gb:CF368574 DB_XREF=gi:34174221 DB_XREF=853230 TID=Ssc.15272.2 CNT=2 FEA=EST TIER=ConsEnd STK=1 UG=Ssc.15272 UG_TITLE=Transcribed locus REP_ORG=S. scrofa
Ssc.4307.1.A1_at	PGM3	NM_015599	phosphoglucomutase 3	0.000343222	0.0613916	6.79133	7.33182	0.582465	UP	0.719186	gb:CN070073 DB_XREF=gi:45846130 DB_XREF=857561 TID=Ssc.26496.1 CNT=1 FEA=EST TIER=ConsEnd STK=1 UG=Ssc.26496 UG_TITLE=Transcribed locus, moderately similar to NP_031776.1 cytochrome c oxidase, subunit VIIIa (Mus musculus) REP_ORG=S. scrofa
Ssc.27124.1.A1_at	-	XM_371717	odz; odd Ozten-m homolog 3	0.000345741	0.0613916	5.84633	6.83534	0.371944	UP	0.125047	gb:BI400156 DB_XREF=gi:15179217 DB_XREF=MI-P-AY1-nqm-e-05-0-UI.s1 CLONE=MI-P-AY1-nqm-e-05-0-UI TID=Ssc.10022.1 CNT=3 FEA=EST TIER=ConsEnd STK=0 UG=Ssc.10022 UG_TITLE=Transcribed locus REP_ORG=S. scrofa
Ssc.17934.1.S1_at	STARD10	NM_006645	START domain containing 10	0.000346433	0.0613916	6.47737	4.28582	8.94903	DOWN	0.0980519	gb:BI184063 DB_XREF=gi:14658472 DB_XREF=UNL-P-FN-cg-d-10-0-UNL.s1 CLONE=UNL-P-FN-cg-d-10-0-UNL TID=Ssc.6453.1 CNT=3 FEA=EST TIER=ConsEnd STK=3 UG=Ssc.6453 UG_TITLE=Transcribed locus REP_ORG=S. scrofa
Ssc.26692.1.A1_at	-			0.000351011	0.0613916	6.09773	5.38527	2.03899	DOWN	0.134972	gb:AW429571 DB_XREF=gi:6960878 DB_XREF=67877 TID=Ssc.28430.2 CNT=5 FEA=EST TIER=ConsEnd STK=0 UG=Ssc.28430 UG_TITLE=Transcribed locus, highly similar to NP_005094.1 fasciculation and elongation protein zeta 1 (zygin I) (Homo sapiens) REP_ORG=S. scrofa
Ssc.26633.1.A1_at	-			0.000351474	0.0613916	7.10908	5.80935	3.6683	DOWN	0.19307	gb:BQ604367 DB_XREF=gi:21551093 DB_XREF=MI-P-CP1-nzb-l-19-0-UI.s1 CLONE=MI-P-CP1-nzb-l-19-0-UI TID=Ssc.12157.1 CNT=4 FEA=EST TIER=ConsEnd STK=0 UG=Ssc.12157 UG_TITLE=Transcribed locus REP_ORG=S. scrofa
Ssc.1142.1.S1_at	-			0.000363081	0.0622865	9.56652	7.7621	6.07642	DOWN	0.824812	gb:BF710497 DB_XREF=gi:12009974 DB_XREF=MI-P-AY1-nqz-g-12-0-UI.s1 CLONE=MI-P-AY1-nqz-g-12-0-UI TID=Ssc.350.1 CNT=4 FEA=mRNA TIER=ConsEnd STK=0 LL=397204 UG_GENE=E3 UG=Ssc.350 UG_TITLE=Epididymal secretory protein E3 REP_ORG=S. scrofa
Ssc.1008.1.A1_at	-	NM_024090	ELOVL family member 6; elongation of long chain fatty acid	0.000366619	0.0623369	6.10172	7.23133	0.32316	UP	0.39382	gb:NM_214114.1 DB_XREF=gi:47523035 GEN=JAK1 TID=Ssc.328.1 CNT=44 FEA=FLmRNA TIER=FL+Stack STK=22 LL=397202 UG=Ssc.328 DEF=Sus scrofa Janus kinase 1 (JAK1), mRNA. PROD=Janus kinase 1 FL=gb:AB036335.1 gb:NM_214114.1 REP_ORG=S. scrofa
Ssc.27051.1.A1_at	-	NM_032427	mastermind-like 2	0.000377297	0.0635898	5.74732	6.61466	0.420066	UP	0.279276	gb:BX922553 DB_XREF=gi:41139401 DB_XREF=BX922553 CLONE=scan0018d.j.21 TID=Ssc.26316.1 CNT=3 FEA=EST TIER=ConsEnd STK=0 UG=Ssc.26316 UG_TITLE=Transcribed locus, highly similar to NP_891556.1 kinectin 1 (kinesin receptor) (Homo sapiens) REP_ORG=S. scrofa
Ssc.4161.1.A1_at	-	NM_145342	mitogen-activated protein kinase kinase kinase 7 interacti	0.00038893	0.0647256	8.53269	8.08525	1.56431	DOWN	0.206623	gb:CN153316 DB_XREF=gi:46167746 DB_XREF=940421 TID=Ssc.26541.1 CNT=1 FEA=EST TIER=ConsEnd STK=1 UG=Ssc.26541 UG_TITLE=Transcribed locus, moderately similar to XP_341458.1 similar to RIKEN cDNA C130038N16 (Rattus norvegicus) REP_ORG=S. scrofa
Ssc.12963.1.S1_at	TPM4	NM_003290	tropomyosin 4	0.000407354	0.0663283	9.11818	9.63622	0.595687	UP	0.220624	gb:CK457991 DB_XREF=gi:40829272 DB_XREF=922339 TID=Ssc.6528.1 CNT=30 FEA=EST TIER=Stack STK=14 UG=Ssc.6528 UG_TITLE=Transcribed locus, moderately similar to NP_006403.2 1-acylglycerol-3-phosphate O-acyltransferase 2 (lysophosphatidic acid acyltransferase, beta) (Homo sapiens) REP_ORG=S. scrofa
Ssc.13304.1.A1_at	RPL7A	NM_000972	ribosomal protein L7a	0.000418442	0.0669767	10.1826	10.3725	0.826987	UP	0.181451	gb:CK454561 DB_XREF=gi:40801775 DB_XREF=915051 TID=Ssc.3708.1 CNT=22 FEA=EST TIER=Stack STK=10 UG=Ssc.3708 UG_TITLE=Transcribed locus, moderately similar to NP_079827.2 RIKEN cDNA 2410011G03 gene (Mus musculus) REP_ORG=S. scrofa
Ssc.10990.1.A1_at	-			0.000421794	0.0669767	7.37858	6.98026	1.48932	DOWN	0.0856797	gb:NM_213775.1 DB_XREF=gi:47523293 GEN=CD3D TID=Ssc.19673.1 CNT=17 FEA=FLmRNA TIER=FL STK=0 LL=396661 UG=Ssc.19673 DEF=Sus scrofa CD3 antigen, delta polypeptide (CD3D), mRNA. PROD=CD3 antigen, delta polypeptide FL=gb:AB116557.1 gb:NM_213775.1 REP_ORG=S. scrofa
Ssc.20362.1.S1_at	LOC389541	NM_001008395	similar to CG14977-PA	0.000433014	0.0678389	6.96145	7.46993	0.601407	UP	0.904513	gb:CN154137 DB_XREF=gi:46168567 DB_XREF=941324 TID=Ssc.21659.1 CNT=15 FEA=EST TIER=ConsEnd STK=1 UG=Ssc.21659 UG_TITLE=Transcribed locus, moderately similar to XP_216542.1 similar to RIKEN cDNA 3110024A21 (Rattus norvegicus) REP_ORG=S. scrofa
Ssc.5447.1.A1_at	ZMYND8	NM_183047	protein kinase C binding protein 1	0.000444369	0.0678389	6.92776	6.33216	1.81412	DOWN	0.184683	gb:BQ600501 DB_XREF=gi:21547233 DB_XREF=MI-P-E7-agx-f-05-1-UM.s1 CLONE=MI-P-E7-agx-f-05-1-UM TID=Ssc.14145.1 CNT=1 FEA=EST TIER=ConsEnd STK=1 UG=Ssc.14145 UG_TITLE=Transcribed locus REP_ORG=S. scrofa
Ssc.17842.2.S1_a_at	-			0.000445568	0.0678389	6.81264	7.62695	0.442944	UP	1.03706	gb:CO992392 DB_XREF=gi:51351666 DB_XREF=UMC-pd6end2-001-d12 TID=Ssc.30480.1 CNT=4 FEA=EST TIER=ConsEnd STK=3 UG=Ssc.30480 UG_TITLE=Transcribed locus REP_ORG=S. scrofa
Ssc.18468.1.S1_at	SNX17	NM_014748	sorting nexin 17	0.000447617	0.0678389	7.03121	7.35568	0.722914	UP	0.127851	gb:CN153432 DB_XREF=gi:46167862 DB_XREF=940545 TID=Ssc.14286.1 CNT=6 FEA=EST TIER=ConsEnd STK=2 UG=Ssc.14286 UG_TITLE=Transcribed locus, moderately similar to NP_660290.2 chromosome 10 open reading frame 78 (Homo sapiens) REP_ORG=S. scrofa
Ssc.7438.1.A1_at	-	NM_213651	solute carrier family 25	0.000452065	0.0678389	8.67807	8.16799	1.66542	DOWN	0.715659	gb:CF365011 DB_XREF=gi:34167171 DB_XREF=835610 TID=Ssc.18952.1 CNT=1 FEA=EST TIER=ConsEnd STK=1 UG=Ssc.18952 UG_TITLE=Transcribed locus REP_ORG=S. scrofa
Ssc.12273.1.A1_at	GSTM3	NM_000849	glutathione S-transferase M3	0.00045547	0.0678389	5.3012	7.12388	0.161593	UP	0.787109	gb:Y11025.1 DB_XREF=gi:1841941 TID=Ssc.16181.1 CNT=1 FEA=mRNA TIER=ConsEnd STK=0 UG=Ssc.16181 UG_TITLE=Nitric oxide synthase DEF=S.scrofa mRNA for nitric oxide synthase. REP_ORG=S. scrofa
Ssc.1556.1.S1_at	LAGE3	NM_006014	DNA segment on chromosome X	0.000477501	0.0700344	6.09426	7.13207	0.354227	UP	1.00805	gb:BQ604835 DB_XREF=gi:21551561 DB_XREF=MI-P-CP1-nzd-b-03-0-UI.s1 CLONE=MI-P-CP1-nzd-b-03-0-UI TID=Ssc.10145.2 CNT=31 FEA=EST TIER=Stack STK=13 UG=Ssc.10145 UG_TITLE=Transcribed locus, moderately similar to NP_064713.2 NPD014 protein (Homo sapiens) REP_ORG=S. scrofa
Ssc.769.1.S1_a_at	RPL13	NM_033251	ribosomal protein L13	0.000511555	0.0728426	9.62785	9.99418	0.693268	UP	0.883983	gb:CF789380 DB_XREF=gi:37793941 DB_XREF=866651 TID=Ssc.22241.1 CNT=1 FEA=EST TIER=ConsEnd STK=1 UG=Ssc.22241 UG_TITLE=Transcribed locus REP_ORG=S. scrofa
Ssc.20239.1.A1_at	-			0.000514823	0.0728426	7.48704	6.8832	1.82913	DOWN	0.905244	gb:BX667227 DB_XREF=gi:37856945 DB_XREF=BX667227 CLONE=scac0027i.f.23 TID=Ssc.9995.1 CNT=27 FEA=EST TIER=ConsEnd STK=1 UG=Ssc.9995 UG_TITLE=Transcribed locus, highly similar to NP_060917.1 30 kDa protein (Homo sapiens) REP_ORG=S. scrofa
Ssc.10573.1.A1_at	-			0.000515603	0.0728426	6.49564	5.86942	1.87052	DOWN	0.178297	gb:NM_214360.1 DB_XREF=gi:47523777 GEN=LALBA TID=Ssc.13765.1 CNT=19 FEA=FLmRNA TIER=FL STK=2 LL=397647 UG=Ssc.13765 DEF=Sus scrofa alpha-lactalbumin (LALBA), mRNA. PROD=alpha-lactalbumin FL=gb:M80520.1 gb:NM_214360.1 REP_ORG=S. scrofa
Ssc.14239.1.A1_at	-			0.000521466	0.0731331	6.25421	5.90503	1.41792	DOWN	0.402944	gb:CK456885 DB_XREF=gi:40804099 DB_XREF=921140 TID=Ssc.3572.1 CNT=14 FEA=EST TIER=Stack STK=7 UG=Ssc.3572 UG_TITLE=Transcribed locus, highly similar to XP_214626.1 similar to Hypothetical protein CGI-128 homolog (Rattus norvegicus) REP_ORG=S. scrofa
Ssc.17582.1.A1_a_at	RFESD	NM_173362	LOC317671	0.00053555	0.0736914	6.31152	7.21698	0.404359	UP	0.811979	gb:CK465614 DB_XREF=gi:40836891 DB_XREF=936742 TID=Ssc.20438.1 CNT=7 FEA=EST TIER=ConsEnd STK=3 UG=Ssc.20438 UG_TITLE=Transcribed locus REP_ORG=S. scrofa
Ssc.4578.1.A1_at	-	NM_003567	breast cancer anti-estrogen resistance 3	0.000541157	0.0736914	6.74752	5.75049	2.71021	DOWN	0.841655	gb:CO993699 DB_XREF=gi:51352973 DB_XREF=UMC-pd0fol-005-b08 TID=Ssc.30539.1 CNT=1 FEA=EST TIER=ConsEnd STK=1 UG=Ssc.30539 UG_TITLE=Transcribed locus REP_ORG=S. scrofa
Ssc.1527.2.A1_at	-	NM_005415	solute carrier family 20	0.000547468	0.0736914	5.94818	7.18956	0.288985	UP	0.188901	gb:CO942931 DB_XREF=gi:51309690 DB_XREF=UMC-p2mm4-005-h09 TID=Ssc.10668.1 CNT=9 FEA=EST TIER=Stack STK=6 UG=Ssc.10668 UG_TITLE=Transcribed locus REP_ORG=S. scrofa
Ssc.19224.1.S1_at	-			0.00055658	0.0742632	6.44828	5.73502	2.04062	DOWN	0.199356	gb:CN160439 DB_XREF=gi:46174869 DB_XREF=949620 TID=Ssc.26717.1 CNT=4 FEA=EST TIER=ConsEnd STK=2 UG=Ssc.26717 UG_TITLE=Transcribed locus, highly similar to NP_073749.2 hypothetical protein FLJ12969 (Homo sapiens) REP_ORG=S. scrofa
Ssc.272.1.S1_a_at	CD55	NM_000574	decay accelerating factor for complement	0.000567238	0.0745735	8.93533	7.70094	3.43628	DOWN	0.475841	gb:BQ597507 DB_XREF=gi:21544233 DB_XREF=MI-P-A2-aez-c-02-1-UM.s1 CLONE=MI-P-A2-aez-c-02-1-UM TID=Ssc.1905.1 CNT=3 FEA=EST TIER=ConsEnd STK=0 UG=Ssc.1905 UG_TITLE=Transcribed locus REP_ORG=S. scrofa
Ssc.7378.1.A1_at	ATP6V1B2	NM_001693	ATPase; H+ transporting; lysosomal 5658kDa; V1 subunit B;	0.000570846	0.0745735	8.26728	7.79635	1.60148	DOWN	0.800738	gb:CF365000 DB_XREF=gi:34167149 DB_XREF=835599 TID=Ssc.18864.1 CNT=1 FEA=EST TIER=ConsEnd STK=1 UG=Ssc.18864 UG_TITLE=Transcribed locus, highly similar to NP_034009.2 carnitine deficiency-associated gene expressed in ventricle 1 (Mus musculus) REP_ORG=S. scrofa
Ssc.24866.1.A1_at	-	NM_014854	solute carrier family 35; member E2	0.000571263	0.0745735	6.41145	6.73819	0.721272	UP	0.0999692	gb:BX923965 DB_XREF=gi:41140813 DB_XREF=BX923965 CLONE=scan0015d.o.05 TID=Ssc.24673.1 CNT=7 FEA=EST TIER=ConsEnd STK=0 UG=Ssc.24673 UG_TITLE=Transcribed locus, highly similar to XP_345255.1 similar to Histone H2A.o (H2Ao) (H2A.2) (H2a-615) (Rattus norvegicus) REP_ORG=S. scrofa
Ssc.15595.1.S1_at	-			0.000574431	0.0745735	6.9056	6.33918	1.76194	DOWN	0.167726	gb:CK456586 DB_XREF=gi:40803800 DB_XREF=920820 TID=Ssc.22641.3 CNT=49 FEA=EST TIER=Stack STK=9 LL=396875 UG_GENE=SERCA2 UG=Ssc.22641 UG_TITLE=Sarcoplasmicendoplasmic-reticulum Ca(2+) pump gene 2 REP_ORG=S. scrofa
Ssc.19350.1.S1_at	-	NM_016545	immediate early response 5	0.000603984	0.0769041	8.26036	7.55271	2.02922	DOWN	0.808977	gb:CN162870 DB_XREF=gi:46177300 DB_XREF=952308 TID=Ssc.22040.1 CNT=3 FEA=EST TIER=ConsEnd STK=2 UG=Ssc.22040 UG_TITLE=Transcribed locus, moderately similar to NP_004726.1 leucine rich repeat (in FLII) interacting protein 1 (Homo sapiens) REP_ORG=S. scrofa
Ssc.7582.1.A1_at	-	NM_145808	myotrophin	0.000612415	0.0774125	8.46754	7.89515	1.7725	DOWN	0.695072	gb:CF365969 DB_XREF=gi:34169097 DB_XREF=836635 TID=Ssc.20371.1 CNT=1 FEA=EST TIER=ConsEnd STK=1 UG=Ssc.20371 UG_TITLE=Transcribed locus, highly similar to NP_005704.1 collagen, type IV, alpha 3 (Goodpasture antigen) binding protein (Homo sapiens) REP_ORG=S. scrofa
Ssc.7445.1.A1_at	RNF20	NM_019592	ring finger protein 20	0.000627527	0.0788043	6.47178	6.16432	1.35997	DOWN	0.188969	gb:CF365308 DB_XREF=gi:34167759 DB_XREF=835926 TID=Ssc.18964.1 CNT=1 FEA=EST TIER=ConsEnd STK=1 UG=Ssc.18964 UG_TITLE=Transcribed locus, moderately similar to NP_203133.1 potassium channel, subfamily K, member 7 (Homo sapiens) REP_ORG=S. scrofa
Ssc.7229.1.S1_at	SH3BGRL	NM_003022	SH3 domain binding glutamic acid-rich protein like	0.000646434	0.0796344	6.90134	7.85266	0.386233	UP	0.412912	gb:CF178655 DB_XREF=gi:33290431 DB_XREF=808149 TID=Ssc.18392.1 CNT=1 FEA=EST TIER=ConsEnd STK=1 UG=Ssc.18392 UG_TITLE=Transcribed locus, highly similar to NP_006336.2 solute carrier family 30 (zinc transporter), member 9 (Homo sapiens) REP_ORG=S. scrofa
Ssc.13626.1.S1_at	-	NM_013296	G-protein signalling modulator 2	0.000647879	0.0796344	6.65364	5.0967	4.74429	DOWN	0.139933	gb:CN154075 DB_XREF=gi:46168505 DB_XREF=941257 TID=Ssc.10763.1 CNT=12 FEA=EST TIER=Stack STK=9 UG=Ssc.10763 UG_TITLE=Transcribed locus REP_ORG=S. scrofa
Ssc.8594.1.A1_at	BLNK	NM_013314	B-cell linker	0.000658067	0.0796344	4.83928	5.7138	0.417065	UP	0.372979	gb:BQ600353 DB_XREF=gi:21547079 DB_XREF=MI-P-E7-agn-e-04-1-UM.s1 CLONE=MI-P-E7-agn-e-04-1-UM TID=Ssc.14123.1 CNT=1 FEA=EST TIER=ConsEnd STK=0 UG=Ssc.14123 UG_TITLE=Transcribed locus REP_ORG=S. scrofa
Ssc.21283.1.S1_at	ACAD8	NM_014384	acyl-Coenzyme A dehydrogenase family; member 8	0.000659309	0.0796344	5.13267	6.29816	0.311772	UP	0.494577	gb:BF191973 DB_XREF=gi:11075342 DB_XREF=243014 TID=Ssc.27580.1 CNT=9 FEA=EST TIER=ConsEnd STK=1 UG=Ssc.27580 UG_TITLE=Transcribed locus, moderately similar to NP_056305.1 SEC31-like 2 (S. cerevisiae) (Homo sapiens) REP_ORG=S. scrofa
Ssc.7477.1.S1_at	-			0.000672862	0.0800415	7.77209	7.23636	1.70868	DOWN	0.605844	gb:CF368441 DB_XREF=gi:34173960 DB_XREF=853090 TID=Ssc.19049.1 CNT=1 FEA=EST TIER=ConsEnd STK=1 UG=Ssc.19049 UG_TITLE=Transcribed locus REP_ORG=S. scrofa
Ssc.20939.1.S1_at	C20orf149	NM_024299	chromosome 20 open reading frame 149	0.00067554	0.0800415	8.82403	9.18483	0.697116	UP	0.700874	gb:CK455568 DB_XREF=gi:40802782 DB_XREF=916161 TID=Ssc.883.1 CNT=9 FEA=EST TIER=ConsEnd STK=1 UG=Ssc.883 UG_TITLE=Transcribed locus, moderately similar to NP_004111.2 guanylate binding protein 2, interferon-inducible (Homo sapiens) REP_ORG=S. scrofa
Ssc.907.1.A1_at	P2RY5	NM_005767	purinergic receptor P2Y; G-protein coupled; 5	0.000679038	0.0800415	8.19767	7.64112	1.74464	DOWN	0.713735	gb:BI402964 DB_XREF=gi:15182025 DB_XREF=MI-P-CP1-nwf-b-12-0-UI.s1 CLONE=MI-P-CP1-nwf-b-12-0-UI TID=Ssc.12602.1 CNT=1 FEA=EST TIER=ConsEnd STK=0 UG=Ssc.12602 UG_TITLE=Transcribed locus REP_ORG=S. scrofa
Ssc.16583.1.S1_at	TSPAN6	NM_003270	tetraspanin 6	0.00069293	0.081181	7.82139	8.24356	0.655624	UP	0.271485	gb:BX666770 DB_XREF=gi:37856488 DB_XREF=BX666770 CLONE=scac0025i.h.05 TID=Ssc.9634.1 CNT=6 FEA=EST TIER=ConsEnd STK=4 UG=Ssc.9634 UG_TITLE=Transcribed locus REP_ORG=S. scrofa
Ssc.10931.1.S1_at	CRYAB	NM_001885	crystallin; alpha B	0.000720755	0.0839291	6.3133	7.26246	0.387063	UP	0.153822	gb:NM_213912.1 DB_XREF=gi:47522663 GEN=TNNI1 TID=Ssc.2609.1 CNT=31 FEA=FLmRNA TIER=FL+Stack STK=10 LL=396947 UG=Ssc.2609 DEF=Sus scrofa troponin I (TNNI1), mRNA. PROD=troponin I FL=gb:AY282922.1 gb:NM_213912.1 REP_ORG=S. scrofa
Ssc.1006.1.S1_at	PGM1	NM_002633	phosphoglucomutase 1	0.00073976	0.0851105	6.73012	7.1578	0.652015	UP	0.513307	gb:NM_214006.1 DB_XREF=gi:47522837 GEN=CD9 TID=Ssc.54.1 CNT=61 FEA=FLmRNA TIER=FL+Stack STK=27 LL=397067 UG=Ssc.54 DEF=Sus scrofa CD9 antigen (CD9), mRNA. PROD=CD9 antigen FL=gb:NM_214006.1 gb:AF525029.1 gb:AY072785.1 REP_ORG=S. scrofa
Ssc.7528.1.A1_at	-			0.000749817	0.0851454	9.91076	9.5409	1.44752	DOWN	0.141816	gb:CF365859 DB_XREF=gi:34168881 DB_XREF=836516 TID=Ssc.19276.2 CNT=1 FEA=EST TIER=ConsEnd STK=1 UG=Ssc.19276 UG_TITLE=Transcribed locus, highly similar to NP_006382.1 importin 7 (Homo sapiens) REP_ORG=S. scrofa
Ssc.867.1.A1_at	ATP6V0E1	NM_003945	ATPase; H+ transporting; lysosomal 9kDa; V0 subunit e	0.000752584	0.0851454	9.18499	9.41216	0.796789	UP	0.583746	gb:BQ604399 DB_XREF=gi:21551125 DB_XREF=MI-P-CP1-nzb-n-06-0-UI.s1 CLONE=MI-P-CP1-nzb-n-06-0-UI TID=Ssc.4815.1 CNT=1 FEA=EST TIER=ConsEnd STK=0 UG=Ssc.4815 UG_TITLE=Transcribed locus REP_ORG=S. scrofa
Ssc.1195.1.S1_at	DPT	NM_001937	dermatopontin	0.000753568	0.0851454	6.71712	8.07406	0.257447	UP	0.182976	gb:AY485675.1 DB_XREF=gi:40037189 TID=Ssc.390.2 CNT=1 FEA=mRNA TIER=ConsEnd STK=0 LL=396696 UG_GENE=HIF1A UG=Ssc.390 UG_TITLE=Hypoxia-inducible factor 1 alpha DEF=Sus scrofa hypoxia-inducible factor 1 alpha mRNA, partial cds. REP_ORG=S. scrofa
Ssc.13992.1.A1_at	-	NM_001730	Kruppel-like factor 5	0.000761273	0.0851454	8.69444	8.06556	1.87551	DOWN	0.235549	gb:CO947340 DB_XREF=gi:51314099 DB_XREF=UMC-p6mm3-018-d09 TID=Ssc.16584.1 CNT=8 FEA=EST TIER=Stack STK=8 UG=Ssc.16584 UG_TITLE=Transcribed locus, weakly similar to NP_001120.2 AE binding protein 1 (Homo sapiens) REP_ORG=S. scrofa
Ssc.29392.1.A1_at	-	NM_017644	DRE1 protein	0.000762221	0.0851454	5.824	4.33124	4.44936	DOWN	0.245673	gb:BX668952 DB_XREF=gi:37978006 DB_XREF=BX668952 CLONE=scac0028i.d.19 TID=Ssc.26243.1 CNT=3 FEA=EST TIER=ConsEnd STK=0 UG=Ssc.26243 UG_TITLE=Transcribed locus REP_ORG=S. scrofa
Ssc.30182.1.A1_at	-			0.000788223	0.0861471	5.30349	6.10936	0.4467	UP	0.184446	gb:CA778630 DB_XREF=gi:26016505 DB_XREF=MPL384_10_C16 CLONE=pSPORT1 TID=Ssc.21538.1 CNT=2 FEA=EST TIER=ConsEnd STK=0 UG=Ssc.21538 UG_TITLE=Transcribed locus REP_ORG=S. scrofa
Ssc.27233.1.S1_at	SIGLEC10			0.000789414	0.0861471	6.05349	6.64603	0.552922	UP	0.248049	gb:BQ600937 DB_XREF=gi:21547663 DB_XREF=MI-P-E7-ahz-g-11-1-UM.s1 CLONE=MI-P-E7-ahz-g-11-1-UM TID=Ssc.4483.1 CNT=3 FEA=EST TIER=ConsEnd STK=0 UG=Ssc.4483 UG_TITLE=Transcribed locus, moderately similar to NP_079519.1 solute carrier family 19, member 3 (Homo sapiens) REP_ORG=S. scrofa
Ssc.21490.1.S1_a_at	C12orf45	NM_152318	hypothetical protein MGC40397	0.000791836	0.0861471	6.0612	6.67109	0.543409	UP	0.184564	gb:BQ600786 DB_XREF=gi:21547512 DB_XREF=MI-P-E7-ahr-g-02-1-UM.s1 CLONE=MI-P-E7-ahr-g-02-1-UM TID=Ssc.14206.1 CNT=5 FEA=EST TIER=ConsEnd STK=1 UG=Ssc.14206 UG_TITLE=Transcribed locus, highly similar to NP_055768.2 KIAA1008 (Homo sapiens) REP_ORG=S. scrofa
Ssc.6881.1.A1_s_at	-			0.000793607	0.0861471	6.0148	6.70682	0.500563	UP	0.105192	gb:CO987050 DB_XREF=gi:51346324 DB_XREF=UMC-pd10en3-011-a12 TID=Ssc.30138.1 CNT=1 FEA=EST TIER=ConsEnd STK=1 UG=Ssc.30138 UG_TITLE=Transcribed locus REP_ORG=S. scrofa
Ssc.17877.1.A1_at	-	NM_000901	nuclear receptor subfamily 3; group C; member 2	0.000808019	0.0862497	7.82719	7.3034	1.68841	DOWN	0.123274	gb:BI184853 DB_XREF=gi:14659262 DB_XREF=UNL-P-FN-da-d-09-0-UNL.s1 CLONE=UNL-P-FN-da-d-09-0-UNL TID=Ssc.12096.1 CNT=4 FEA=EST TIER=ConsEnd STK=3 UG=Ssc.12096 UG_TITLE=Transcribed locus REP_ORG=S. scrofa
Ssc.27483.1.S1_at	EIF2B1	NM_001414	eukaryotic translation initiation factor 2B; subunit 1 alph	0.00082183	0.0866288	6.95844	7.25498	0.743386	UP	0.078935	gb:BI402865 DB_XREF=gi:15181926 DB_XREF=MI-P-CP1-nwm-a-12-0-UI.s1 CLONE=MI-P-CP1-nwm-a-12-0-UI TID=Ssc.29637.1 CNT=2 FEA=EST TIER=ConsEnd STK=0 UG=Ssc.29637 UG_TITLE=Transcribed locus REP_ORG=S. scrofa
Ssc.25441.1.A1_at	C12orf35	NM_018169	hypothetical protein FLJ10652	0.000826308	0.0866288	6.25997	6.92739	0.513031	UP	0.781409	gb:BG732821 DB_XREF=gi:14019104 DB_XREF=346454 TID=Ssc.23508.1 CNT=8 FEA=EST TIER=ConsEnd STK=0 UG=Ssc.23508 UG_TITLE=Transcribed locus, highly similar to XP_213272.2 similar to RIKEN cDNA 1200007D18 (Rattus norvegicus) REP_ORG=S. scrofa
Ssc.25850.1.A1_at	-	NM_006601	unactive progesterone receptor; 23 kD	0.000830876	0.0866288	5.86394	4.01807	6.3336	DOWN	0.121018	gb:BQ602253 DB_XREF=gi:21548979 DB_XREF=MI-P-HO-ahx-d-04-1-UM.s1 CLONE=MI-P-HO-ahx-d-04-1-UM TID=Ssc.3986.1 CNT=5 FEA=EST TIER=ConsEnd STK=0 UG=Ssc.3986 UG_TITLE=Transcribed locus, moderately similar to NP_005460.2 peroxisomal acyl-CoA thioesterase (Homo sapiens) REP_ORG=S. scrofa
Ssc.29496.1.A1_at	-			0.000834634	0.0866288	7.00526	6.34055	1.94392	DOWN	0.142171	gb:BG834202 DB_XREF=gi:14199275 DB_XREF=352334 TID=Ssc.817.1 CNT=3 FEA=EST TIER=ConsEnd STK=0 UG=Ssc.817 UG_TITLE=Transcribed locus REP_ORG=S. scrofa
Ssc.10863.1.A1_at	C16orf33	NM_024571	chromosome 16 open reading frame 33	0.000838623	0.0866288	6.52723	7.11909	0.553297	UP	0.776441	gb:NM_214455.1 DB_XREF=gi:47523959 GEN=SLC22A8 TID=Ssc.27597.1 CNT=3 FEA=FLmRNA TIER=FL STK=1 LL=407774 UG=Ssc.27597 DEF=Sus scrofa renal organic anion transporter 3 (SLC22A8), mRNA. PROD=renal organic anion transporter 3 FL=gb:NM_214455.1 REP_ORG=S. scrofa
Ssc.24220.2.S1_at	N4BP1	NM_153029	Nedd4 binding protein 1	0.000871154	0.0882155	6.08295	5.75749	1.38466	DOWN	0.815319	gb:BQ601883 DB_XREF=gi:21548609 DB_XREF=MI-P-HO-afz-e-09-1-UM.s1 CLONE=MI-P-HO-afz-e-09-1-UM TID=Ssc.14334.1 CNT=11 FEA=EST TIER=ConsEnd STK=0 UG=Ssc.14334 UG_TITLE=Transcribed locus REP_ORG=S. scrofa
Ssc.10319.1.A1_at	-	NM_023016	chromosome 2 open reading frame 26	0.0008747	0.0882155	6.97848	5.76953	3.34998	DOWN	0.877788	gb:NM_213933.1 DB_XREF=gi:47522623 GEN=AS-A TID=Ssc.11033.1 CNT=17 FEA=FLmRNA TIER=FL STK=4 LL=396973 UG=Ssc.11033 DEF=Sus scrofa arylsulfatase A (AS-A), mRNA. PROD=arylsulfatase A FL=gb:AF316108.2 gb:NM_213933.1 REP_ORG=S. scrofa
Ssc.10263.1.A1_at	-	NM_152903	kelch repeat and BTB	0.000878002	0.0882155	8.54035	8.25662	1.32808	DOWN	0.304802	gb:NM_214406.1 DB_XREF=gi:47523865 GEN=GALM TID=Ssc.9245.1 CNT=14 FEA=FLmRNA TIER=FL+Stack STK=6 LL=399536 UG=Ssc.9245 DEF=Sus scrofa galactose mutarotase (GALM), mRNA. PROD=galactose mutarotase FL=gb:NM_214406.1 gb:AB044390.1 REP_ORG=S. scrofa
Ssc.7886.1.A1_at	-	NM_003631	poly	0.000887657	0.0883683	5.41867	4.46124	2.605	DOWN	0.444753	gb:CF176395 DB_XREF=gi:33288171 DB_XREF=800473 TID=Ssc.9747.2 CNT=1 FEA=EST TIER=ConsEnd STK=1 UG=Ssc.9747 UG_TITLE=Transcribed locus, moderately similar to NP_001837.1 collagen, type IV, alpha 2 (Homo sapiens) REP_ORG=S. scrofa
Ssc.8846.1.A1_at	-			0.000902775	0.0892807	7.6234	7.3304	1.34045	DOWN	0.255908	gb:BI399807 DB_XREF=gi:15178868 DB_XREF=MI-P-AY1-nrs-g-12-0-UI.s1 CLONE=MI-P-AY1-nrs-g-12-0-UI TID=Ssc.10089.2 CNT=1 FEA=EST TIER=ConsEnd STK=0 UG=Ssc.10089 UG_TITLE=Transcribed locus, highly similar to NP_054872.2 zinc finger CCCH type domain containing 7 (Homo sapiens) REP_ORG=S. scrofa
Ssc.5712.1.S1_at	CYP51A1	NM_000786	cytochrome P450; family 51; subfamily A; polypeptide 1	0.00091388	0.0895863	8.52379	7.96778	1.74371	DOWN	0.511071	gb:CO988453 DB_XREF=gi:51347727 DB_XREF=UMC-pd3end3-002-c12 TID=Ssc.4913.2 CNT=1 FEA=EST TIER=ConsEnd STK=1 UG=Ssc.4913 UG_TITLE=Transcribed locus, moderately similar to NP_006199.1 ectonucleotide pyrophosphatasephosphodiesterase 1 (Homo sapiens) REP_ORG=S. scrofa
Ssc.23819.1.S1_at	MTDH	NM_178812	LYRIC3D3	0.000925047	0.089765	7.23945	6.67101	1.7655	DOWN	0.745312	gb:CF795676 DB_XREF=gi:37800249 DB_XREF=891857 TID=Ssc.25396.1 CNT=2 FEA=EST TIER=ConsEnd STK=1 UG=Ssc.25396 UG_TITLE=Transcribed locus REP_ORG=S. scrofa
Ssc.25510.1.S1_at	SERF1A	NM_021967	small EDRK-rich factor 1A	0.000949499	0.0907626	6.09027	6.89203	0.448542	UP	0.599976	gb:BI184368 DB_XREF=gi:14658777 DB_XREF=UNL-P-FN-cm-a-05-0-UNL.s1 CLONE=UNL-P-FN-cm-a-05-0-UNL TID=Ssc.5835.1 CNT=7 FEA=EST TIER=ConsEnd STK=0 UG=Ssc.5835 UG_TITLE=Transcribed locus REP_ORG=S. scrofa
Ssc.21517.1.A1_at	-			0.000955849	0.0909173	7.71964	7.34151	1.45955	DOWN	0.780581	gb:CO955543 DB_XREF=gi:51332606 DB_XREF=UMC-pputal2-001-a02 TID=Ssc.6463.1 CNT=5 FEA=EST TIER=ConsEnd STK=1 UG=Ssc.6463 UG_TITLE=Transcribed locus REP_ORG=S. scrofa
Ssc.2449.1.S1_at	IDH2	NM_002168	isocitrate dehydrogenase 2	0.000965675	0.0913872	7.07865	7.71983	0.526668	UP	0.254012	gb:BI339556 DB_XREF=gi:15032839 DB_XREF=364572 TID=Ssc.20217.1 CNT=10 FEA=EST TIER=ConsEnd STK=0 UG=Ssc.20217 UG_TITLE=Transcribed locus, highly similar to NP_071322.1 split handfoot malformation (ectrodactyly) type 3 (Homo sapiens) REP_ORG=S. scrofa
Ssc.5799.1.S1_at	-	NM_007191	WNT inhibitory factor 1	0.000988975	0.0926838	5.68472	7.72152	0.130446	UP	0.102771	gb:CO990451 DB_XREF=gi:51349725 DB_XREF=UMC-pd3ov3-003-d08 TID=Ssc.30322.1 CNT=1 FEA=EST TIER=ConsEnd STK=1 UG=Ssc.30322 UG_TITLE=Transcribed locus REP_ORG=S. scrofa
Ssc.11670.3.A1_at	-	XM_496093	similar to PERP; TP53 apoptosis effector; p53-i	0.00101105	0.0933938	9.01689	8.52996	1.62731	DOWN	0.205662	gb:AF228696.1 DB_XREF=gi:8132817 TID=Ssc.15874.1 CNT=2 FEA=mRNA TIER=ConsEnd STK=0 LL=397239 UG_GENE=PPARA UG=Ssc.15874 UG_TITLE=Peroxisome proliferator activated receptor alpha DEF=Sus scrofa peroxisome proliferator activated receptor alpha (PPARalpha) mRNA, partial cds. REP_ORG=S. scrofa
Ssc.9586.2.S1_at	-	NM_004657	serum deprivation response	0.00103687	0.0945425	7.17289	5.34775	6.20372	DOWN	0.079642	gb:BI401421 DB_XREF=gi:15180482 DB_XREF=MI-P-CP0-nvg-c-12-0-UI.s2 CLONE=MI-P-CP0-nvg-c-12-0-UI TID=Ssc.12215.1 CNT=1 FEA=EST TIER=ConsEnd STK=0 UG=Ssc.12215 UG_TITLE=Transcribed locus REP_ORG=S. scrofa
Ssc.6218.1.S1_at	CCDC23	NM_199342	hypothetical protein LOC374969	0.00103965	0.0945425	6.3004	7.11149	0.444371	UP	0.165361	gb:BI403151 DB_XREF=gi:15182212 DB_XREF=MI-P-CP1-nwl-c-10-0-UI.s1 CLONE=MI-P-CP1-nwl-c-10-0-UI TID=Ssc.12655.1 CNT=1 FEA=EST TIER=ConsEnd STK=1 UG=Ssc.12655 UG_TITLE=Transcribed locus REP_ORG=S. scrofa
Ssc.30959.1.A1_at	-			0.00104317	0.0945425	6.80988	6.47938	1.39166	DOWN	0.0959925	gb:CO951814 DB_XREF=gi:51328823 DB_XREF=UMC-pd12fol-013-h07 TID=Ssc.30850.1 CNT=2 FEA=EST TIER=ConsEnd STK=2 UG=Ssc.30850 UG_TITLE=Transcribed locus REP_ORG=S. scrofa
Ssc.1062.1.A1_at	RPL6	NM_000970	ribosomal protein L6	0.00104835	0.094566	10.1384	10.3041	0.847307	UP	0.988651	gb:NM_001001624.1 DB_XREF=gi:48675912 GEN=CCR9 TID=Ssc.26331.1 CNT=16 FEA=FLmRNA TIER=FL STK=2 LL=414377 UG=Ssc.26331 DEF=Sus scrofa chemokine C-C motif receptor 9 (CCR9), mRNA. PROD=chemokine C-C motif receptor 9 FL=gb:NM_001001624.1 gb:AB119263.1 REP_ORG=S. scrofa
Ssc.16544.1.S1_at	-	NM_030588	DEAH	0.00106485	0.0956056	8.58909	8.30737	1.32541	DOWN	0.365901	gb:CF175209 DB_XREF=gi:33286985 DB_XREF=799122 TID=Ssc.17835.1 CNT=5 FEA=EST TIER=ConsEnd STK=4 UG=Ssc.17835 UG_TITLE=Transcribed locus, moderately similar to NP_032249.1 serine (or cysteine) proteinase inhibitor, clade D, member 1 (Mus musculus) REP_ORG=S. scrofa
Ssc.25676.1.S1_at	RNF103	NM_005667	ring finger protein 103	0.00107982	0.0964986	7.11289	6.6504	1.58801	DOWN	0.190831	gb:BP144897 DB_XREF=gi:40394368 DB_XREF=BP144897 CLONE=OVRM10096A01 TID=Ssc.13735.1 CNT=6 FEA=EST TIER=ConsEnd STK=0 UG=Ssc.13735 UG_TITLE=Transcribed locus, highly similar to NP_003666.1 PRP18 pre-mRNA processing factor 18 homolog (yeast) (Homo sapiens) REP_ORG=S. scrofa
Ssc.10623.2.S1_at	-			0.00109733	0.0972116	5.80675	6.11717	0.733138	UP	0.312503	gb:NM_213886.1 DB_XREF=gi:47523089 GEN=GPX5 TID=Ssc.14513.1 CNT=7 FEA=FLmRNA TIER=FL STK=2 LL=396920 UG=Ssc.14513 DEF=Sus scrofa epididymis-specific glutathione peroxidase 23kDa subunit (GPX5), mRNA. PROD=epididymis-specific glutathione peroxidase 23kDasubunit FL=gb:D37916.1 gb:NM_213886.1 REP_ORG=S. scrofa
Ssc.20621.1.S1_at	-			0.00109792	0.0972116	5.47897	6.30993	0.435632	UP	0.344304	gb:BX918789 DB_XREF=gi:41135608 DB_XREF=BX918789 CLONE=scan0004d.b.08 TID=Ssc.21432.1 CNT=14 FEA=EST TIER=ConsEnd STK=1 UG=Ssc.21432 UG_TITLE=Transcribed locus, highly similar to NP_620584.2 signal peptide peptidase 3 (Homo sapiens) REP_ORG=S. scrofa
Ssc.25783.1.S1_at	-	NM_025160	WD repeat domain 26	0.00110918	0.0977586	8.05452	7.795	1.29631	DOWN	0.301206	gb:BE232930 DB_XREF=gi:9017648 DB_XREF=138306 TID=Ssc.25211.1 CNT=5 FEA=EST TIER=ConsEnd STK=0 UG=Ssc.25211 UG_TITLE=Transcribed locus, moderately similar to NP_038703.1 spectrin beta 1 (Mus musculus) REP_ORG=S. scrofa
Ssc.18443.2.A1_at	-	NM_172166	mutS homolog 5	0.00112911	0.0982376	4.47701	5.66077	0.306128	UP	0.111614	gb:CN164108 DB_XREF=gi:46178538 DB_XREF=994227 TID=Ssc.21333.1 CNT=7 FEA=EST TIER=ConsEnd STK=2 UG=Ssc.21333 UG_TITLE=Transcribed locus, highly similar to NP_004328.1 chromosome 8 open reading frame 1 (Homo sapiens) REP_ORG=S. scrofa
Ssc.13626.2.A1_at	-			0.00112995	0.0982376	7.07981	6.0811	2.71476	DOWN	0.670579	gb:CK463947 DB_XREF=gi:40835228 DB_XREF=934890 TID=Ssc.10926.1 CNT=12 FEA=EST TIER=Stack STK=9 UG=Ssc.10926 UG_TITLE=Transcribed locus REP_ORG=S. scrofa
Ssc.2262.1.S1_a_at	C19orf56	NM_016145	PTD008 protein	0.00113729	0.0984295	7.7896	7.99489	0.814408	UP	0.597852	gb:CO943523 DB_XREF=gi:51310282 DB_XREF=UMC-p2mm4-014-f01 TID=Ssc.28862.1 CNT=3 FEA=EST TIER=ConsEnd STK=1 UG=Ssc.28862 UG_TITLE=Transcribed locus REP_ORG=S. scrofa
Ssc.7189.1.A1_at	-			0.00114598	0.0987375	5.02756	5.7676	0.477096	UP	0.56481	gb:CF180049 DB_XREF=gi:33291825 DB_XREF=815105 TID=Ssc.18114.1 CNT=1 FEA=EST TIER=ConsEnd STK=1 UG=Ssc.18114 UG_TITLE=Transcribed locus REP_ORG=S. scrofa
Ssc.10131.1.A1_at	-	NM_002612	pyruvate dehydrogenase kinase; isoenzyme 4	0.00115393	0.0987959	6.44152	4.76851	5.3282	DOWN	0.914719	gb:NM_214249.1 DB_XREF=gi:47523569 GEN=ATP1A1 TID=Ssc.800.1 CNT=67 FEA=FLmRNA TIER=FL+Stack STK=13 LL=397481 UG=Ssc.800 DEF=Sus scrofa (Na+, K+)-ATPase alpha-subunit (ATP1A1), mRNA. PROD=(Na+, K+)-ATPase alpha-subunit FL=gb:NM_214249.1 gb:M38445.1 REP_ORG=S. scrofa
Ssc.11203.1.S1_at	SSR2	NM_003145	signal sequence receptor; beta	0.00115694	0.0987959	8.94187	9.2678	0.721859	UP	0.764204	gb:CN158539 DB_XREF=gi:46172969 DB_XREF=947339 TID=Ssc.1459.1 CNT=53 FEA=mRNA TIER=Stack STK=13 LL=396614 UG_GENE=ETFB UG=Ssc.1459 UG_TITLE=Electron transfer flavoprotein beta subunit REP_ORG=S. scrofa
Ssc.19188.2.A1_at	-			0.00116882	0.0989306	6.62016	5.95909	1.93686	DOWN	0.0924949	gb:BX675554 DB_XREF=gi:38009447 DB_XREF=BX675554 CLONE=scac0032i.b.17 TID=Ssc.20025.1 CNT=4 FEA=EST TIER=ConsEnd STK=2 UG=Ssc.20025 UG_TITLE=Transcribed locus REP_ORG=S. scrofa
Ssc.24473.1.A1_at	-			0.00122497	0.101737	5.45009	6.22202	0.46212	UP	0.375148	gb:AJ682679 DB_XREF=gi:49415269 DB_XREF=AJ682679 CLONE=C0001799_N16 TID=Ssc.22049.1 CNT=11 FEA=EST TIER=ConsEnd STK=0 UG=Ssc.22049 UG_TITLE=Transcribed locus, moderately similar to NP_002817.2 quiescin Q6 (Homo sapiens) REP_ORG=S. scrofa
Ssc.1157.1.S1_at	TIMM22	NM_013337	translocase of inner mitochondrial membrane 22 homolog	0.00122752	0.101737	5.83054	6.43902	0.544177	UP	0.111273	gb:AB079515.1 DB_XREF=gi:18693192 TID=Ssc.11075.10 CNT=6 FEA=mRNA TIER=ConsEnd STK=0 UG=Ssc.11075 UG_TITLE=T-cell receptor beta chain mRNA C-region, 3 end of cds. DEF=Sus scrofa TCR-b mRNA for T cell receptor beta-chain, partial cds, clone:Z11. REP_ORG=S. scrofa
Ssc.20910.1.S1_at	STK17A	NM_004760	serinethreonine kinase 17a	0.00124131	0.10236	7.13497	6.58996	1.72462	DOWN	0.746329	gb:CN160662 DB_XREF=gi:46175092 DB_XREF=949859 TID=Ssc.27188.1 CNT=10 FEA=EST TIER=ConsEnd STK=1 UG=Ssc.27188 UG_TITLE=Transcribed locus, highly similar to NP_005139.1 unc-119 homolog (C. elegans) (Homo sapiens) REP_ORG=S. scrofa
Ssc.9551.1.S1_at	-	XM_373431	hypothetical protein BC004360	0.00125849	0.103334	6.60821	7.61491	0.365422	UP	0.209854	gb:BQ598736 DB_XREF=gi:21545462 DB_XREF=MI-P-E4-ahc-e-08-1-UM.s1 CLONE=MI-P-E4-ahc-e-08-1-UM TID=Ssc.7441.1 CNT=1 FEA=EST TIER=ConsEnd STK=0 UG=Ssc.7441 UG_TITLE=Transcribed locus REP_ORG=S. scrofa
Ssc.17410.1.A1_at	C20orf19	NM_018474	chromosome 20 open reading frame 19	0.00127272	0.103617	5.66518	6.13394	0.625777	UP	0.813767	gb:CK451219 DB_XREF=gi:40798433 DB_XREF=904372 TID=Ssc.25047.1 CNT=5 FEA=EST TIER=ConsEnd STK=3 UG=Ssc.25047 UG_TITLE=Transcribed locus REP_ORG=S. scrofa
Ssc.2530.1.S1_at	-	NM_002576	p21Cdc42Rac1-activated kinase 1	0.0012817	0.10374	6.90858	6.44731	1.58609	DOWN	0.941058	gb:CN155420 DB_XREF=gi:46169850 DB_XREF=942715 TID=Ssc.21184.1 CNT=10 FEA=EST TIER=ConsEnd STK=0 UG=Ssc.21184 UG_TITLE=Transcribed locus, highly similar to NP_032272.1 hippocampus abundant gene transcript 1 (Mus musculus) REP_ORG=S. scrofa
Ssc.5768.1.A1_at	BAD	NM_032989	BCL2-antagonist of cell death	0.00128503	0.10374	6.11135	6.69836	0.555985	UP	0.709401	gb:CO937870 DB_XREF=gi:51304629 DB_XREF=UMC-pd12con-016-b05 TID=Ssc.29855.1 CNT=1 FEA=EST TIER=ConsEnd STK=1 UG=Ssc.29855 UG_TITLE=Transcribed locus REP_ORG=S. scrofa
Ssc.28502.1.S1_at	C11orf24	NM_022338	chromosome 11 open reading frame 24	0.00130352	0.104615	7.33578	7.91569	0.559952	UP	0.178227	gb:BF442325 DB_XREF=gi:11502417 DB_XREF=258991 TID=Ssc.28676.1 CNT=6 FEA=EST TIER=ConsEnd STK=0 UG=Ssc.28676 UG_TITLE=Transcribed locus, highly similar to NP_796135.2 procollagen-proline, 2-oxoglutarate 4-dioxygenase (proline 4-hydroxylase), alpha polypeptide III (Mus musculus) REP_ORG=S. scrofa
Ssc.13598.1.A1_at	-			0.0013122	0.104615	6.89528	6.56462	1.39188	DOWN	0.188214	gb:CN165924 DB_XREF=gi:46180354 DB_XREF=996772 TID=Ssc.3657.1 CNT=14 FEA=EST TIER=Stack STK=9 UG=Ssc.3657 UG_TITLE=Transcribed locus, weakly similar to NP_702878.1 Plasmodium falciparum 3D7 PFD1100c gene REP_ORG=S. scrofa
Ssc.3795.1.A1_a_at	-	NM_022130	golgi phosphoprotein 3	0.0013254	0.104845	8.44383	8.12323	1.37796	DOWN	0.168243	gb:CK467004 DB_XREF=gi:40838281 DB_XREF=938266 TID=Ssc.25133.1 CNT=2 FEA=EST TIER=ConsEnd STK=1 UG=Ssc.25133 UG_TITLE=Transcribed locus REP_ORG=S. scrofa
Ssc.17368.1.S1_at	-	NM_018036	chromosome 14 open reading frame 103	0.00132601	0.104845	5.44492	4.87722	1.7642	DOWN	0.308522	gb:BX674683 DB_XREF=gi:38008635 DB_XREF=BX674683 CLONE=scac0041i.b.07 TID=Ssc.22557.1 CNT=6 FEA=EST TIER=ConsEnd STK=3 UG=Ssc.22557 UG_TITLE=Transcribed locus REP_ORG=S. scrofa
Ssc.24746.1.A1_at	LRRN3	NM_018334	leucine rich repeat neuronal 3	0.00134245	0.10571	5.42258	6.51462	0.33553	UP	0.390274	gb:BE231710 DB_XREF=gi:9016428 DB_XREF=136520 TID=Ssc.3365.2 CNT=9 FEA=EST TIER=ConsEnd STK=0 UG=Ssc.3365 UG_TITLE=Transcribed locus, moderately similar to NP_003709.2 cell division cycle 2-like 5 (cholinesterase-related cell division controller) (Homo sapiens) REP_ORG=S. scrofa
Ssc.7119.1.S1_at	HNRNPF	NM_004966	heterogeneous nuclear ribonucleoprotein F	0.0013545	0.106223	9.14299	8.74829	1.48394	DOWN	0.280235	gb:CF178867 DB_XREF=gi:33290643 DB_XREF=808400 TID=Ssc.17990.1 CNT=1 FEA=EST TIER=ConsEnd STK=1 UG=Ssc.17990 UG_TITLE=Transcribed locus, moderately similar to NP_003557.1 early endosome antigen 1, 162kD (Homo sapiens) REP_ORG=S. scrofa
Ssc.2456.1.S1_at	YWHAQ	NM_006826	tyrosine 3-monooxygenasetryptophan 5-monooxygenase activa	0.00140132	0.108801	9.8054	9.6548	1.16253	DOWN	0.471292	gb:BQ601037 DB_XREF=gi:21547763 DB_XREF=MI-P-H1-afl-c-06-1-UM.s1 CLONE=MI-P-H1-afl-c-06-1-UM TID=Ssc.15650.1 CNT=8 FEA=EST TIER=ConsEnd STK=0 UG=Ssc.15650 UG_TITLE=Transcribed locus, highly similar to NP_057421.1 EnahVasp-like (Homo sapiens) REP_ORG=S. scrofa
Ssc.11792.1.A1_at	EIF3F	NM_003754	eukaryotic translation initiation factor 3; subunit 5 epsil	0.00140436	0.108801	8.23301	8.78471	0.575969	UP	0.519557	gb:AF484422.1 DB_XREF=gi:28628838 TID=Ssc.16632.1 CNT=2 FEA=mRNA TIER=ConsEnd STK=0 LL=396560 UG_GENE=PSORS1C2 UG=Ssc.16632 UG_TITLE=Psoriasis susceptibility 1 candidate 2 DEF=Sus scrofa psoriasis susceptibility 1 candidate 2 (Psors1c2) mRNA, partial cds. REP_ORG=S. scrofa
Ssc.7146.1.A1_at	ABCA1	NM_005502	ATP-binding cassette; sub-family A	0.00142744	0.109424	4.39557	6.33859	0.143271	UP	0.41485	gb:CF180684 DB_XREF=gi:33292460 DB_XREF=815828 TID=Ssc.18040.1 CNT=1 FEA=EST TIER=ConsEnd STK=1 UG=Ssc.18040 UG_TITLE=Transcribed locus REP_ORG=S. scrofa
Ssc.1442.1.S1_at	PHF3	NM_015153	PHD finger protein 3	0.00142948	0.109424	7.62749	7.20151	1.5311	DOWN	0.0570574	gb:BI186412 DB_XREF=gi:14660821 DB_XREF=UNL-P-FN-de-e-03-0-UNL.s2 CLONE=UNL-P-FN-de-e-03-0-UNL TID=Ssc.9594.1 CNT=7 FEA=EST TIER=Stack STK=7 UG=Ssc.9594 UG_TITLE=Transcribed locus, moderately similar to NP_056255.2 formyltetrahydrofolate synthetase domain containing 1 (Homo sapiens) REP_ORG=S. scrofa
Ssc.1660.1.A1_at	C1orf176	NM_022774	hypothetical protein FLJ21144	0.00143878	0.109699	5.93548	6.39981	0.628551	UP	0.0498939	gb:CK464461 DB_XREF=gi:40835742 DB_XREF=935459 TID=Ssc.9101.1 CNT=5 FEA=EST TIER=ConsEnd STK=4 UG=Ssc.9101 UG_TITLE=Transcribed locus, highly similar to NP_542414.1 protein tyrosine phosphatase, non-receptor type 13 (APO-1CD95 (Fas)-associated phosphatase) (Homo sapiens) REP_ORG=S. scrofa
Ssc.9034.1.A1_at	-			0.00145455	0.109921	6.47658	5.4698	2.73677	DOWN	0.32203	gb:BI401262 DB_XREF=gi:15180323 DB_XREF=MI-P-CP0-nvl-f-10-0-UI.s1 CLONE=MI-P-CP0-nvl-f-10-0-UI TID=Ssc.12180.1 CNT=1 FEA=EST TIER=ConsEnd STK=0 UG=Ssc.12180 UG_TITLE=Transcribed locus REP_ORG=S. scrofa
Ssc.4384.1.S1_at	2004-09-10	NM_178584	septin 10	0.00145897	0.109921	7.764	7.47606	1.33368	DOWN	0.316997	gb:CO955052 DB_XREF=gi:51332115 DB_XREF=UMC-pnatal4-017-g10 TID=Ssc.29412.1 CNT=1 FEA=EST TIER=ConsEnd STK=1 UG=Ssc.29412 UG_TITLE=Transcribed locus REP_ORG=S. scrofa
Ssc.5727.1.S1_at	-	NM_024845	hypothetical protein FLJ14154	0.00148851	0.111283	6.05429	6.81721	0.466302	UP	0.714979	gb:CO955746 DB_XREF=gi:51332809 DB_XREF=UMC-pputal3-002-d04 TID=Ssc.29445.1 CNT=1 FEA=EST TIER=ConsEnd STK=1 UG=Ssc.29445 UG_TITLE=Transcribed locus REP_ORG=S. scrofa
Ssc.7198.1.A1_at	-	NM_017640	leucine rich repeat containing 16	0.00150114	0.111382	7.03758	6.16713	2.388	DOWN	0.0842935	gb:CF180597 DB_XREF=gi:33292373 DB_XREF=815728 TID=Ssc.18150.1 CNT=1 FEA=EST TIER=ConsEnd STK=1 UG=Ssc.18150 UG_TITLE=Transcribed locus REP_ORG=S. scrofa
Ssc.6510.1.A1_at	-			0.0015188	0.11214	7.06105	7.81281	0.471537	UP	0.614508	gb:BI182677 DB_XREF=gi:14657086 DB_XREF=UNL-P-FN-bn-g-05-0-UNL.s1 CLONE=UNL-P-FN-bn-g-05-0-UNL TID=Ssc.7635.2 CNT=1 FEA=EST TIER=ConsEnd STK=1 UG=Ssc.7635 UG_TITLE=Transcribed locus, moderately similar to NP_060960.1 G protein-coupled receptor 48 (Homo sapiens) REP_ORG=S. scrofa
Ssc.26648.1.A1_at	-			0.00154578	0.112985	6.98377	6.52854	1.57652	DOWN	0.175337	gb:CO944224 DB_XREF=gi:51310983 DB_XREF=UMC-p4mm3-001-a10 TID=Ssc.7732.2 CNT=4 FEA=EST TIER=ConsEnd STK=0 UG=Ssc.7732 UG_TITLE=Transcribed locus, highly similar to NP_009166.2 exportin, tRNA (nuclear export receptor for tRNAs) (Homo sapiens) REP_ORG=S. scrofa
Ssc.29090.1.A1_at	-	NM_015278	SAM and SH3 domain containing 1	0.00154656	0.112985	7.28886	6.87207	1.51708	DOWN	0.833752	gb:AJ667111 DB_XREF=gi:49351562 DB_XREF=AJ667111 CLONE=C0000038_N14 TID=Ssc.2862.2 CNT=4 FEA=EST TIER=ConsEnd STK=0 UG=Ssc.2862 UG_TITLE=Transcribed locus, highly similar to NP_001713.1 polymerase (RNA) III (DNA directed) polypeptide D, 44kDa (Homo sapiens) REP_ORG=S. scrofa
Ssc.16341.1.S1_at	PTGS1	NM_000962	prostaglandin-endoperoxide synthase 1	0.00157311	0.11335	5.82391	4.45077	3.94774	DOWN	0.452205	gb:CK455744 DB_XREF=gi:40802958 DB_XREF=916353 TID=Ssc.2413.1 CNT=10 FEA=EST TIER=ConsEnd STK=4 UG=Ssc.2413 UG_TITLE=Transcribed locus, moderately similar to NP_000327.1 sodium channel, nonvoltage-gated 1, beta (Liddle syndrome) (Homo sapiens) REP_ORG=S. scrofa
Ssc.7060.1.A1_at	-	NM_025133	F-box protein 11	0.00157847	0.11335	7.18663	6.74532	1.55475	DOWN	0.144675	gb:CF175844 DB_XREF=gi:33287620 DB_XREF=799848 TID=Ssc.17892.2 CNT=1 FEA=EST TIER=ConsEnd STK=1 UG=Ssc.17892 UG_TITLE=Transcribed locus, moderately similar to NP_083214.1 RIKEN cDNA 4933403H06 gene (Mus musculus) REP_ORG=S. scrofa
Ssc.14277.1.A1_at	-			0.00158213	0.11335	7.5391	8.28888	0.472467	UP	0.141935	gb:CN160110 DB_XREF=gi:46174540 DB_XREF=949263 TID=Ssc.6363.1 CNT=13 FEA=EST TIER=Stack STK=7 UG=Ssc.6363 UG_TITLE=Transcribed locus REP_ORG=S. scrofa
Ssc.17953.1.S1_at	PARP4	NM_006437	poly	0.00158696	0.11335	5.42349	6.37088	0.387753	UP	0.139869	gb:BX923319 DB_XREF=gi:41140167 DB_XREF=BX923319 CLONE=scan0011d.j.16 TID=Ssc.25725.1 CNT=3 FEA=EST TIER=ConsEnd STK=3 UG=Ssc.25725 UG_TITLE=Transcribed locus, highly similar to NP_005076.3 nucleoporin 214kDa (Homo sapiens) REP_ORG=S. scrofa
Ssc.18253.1.S1_at	-			0.00161635	0.114194	7.59107	6.72424	2.37937	DOWN	1.05174	gb:CO947014 DB_XREF=gi:51313773 DB_XREF=UMC-p6mm3-013-f06 TID=Ssc.15146.1 CNT=14 FEA=EST TIER=ConsEnd STK=2 UG=Ssc.15146 UG_TITLE=Transcribed locus, moderately similar to NP_071682.1 islet cell autoantigen 1, 69kDa (Homo sapiens) REP_ORG=S. scrofa
Ssc.9586.1.S1_at	-	NM_004657	serum deprivation response	0.00162406	0.114194	7.93185	6.1363	6.0228	DOWN	0.801358	gb:BI399689 DB_XREF=gi:15178750 DB_XREF=MI-P-AY1-nru-a-12-0-UI.s1 CLONE=MI-P-AY1-nru-a-12-0-UI TID=Ssc.10043.1 CNT=1 FEA=EST TIER=ConsEnd STK=0 UG=Ssc.10043 UG_TITLE=Transcribed locus REP_ORG=S. scrofa
Ssc.13564.1.S1_at	-			0.00163444	0.114194	6.94686	6.49924	1.56459	DOWN	0.19878	gb:CF175280 DB_XREF=gi:33287056 DB_XREF=799202 TID=Ssc.1067.1 CNT=22 FEA=EST TIER=Stack STK=9 UG=Ssc.1067 UG_TITLE=Transcribed locus, highly similar to NP_002785.1 proteasome (prosome, macropain) subunit, beta type, 2 (Homo sapiens) REP_ORG=S. scrofa
Ssc.24652.1.S1_at	PAK1	NM_002576	p21Cdc42Rac1-activated kinase 1	0.00166063	0.115437	6.10267	5.31867	2.19022	DOWN	0.365883	gb:BQ600241 DB_XREF=gi:21546967 DB_XREF=MI-P-E7-agm-a-05-1-UM.s1 CLONE=MI-P-E7-agm-a-05-1-UM TID=Ssc.3583.1 CNT=13 FEA=EST TIER=ConsEnd STK=0 UG=Ssc.3583 UG_TITLE=Transcribed locus, highly similar to NP_006216.1 phospholipase C, delta 1 (Homo sapiens) REP_ORG=S. scrofa
Ssc.1796.1.A1_at	-			0.00166424	0.115437	6.17251	6.99628	0.438777	UP	0.767659	gb:BM251195 DB_XREF=gi:17886787 DB_XREF=EST080 CLONE=pM080 TID=Ssc.28064.1 CNT=3 FEA=EST TIER=ConsEnd STK=3 UG=Ssc.28064 UG_TITLE=Transcribed locus REP_ORG=S. scrofa
Ssc.14095.1.A1_at	-			0.00172012	0.117587	7.19977	6.39999	2.22506	DOWN	1.02375	gb:CF175752 DB_XREF=gi:33287528 DB_XREF=799744 TID=Ssc.2137.1 CNT=23 FEA=EST TIER=Stack STK=7 UG=Ssc.2137 UG_TITLE=Transcribed locus, highly similar to NP_076955.1 cross-immune reaction antigen PCIA1 (Homo sapiens) REP_ORG=S. scrofa
Ssc.19002.1.A1_at	TCEB2	NM_007108	transcription elongation factor B	0.00172321	0.117587	8.86269	9.21125	0.705707	UP	1.10074	gb:BX675966 DB_XREF=gi:38010101 DB_XREF=BX675966 CLONE=scac0029i.m.09 TID=Ssc.20578.1 CNT=4 FEA=EST TIER=ConsEnd STK=2 UG=Ssc.20578 UG_TITLE=Transcribed locus REP_ORG=S. scrofa
Ssc.30270.1.A1_at	-	NM_182920	a disintegrin-like and metalloprotease	0.00174634	0.118563	5.85112	6.73119	0.414754	UP	0.109737	gb:BP156384 DB_XREF=gi:40405857 DB_XREF=BP156384 CLONE=PBL010037G11 TID=Ssc.22075.1 CNT=2 FEA=EST TIER=ConsEnd STK=0 UG=Ssc.22075 UG_TITLE=Transcribed locus, moderately similar to NP_000646.1 selectin L (lymphocyte adhesion molecule 1) (Homo sapiens) REP_ORG=S. scrofa
Ssc.8927.1.S1_at	TMEM126B	NM_018480	uncharacterized hypothalamus protein HT007	0.00175406	0.118668	7.23016	7.60241	0.689181	UP	0.673093	gb:BI180986 DB_XREF=gi:14655395 DB_XREF=UNL-P-F2-aa-f-04-0-UNL.s1 CLONE=UNL-P-F2-aa-f-04-0-UNL TID=Ssc.11216.1 CNT=1 FEA=EST TIER=ConsEnd STK=0 UG=Ssc.11216 UG_TITLE=Transcribed locus REP_ORG=S. scrofa
Ssc.8493.1.S1_at	-			0.00176934	0.119271	7.08723	6.78571	1.35191	DOWN	0.262863	gb:BQ604001 DB_XREF=gi:21550727 DB_XREF=MI-P-CP1-nza-k-21-0-UI.s1 CLONE=MI-P-CP1-nza-k-21-0-UI TID=Ssc.13056.1 CNT=1 FEA=EST TIER=ConsEnd STK=0 UG=Ssc.13056 UG_TITLE=Transcribed locus, highly similar to NP_542120.1 Mus musculus Itpr3 gene REP_ORG=S. scrofa
Ssc.6865.1.S1_at	RTN4	NM_207521	reticulon 4	0.00178159	0.119271	9.8667	9.59506	1.31212	DOWN	0.313883	gb:CO951424 DB_XREF=gi:51328427 DB_XREF=UMC-pd12fol-007-f07 TID=Ssc.29181.1 CNT=1 FEA=EST TIER=ConsEnd STK=1 UG=Ssc.29181 UG_TITLE=Transcribed locus REP_ORG=S. scrofa
Ssc.15224.1.S1_at	-			0.00183605	0.120912	8.14565	7.69947	1.56233	DOWN	0.144445	gb:CN159522 DB_XREF=gi:46173952 DB_XREF=948605 TID=Ssc.2466.1 CNT=15 FEA=EST TIER=Stack STK=6 UG=Ssc.2466 UG_TITLE=Transcribed locus, highly similar to XP_224170.2 similar to Low-density lipoprotein receptor-related protein 10 (Rattus norvegicus) REP_ORG=S. scrofa
Ssc.25167.1.A1_at	-	NM_002024	fragile X mental retardation 1	0.00183862	0.120912	8.38116	8.07641	1.35628	DOWN	0.216275	gb:AW786012 DB_XREF=gi:7842788 DB_XREF=117584 TID=Ssc.27502.1 CNT=6 FEA=EST TIER=ConsEnd STK=0 UG=Ssc.27502 UG_TITLE=Transcribed locus REP_ORG=S. scrofa
Ssc.3210.1.A1_at	-			0.00184603	0.120912	6.46596	7.0575	0.553475	UP	0.0592841	gb:CN031840 DB_XREF=gi:48726376 DB_XREF=UMC-pgvo2-007-f12 TID=Ssc.28076.1 CNT=3 FEA=EST TIER=ConsEnd STK=1 UG=Ssc.28076 UG_TITLE=Transcribed locus, weakly similar to NP_001370.1 DNA (cytosine-5-)-methyltransferase 1 (Homo sapiens) REP_ORG=S. scrofa
Ssc.4707.1.A1_at	-	NM_000899	KIT ligand	0.00185015	0.120912	6.6091	5.65599	2.59376	DOWN	0.233412	gb:BF702358 DB_XREF=gi:11987766 DB_XREF=MI-P-A2-aas-b-07-1-UM.s1 CLONE=MI-P-A2-aas-b-07-1-UM TID=Ssc.10508.1 CNT=1 FEA=EST TIER=ConsEnd STK=1 UG=Ssc.10508 UG_TITLE=Transcribed locus REP_ORG=S. scrofa
Ssc.4055.1.A1_at	-	NM_017612	zinc finger; CCHC domain containing 8	0.0018624	0.1213	5.17432	4.68752	1.6271	DOWN	1.01358	gb:CN163796 DB_XREF=gi:46178226 DB_XREF=953358 TID=Ssc.26956.1 CNT=1 FEA=EST TIER=ConsEnd STK=1 UG=Ssc.26956 UG_TITLE=Transcribed locus REP_ORG=S. scrofa
Ssc.16096.2.S1_a_at	KIT	NM_000222	v-kit Hardy-Zuckerman 4 feline sarcoma viral oncogene homol	0.00187526	0.121725	4.55036	6.4052	0.156478	UP	1.00336	gb:CF366110 DB_XREF=gi:34169378 DB_XREF=836795 TID=Ssc.3128.1 CNT=5 FEA=EST TIER=ConsEnd STK=5 UG=Ssc.3128 UG_TITLE=Transcribed locus REP_ORG=S. scrofa
Ssc.7482.1.A1_at	TBCE	NM_003193	tubulin-specific chaperone e	0.00194094	0.122442	6.67757	6.18044	1.644	DOWN	0.618984	gb:CF368749 DB_XREF=gi:34174573 DB_XREF=853415 TID=Ssc.19066.1 CNT=1 FEA=EST TIER=ConsEnd STK=1 UG=Ssc.19066 UG_TITLE=Transcribed locus REP_ORG=S. scrofa
Ssc.31029.1.A1_at	-			0.00195539	0.122442	1.77871	6.20923	0.0119082	UP	0.706878	gb:BI185685 DB_XREF=gi:14660094 DB_XREF=UNL-P-FN-cy-h-09-0-UNL.s1 CLONE=UNL-P-FN-cy-h-09-0-UNL TID=Ssc.12028.1 CNT=2 FEA=EST TIER=ConsEnd STK=2 UG=Ssc.12028 UG_TITLE=Transcribed locus REP_ORG=S. scrofa
Ssc.21604.1.A1_at	-	NM_001003796	NHP2 non-histone chromosome protein 2-like 1	0.00195589	0.122442	7.84642	8.1419	0.744173	UP	0.165571	gb:AW483183 DB_XREF=gi:7053361 DB_XREF=52166 TID=Ssc.27871.1 CNT=5 FEA=EST TIER=ConsEnd STK=1 UG=Ssc.27871 UG_TITLE=Transcribed locus, highly similar to XP_230773.2 similar to Acetyl-coenzyme A synthetase, cytoplasmic (Acetate--CoA ligase) (Acyl-activating enzyme) (Acetyl-CoA synthetase) (ACS) (AceCS) (Rattus norvegicus) REP_ORG=S. scrofa
Ssc.3699.1.S1_at	-	NM_178140	PDZ domain containing 3	0.00196065	0.122442	6.67298	5.98877	1.9822	DOWN	0.288854	gb:CN165418 DB_XREF=gi:46179848 DB_XREF=995836 TID=Ssc.27527.1 CNT=2 FEA=EST TIER=ConsEnd STK=1 UG=Ssc.27527 UG_TITLE=Transcribed locus, highly similar to NP_034934.1 myeloidlymphoid or mixed lineage-leukemia translocation to 10 homolog (Drosophila) (Mus musculus) REP_ORG=S. scrofa
Ssc.22064.2.A1_at	-			0.00196084	0.122442	6.53084	5.94069	1.80426	DOWN	0.162181	gb:CN162964 DB_XREF=gi:46177394 DB_XREF=952412 TID=Ssc.24018.1 CNT=5 FEA=EST TIER=ConsEnd STK=1 UG=Ssc.24018 UG_TITLE=Transcribed locus REP_ORG=S. scrofa
Ssc.1850.1.A1_at	-	NM_022343	chromosome 9 open reading frame 19	0.00196335	0.122442	7.32788	7.93744	0.54359	UP	0.767981	gb:CF359552 DB_XREF=gi:34156392 DB_XREF=820811 TID=Ssc.12095.1 CNT=14 FEA=EST TIER=ConsEnd STK=2 UG=Ssc.12095 UG_TITLE=Transcribed locus, moderately similar to NP_004224.1 CD83 antigen (activated B lymphocytes, immunoglobulin superfamily) (Homo sapiens) REP_ORG=S. scrofa
Ssc.10238.1.A1_at	SLC12A1	NM_000338	solute carrier family 12	0.00196836	0.122442	4.63574	5.9914	0.257779	UP	0.140898	gb:NM_214236.1 DB_XREF=gi:47523545 GEN=MB TID=Ssc.715.1 CNT=7 FEA=FLmRNA TIER=FL+Stack STK=7 LL=397467 UG=Ssc.715 DEF=Sus scrofa myoglobin (MB), mRNA. PROD=myoglobin FL=gb:NM_214236.1 gb:M14433.1 REP_ORG=S. scrofa
Ssc.4430.1.S1_at	SHCBP1	NM_024745	SHC SH2-domain binding protein 1	0.0019797	0.122442	6.69765	5.72603	2.64221	DOWN	0.204946	gb:CO939370 DB_XREF=gi:51306129 DB_XREF=UMC-pd20fet-013-g04 TID=Ssc.29957.1 CNT=1 FEA=EST TIER=ConsEnd STK=1 UG=Ssc.29957 UG_TITLE=Transcribed locus REP_ORG=S. scrofa
Ssc.31057.1.A1_s_at	-	NM_004134	heat shock 70kDa protein 9B	0.00198032	0.122442	8.53582	8.13444	1.49388	DOWN	0.53797	gb:BI184926 DB_XREF=gi:14659335 DB_XREF=UNL-P-FN-dc-f-07-0-UNL.s1 CLONE=UNL-P-FN-dc-f-07-0-UNL TID=Ssc.6888.2 CNT=2 FEA=EST TIER=ConsEnd STK=2 UG=Ssc.6888 UG_TITLE=Transcribed locus, moderately similar to NP_115497.3 implantation-associated protein (Homo sapiens) REP_ORG=S. scrofa
Ssc.24314.1.S1_at	-			0.00198439	0.122442	5.30298	6.01893	0.488729	UP	0.153661	gb:BF080069 DB_XREF=gi:10873899 DB_XREF=230817 TID=Ssc.5222.1 CNT=12 FEA=EST TIER=ConsEnd STK=0 UG=Ssc.5222 UG_TITLE=Transcribed locus, highly similar to NP_006039.2 ubiquitination factor E4B (UFD2 homolog, yeast) (Homo sapiens) REP_ORG=S. scrofa
Ssc.29076.1.A1_at	-			0.00199112	0.122442	6.8373	6.28562	1.73617	DOWN	0.233255	gb:CA780717 DB_XREF=gi:26018729 DB_XREF=MPL384_7_E18 CLONE=pSPORT1 TID=Ssc.17280.1 CNT=4 FEA=EST TIER=ConsEnd STK=0 UG=Ssc.17280 UG_TITLE=Transcribed locus REP_ORG=S. scrofa
Ssc.569.1.S1_at	FXYD3	NM_005971	FXYD domain containing ion transport regulator 3	0.00201694	0.122442	7.98742	7.29563	1.99727	DOWN	0.300192	gb:CO954154 DB_XREF=gi:51331217 DB_XREF=UMC-pnatal4-006-c05 TID=Ssc.29344.1 CNT=1 FEA=EST TIER=ConsEnd STK=1 UG=Ssc.29344 UG_TITLE=Transcribed locus REP_ORG=S. scrofa
Ssc.236.1.A1_at	PPP2CB	NM_001009552	protein phosphatase 2	0.0020188	0.122442	9.02201	8.75452	1.30669	DOWN	0.402618	gb:BF709980 DB_XREF=gi:12009457 DB_XREF=MI-P-AY1-nqa-a-04-0-UI.s1 CLONE=MI-P-AY1-nqa-a-04-0-UI TID=Ssc.16978.1 CNT=2 FEA=EST TIER=ConsEnd STK=1 UG=Ssc.16978 UG_TITLE=Transcribed locus REP_ORG=S. scrofa
Ssc.15283.1.A1_at	-			0.00201952	0.122442	8.32274	8.69551	0.688822	UP	0.178635	gb:CO946371 DB_XREF=gi:51313130 DB_XREF=UMC-p6mm3-005-c08 TID=Ssc.11506.1 CNT=20 FEA=EST TIER=Stack STK=6 UG=Ssc.11506 UG_TITLE=Transcribed locus, highly similar to NP_005960.1 nucleosome assembly protein 1-like 4 (Homo sapiens) REP_ORG=S. scrofa
Ssc.1053.1.S1_at	NID2	NM_007361	nidogen 2	0.00202198	0.122442	8.93948	8.42314	1.67589	DOWN	1.20647	gb:NM_214291.1 DB_XREF=gi:47523651 GEN=ATP4A TID=Ssc.16353.1 CNT=8 FEA=FLmRNA TIER=FL STK=2 LL=397552 UG=Ssc.16353 DEF=Sus scrofa (H+ + K+)-ATPase (ATP4A), mRNA. PROD=(H+ + K+)-ATPase FL=gb:M22724.1 gb:NM_214291.1 REP_ORG=S. scrofa
Ssc.12367.1.A1_at	-			0.00202233	0.122442	7.2913	8.34135	0.349919	UP	0.753935	gb:L77214.1 DB_XREF=gi:1294799 TID=Ssc.16111.1 CNT=1 FEA=mRNA TIER=ConsEnd STK=0 LL=397375 UG_GENE=PMVK UG=Ssc.16111 UG_TITLE=Phosphomevalonate kinase DEF=Sus scrofa phosphomevalonate kinase mRNA, partial cds. REP_ORG=S. scrofa
Ssc.1014.1.S1_at	PSMB4	NM_002796	proteasome	0.0020444	0.122442	8.60143	8.79173	0.826709	UP	0.165019	gb:NM_001001537.1 DB_XREF=gi:48374066 GEN=IHRP TID=Ssc.4217.1 CNT=52 FEA=FLmRNA TIER=FL+Stack STK=12 LL=396799 UG=Ssc.4217 DEF=Sus scrofa inter-alpha-trypsin inhibitor family heavy chain-related protein (IHRP), mRNA. PROD=inter-alpha-trypsin inhibitor family heavychain-related protein FL=gb:NM_001001537.1 gb:U43164.1 REP_ORG=S. scrofa
Ssc.11742.1.S1_at	GPX4	NM_002085	glutathione peroxidase 4	0.00205944	0.122442	8.56559	8.91911	0.70221	UP	0.351511	gb:CF791131 DB_XREF=gi:37795692 DB_XREF=879294 TID=Ssc.29000.1 CNT=2 FEA=mRNA TIER=ConsEnd STK=0 LL=444997 UG_GENE=FADS2 UG=Ssc.29000 UG_TITLE=Delta-6 fatty acid desaturase REP_ORG=S. scrofa
Ssc.25131.1.S1_at	NOLA2	NM_017838	nucleolar protein family A; member 2	0.00206644	0.122442	7.47466	7.80255	0.720445	UP	0.290699	gb:AW482770 DB_XREF=gi:7052876 DB_XREF=47014 TID=Ssc.18377.2 CNT=7 FEA=EST TIER=ConsEnd STK=0 UG=Ssc.18377 UG_TITLE=Transcribed locus, moderately similar to NP_002551.2 purinergic receptor P2X, ligand-gated ion channel, 4 (Homo sapiens) REP_ORG=S. scrofa
Ssc.3990.1.S1_at	ZNF77			0.00207295	0.122442	4.9631	5.8642	0.406121	UP	0.428391	gb:CF366031 DB_XREF=gi:34169220 DB_XREF=836707 TID=Ssc.18930.1 CNT=2 FEA=EST TIER=ConsEnd STK=1 UG=Ssc.18930 UG_TITLE=Transcribed locus REP_ORG=S. scrofa
Ssc.2007.1.S1_at	DCTD	NM_001012732	dCMP deaminase	0.00210942	0.12319	5.702	6.30338	0.548058	UP	0.660923	gb:CO938151 DB_XREF=gi:51304910 DB_XREF=UMC-pd12con-020-f11 TID=Ssc.29988.1 CNT=2 FEA=EST TIER=ConsEnd STK=2 UG=Ssc.29988 UG_TITLE=Transcribed locus REP_ORG=S. scrofa
Ssc.5542.1.A1_at	-	NM_181054	hypoxia-inducible factor 1; alpha subunit	0.0021237	0.123275	8.53918	8.15837	1.46347	DOWN	0.179815	gb:CO989289 DB_XREF=gi:51348563 DB_XREF=UMC-pd3end3-013-g03 TID=Ssc.30259.1 CNT=1 FEA=EST TIER=ConsEnd STK=1 UG=Ssc.30259 UG_TITLE=Transcribed locus REP_ORG=S. scrofa
Ssc.3654.1.A1_at	-			0.0021621	0.124713	7.32618	6.18549	3.12895	DOWN	0.865938	gb:CN158262 DB_XREF=gi:46172692 DB_XREF=947046 TID=Ssc.26714.1 CNT=2 FEA=EST TIER=ConsEnd STK=1 UG=Ssc.26714 UG_TITLE=Transcribed locus, moderately similar to NP_056227.1 DKFZP434F2021 protein (Homo sapiens) REP_ORG=S. scrofa
Ssc.16296.1.S1_at	CYBA	NM_000101	cytochrome b-245; alpha polypeptide	0.00218361	0.124713	6.86543	7.2565	0.676332	UP	0.0560763	gb:BQ604534 DB_XREF=gi:21551260 DB_XREF=MI-P-CP1-nzc-d-07-0-UI.s1 CLONE=MI-P-CP1-nzc-d-07-0-UI TID=Ssc.19724.1 CNT=8 FEA=EST TIER=ConsEnd STK=4 UG=Ssc.19724 UG_TITLE=Transcribed locus, highly similar to NP_002592.1 phosphodiesterase 6D, cGMP-specific, rod, delta (Homo sapiens) REP_ORG=S. scrofa
Ssc.9948.1.S1_at	-	NM_003403	YY1 transcription factor	0.00218974	0.124713	8.74987	8.42298	1.38666	DOWN	0.820038	gb:CB287524 DB_XREF=gi:28578478 DB_XREF=CMD62_A05_33 CLONE=PPSUBLIB_47A05 TID=Ssc.16513.1 CNT=1 FEA=EST TIER=ConsEnd STK=1 UG=Ssc.16513 UG_TITLE=Transcribed locus REP_ORG=S. scrofa
Ssc.16671.1.S1_at	TGFBI	NM_000358	transforming growth factor; beta-induced; 68kDa	0.00219844	0.124713	7.72795	8.4467	0.487362	UP	0.63241	gb:CK467047 DB_XREF=gi:40838324 DB_XREF=938312 TID=Ssc.23964.1 CNT=22 FEA=EST TIER=ConsEnd STK=3 UG=Ssc.23964 UG_TITLE=Transcribed locus, highly similar to NP_919437.1 cerebral cavernous malformations 1 (Homo sapiens) REP_ORG=S. scrofa
Ssc.23845.1.S1_at	-			0.00221511	0.124713	6.66701	6.22882	1.54991	DOWN	0.375488	gb:CB475866 DB_XREF=gi:29282252 DB_XREF=jns112_G09.f TID=Ssc.16790.1 CNT=105 FEA=EST TIER=ConsEnd STK=0 UG=Ssc.16790 UG_TITLE=Transcribed locus, moderately similar to NP_004985.1 matrix metalloproteinase 9 (gelatinase B, 92kDa gelatinase, 92kDa type IV collagenase) (Homo sapiens) REP_ORG=S. scrofa
Ssc.5449.1.S1_at	-			0.00223307	0.124713	6.46307	6.97549	0.599046	UP	0.259261	gb:BQ600518 DB_XREF=gi:21547244 DB_XREF=MI-P-E7-agx-g-07-1-UM.s1 CLONE=MI-P-E7-agx-g-07-1-UM TID=Ssc.14149.1 CNT=1 FEA=EST TIER=ConsEnd STK=1 UG=Ssc.14149 UG_TITLE=Transcribed locus REP_ORG=S. scrofa
Ssc.19008.1.A1_at	-			0.00223936	0.124713	6.63008	6.09438	1.70865	DOWN	0.133911	gb:CK449451 DB_XREF=gi:40796665 DB_XREF=893022 TID=Ssc.10203.1 CNT=4 FEA=EST TIER=ConsEnd STK=2 UG=Ssc.10203 UG_TITLE=Transcribed locus REP_ORG=S. scrofa
Ssc.27200.1.A1_at	RP9	NM_203288	retinitis pigmentosa 9	0.00225756	0.124806	6.04402	6.6813	0.528733	UP	0.170581	gb:AW312936 DB_XREF=gi:6728806 DB_XREF=5349 TID=Ssc.4631.1 CNT=3 FEA=EST TIER=ConsEnd STK=0 UG=Ssc.4631 UG_TITLE=Transcribed locus REP_ORG=S. scrofa
Ssc.21280.2.A1_at	-			0.00227128	0.124957	5.97781	6.5621	0.557501	UP	0.355116	gb:CF365582 DB_XREF=gi:34168300 DB_XREF=836218 TID=Ssc.18722.1 CNT=9 FEA=EST TIER=ConsEnd STK=1 UG=Ssc.18722 UG_TITLE=Transcribed locus REP_ORG=S. scrofa
Ssc.9002.1.A1_at	COL5A1	NM_000093	collagen; type V; alpha 1	0.00228101	0.124957	7.98868	9.12085	0.322331	UP	0.641322	gb:BI185819 DB_XREF=gi:14660228 DB_XREF=UNL-P-FN-de-b-07-0-UNL.s1 CLONE=UNL-P-FN-de-b-07-0-UNL TID=Ssc.11907.1 CNT=1 FEA=EST TIER=ConsEnd STK=0 UG=Ssc.11907 UG_TITLE=Transcribed locus REP_ORG=S. scrofa
Ssc.8455.1.A1_at	-			0.0022906	0.124957	5.93186	6.49993	0.566623	UP	0.877016	gb:BQ597569 DB_XREF=gi:21544295 DB_XREF=MI-P-A2-afc-b-05-1-UM.s1 CLONE=MI-P-A2-afc-b-05-1-UM TID=Ssc.10660.1 CNT=1 FEA=EST TIER=ConsEnd STK=0 UG=Ssc.10660 UG_TITLE=Transcribed locus REP_ORG=S. scrofa
Ssc.17463.1.A1_at	TCP11L1	NM_018393	hypothetical protein FLJ11336	0.00229575	0.124957	6.45076	6.99282	0.581548	UP	0.745999	gb:CO946906 DB_XREF=gi:51313665 DB_XREF=UMC-p6mm3-012-c07 TID=Ssc.11149.1 CNT=5 FEA=EST TIER=ConsEnd STK=3 UG=Ssc.11149 UG_TITLE=Transcribed locus, moderately similar to NP_001207.1 carbonic anhydrase IX (Homo sapiens) REP_ORG=S. scrofa
Ssc.3528.1.S1_at	GOT1	NM_002079	glutamic-oxaloacetic transaminase 1; soluble	0.0023094	0.125003	7.6181	7.01517	1.82747	DOWN	0.210243	gb:CK452705 DB_XREF=gi:40799919 DB_XREF=908358 TID=Ssc.24268.1 CNT=2 FEA=EST TIER=ConsEnd STK=1 UG=Ssc.24268 UG_TITLE=Transcribed locus REP_ORG=S. scrofa
Ssc.10825.1.A1_at	-	NM_018718	testis specific; 14	0.00237262	0.127694	6.52926	6.13362	1.48534	DOWN	0.131629	gb:AJ308235.1 DB_XREF=gi:21261604 GEN=POAT1-2 TID=Ssc.15835.2 CNT=1 FEA=mRNA TIER=ConsEnd STK=0 LL=397223 UG=Ssc.15835 DEF=Sus scrofa mRNA for putative organic anion transporter (POAT1-2 gene). PROD=putative organic anion transporter REP_ORG=S. scrofa
Ssc.20965.1.S1_at	RABAC1	NM_006423	Rab acceptor 1	0.00240842	0.129258	9.00461	9.3576	0.70258	UP	0.229129	gb:BX675283 DB_XREF=gi:38009176 DB_XREF=BX675283 CLONE=scac0030i.b.21 TID=Ssc.19778.1 CNT=8 FEA=EST TIER=ConsEnd STK=1 UG=Ssc.19778 UG_TITLE=Transcribed locus, highly similar to NP_078851.1 hypothetical protein FLJ23467 (Homo sapiens) REP_ORG=S. scrofa
Ssc.4140.1.A1_at	-	NM_007026	dual specificity phosphatase 14	0.00242256	0.129326	6.49575	6.15735	1.4027	DOWN	0.295197	gb:CK450862 DB_XREF=gi:40798076 DB_XREF=903969 TID=Ssc.23873.1 CNT=1 FEA=EST TIER=ConsEnd STK=1 UG=Ssc.23873 UG_TITLE=Transcribed locus, moderately similar to XP_085236.1 hypothetical LOC145788 (Homo sapiens) REP_ORG=S. scrofa
Ssc.3365.2.A1_at	CDC2L5	NM_031267	cell division cycle 2-like 5	0.00242957	0.129326	6.88974	6.52575	1.43906	DOWN	0.22715	gb:BX677261 DB_XREF=gi:38009699 DB_XREF=BX677261 CLONE=scac0034i.c.17 TID=Ssc.20230.1 CNT=2 FEA=EST TIER=ConsEnd STK=1 UG=Ssc.20230 UG_TITLE=Transcribed locus REP_ORG=S. scrofa
Ssc.8207.1.A1_at	-			0.0024615	0.130287	4.4595	5.26411	0.447261	UP	0.22247	gb:CK460291 DB_XREF=gi:40831572 DB_XREF=930555 TID=Ssc.8429.2 CNT=3 FEA=EST TIER=ConsEnd STK=0 UG=Ssc.8429 UG_TITLE=Transcribed locus, moderately similar to NP_061332.1 B-cell receptor-associated protein 29 (Homo sapiens) REP_ORG=S. scrofa
Ssc.21426.1.S1_at	-			0.00251251	0.130893	6.54212	6.00013	1.71943	DOWN	0.0924572	gb:CK463905 DB_XREF=gi:40835186 DB_XREF=934845 TID=Ssc.25110.1 CNT=6 FEA=EST TIER=ConsEnd STK=1 UG=Ssc.25110 UG_TITLE=Transcribed locus REP_ORG=S. scrofa
Ssc.14463.1.S1_at	FHL1	NM_001449	four and a half LIM domains 1	0.00251456	0.130893	7.48374	8.35263	0.41942	UP	0.0991203	gb:CK464720 DB_XREF=gi:40836001 DB_XREF=935755 TID=Ssc.6344.1 CNT=24 FEA=EST TIER=Stack STK=6 UG=Ssc.6344 UG_TITLE=Transcribed locus, moderately similar to NP_079567.1 steroid receptor RNA activator 1 (Mus musculus) REP_ORG=S. scrofa
Ssc.6054.2.S1_at	MTCH2	NM_014342	mitochondrial carrier homolog 2	0.00252944	0.130893	6.70253	6.24236	1.58435	DOWN	0.294676	gb:BI183471 DB_XREF=gi:14657880 DB_XREF=UNL-P-FN-bv-d-08-0-UNL.s1 CLONE=UNL-P-FN-bv-d-08-0-UNL TID=Ssc.11537.1 CNT=1 FEA=EST TIER=ConsEnd STK=1 UG=Ssc.11537 UG_TITLE=Transcribed locus REP_ORG=S. scrofa
Ssc.29840.1.A1_at	-			0.00253177	0.130893	7.48235	5.06367	11.2311	DOWN	0.157845	gb:BX671147 DB_XREF=gi:37982383 DB_XREF=BX671147 CLONE=scac0036i.e.13 TID=Ssc.18377.3 CNT=2 FEA=EST TIER=ConsEnd STK=0 UG=Ssc.18377 UG_TITLE=Transcribed locus, moderately similar to NP_002551.2 purinergic receptor P2X, ligand-gated ion channel, 4 (Homo sapiens) REP_ORG=S. scrofa
Ssc.18802.1.A1_at	-			0.00253425	0.130893	6.96316	6.43019	1.70398	DOWN	0.198592	gb:CK455016 DB_XREF=gi:40802230 DB_XREF=915549 TID=Ssc.20050.1 CNT=6 FEA=EST TIER=ConsEnd STK=2 UG=Ssc.20050 UG_TITLE=Transcribed locus REP_ORG=S. scrofa
Ssc.24387.1.S1_at	RARS	NM_002887	arginyl-tRNA synthetase	0.00255095	0.131402	8.29319	8.47318	0.835278	UP	0.193893	gb:BP159852 DB_XREF=gi:40409325 DB_XREF=BP159852 CLONE=THY010109A05 TID=Ssc.15634.2 CNT=2 FEA=EST TIER=ConsEnd STK=0 UG=Ssc.15634 UG_TITLE=Transcribed locus, highly similar to NP_001886.1 casein kinase 2, alpha 1 polypeptide (Homo sapiens) REP_ORG=S. scrofa
Ssc.1287.1.S1_at	NDUFB9	NM_005005	NADH dehydrogenase	0.00259009	0.132857	8.5001	9.00893	0.601195	UP	0.729357	gb:CN166104 DB_XREF=gi:46180534 DB_XREF=996966 TID=Ssc.21758.1 CNT=71 FEA=EST TIER=Stack STK=16 UG=Ssc.21758 UG_TITLE=Transcribed locus, highly similar to NP_001447.1 filamin A, alpha (actin binding protein 280) (Homo sapiens) REP_ORG=S. scrofa
Ssc.3216.1.A1_at	-	NM_019597	heterogeneous nuclear ribonucleoprotein H2	0.00259303	0.132857	6.27514	6.74753	0.623512	UP	0.360642	gb:CN162643 DB_XREF=gi:46177073 DB_XREF=952046 TID=Ssc.26417.2 CNT=3 FEA=EST TIER=ConsEnd STK=1 UG=Ssc.26417 UG_TITLE=Transcribed locus, highly similar to NP_057733.2 chromosome 20 open reading frame 6 (Homo sapiens) REP_ORG=S. scrofa
Ssc.25078.1.S1_at	-			0.00261594	0.133082	7.12913	6.74552	1.46757	DOWN	0.832395	gb:BG834079 DB_XREF=gi:14199054 DB_XREF=352177 TID=Ssc.24356.1 CNT=7 FEA=EST TIER=ConsEnd STK=0 UG=Ssc.24356 UG_TITLE=Transcribed locus, highly similar to NP_060894.1 erythrocyte membrane protein band 4.1 like 4B (Homo sapiens) REP_ORG=S. scrofa
Ssc.1037.1.S1_at	ITM2B	NM_021999	integral membrane protein 2B	0.00264824	0.133694	10.3124	9.93597	1.45707	DOWN	0.494795	gb:U55068.1 DB_XREF=gi:3258615 GEN=NRAMP1 TID=Ssc.300.1 CNT=12 FEA=FLmRNA TIER=FL STK=3 LL=396764 UG=Ssc.300 DEF=Sus scrofa domestica natural resistance associated macrophage protein 1 (NRAMP1) mRNA, complete cds. PROD=natural resistance associated macrophage protein1 FL=gb:U55068.1 gb:NM_213821.1 gb:AF132037.1 REP_ORG=S. scrofa domestica
Ssc.20593.1.S1_at	-	NM_006390	importin 8	0.00265169	0.133694	6.46597	6.15776	1.36099	DOWN	0.126363	gb:BX665678 DB_XREF=gi:37855516 DB_XREF=BX665678 CLONE=scag0011c.b.05 TID=Ssc.15370.2 CNT=9 FEA=EST TIER=ConsEnd STK=1 UG=Ssc.15370 UG_TITLE=Transcribed locus, highly similar to NP_004868.1 glia maturation factor, gamma (Homo sapiens) REP_ORG=S. scrofa
Ssc.1745.1.A1_at	-			0.00266212	0.133694	5.95067	7.04983	0.33315	UP	0.613882	gb:CN032498 DB_XREF=gi:48727034 DB_XREF=UMC-pgvo4-011-a03 TID=Ssc.28449.1 CNT=5 FEA=EST TIER=ConsEnd STK=3 UG=Ssc.28449 UG_TITLE=Transcribed locus REP_ORG=S. scrofa
Ssc.28142.1.A1_at	-	NM_003463	protein tyrosine phosphatase type IVA; member 1	0.00272569	0.13408	8.16378	7.17675	2.68325	DOWN	0.130601	gb:BP156935 DB_XREF=gi:40406408 DB_XREF=BP156935 CLONE=SPL010035A10 TID=Ssc.6353.2 CNT=13 FEA=EST TIER=ConsEnd STK=0 UG=Ssc.6353 UG_TITLE=Transcribed locus, moderately similar to NP_006805.1 proteasome (prosome, macropain) inhibitor subunit 1 (PI31) (Homo sapiens) REP_ORG=S. scrofa
Ssc.12290.1.A1_at	-	NM_000125	estrogen receptor 1	0.00274577	0.13408	5.9298	5.31895	1.84199	DOWN	0.120516	gb:AF273611.1 DB_XREF=gi:8926388 TID=Ssc.15970.1 CNT=1 FEA=mRNA TIER=ConsEnd STK=0 LL=397295 UG_GENE=GPR24 UG=Ssc.15970 UG_TITLE=Melanin-concentrating hormone receptor DEF=Sus scrofa melanin-concentrating hormone receptor mRNA, partial cds. REP_ORG=S. scrofa
Ssc.21548.1.S1_at	KDELR3	NM_006855	KDEL	0.00274885	0.13408	7.1433	7.54119	0.671735	UP	0.708981	gb:CO950230 DB_XREF=gi:51327175 DB_XREF=UMC-pd12cl-008-f02 TID=Ssc.24411.1 CNT=5 FEA=EST TIER=ConsEnd STK=1 UG=Ssc.24411 UG_TITLE=Transcribed locus, moderately similar to NP_079105.2 hypothetical protein FLJ22662 (Homo sapiens) REP_ORG=S. scrofa
Ssc.16047.1.S1_at	STAT5B	NM_012448	signal transducer and activator of transcription 5B	0.00274922	0.13408	6.19782	5.63294	1.75922	DOWN	0.9324	gb:BX925569 DB_XREF=gi:41142417 DB_XREF=BX925569 CLONE=scan0023d.l.20 TID=Ssc.13125.3 CNT=3 FEA=EST TIER=ConsEnd STK=0 UG=Ssc.13125 UG_TITLE=Transcribed locus, moderately similar to NP_054859.2 SWISNF related, matrix associated, actin dependent regulator of chromatin, subfamily a-like 1 (Homo sapiens) REP_ORG=S. scrofa
Ssc.973.1.A1_at	FAM149A	NM_015398	DKFZP564J102 protein	0.00275924	0.13408	7.59744	8.67536	0.340302	UP	0.217163	gb:BX919560 DB_XREF=gi:41136379 DB_XREF=BX919560 CLONE=scan0005d.i.17 TID=Ssc.25605.1 CNT=1 FEA=EST TIER=ConsEnd STK=1 UG=Ssc.25605 UG_TITLE=Transcribed locus REP_ORG=S. scrofa
Ssc.16041.1.S1_at	DHDH	NM_014475	dihydrodiol dehydrogenase	0.00276054	0.13408	6.13484	6.74044	0.545749	UP	0.108904	gb:BQ602494 DB_XREF=gi:21549220 DB_XREF=MI-P-NA-aem-e-11-1-UM.s1 CLONE=MI-P-NA-aem-e-11-1-UM TID=Ssc.13493.1 CNT=8 FEA=EST TIER=ConsEnd STK=5 UG=Ssc.13493 UG_TITLE=Transcribed locus REP_ORG=S. scrofa
Ssc.25042.1.A1_at	-			0.00278692	0.134879	4.975	5.92482	0.386812	UP	0.130512	gb:BI185995 DB_XREF=gi:14660404 DB_XREF=UNL-P-FN-bg-a-01-0-UNL.s2 CLONE=UNL-P-FN-bg-a-01-0-UNL TID=Ssc.1770.2 CNT=8 FEA=EST TIER=ConsEnd STK=0 UG=Ssc.1770 UG_TITLE=Transcribed locus, moderately similar to NP_076934.1 hypothetical protein MGC3262 (Homo sapiens) REP_ORG=S. scrofa
Ssc.29870.1.A1_at	-			0.00280028	0.135184	5.3983	4.99543	1.49611	DOWN	0.449607	gb:BX920097 DB_XREF=gi:41136916 DB_XREF=BX920097 CLONE=scan0010d.n.03 TID=Ssc.25638.1 CNT=2 FEA=EST TIER=ConsEnd STK=0 UG=Ssc.25638 UG_TITLE=Transcribed locus, highly similar to XP_236195.2 ubiquitin conjugation factor E4 A (Rattus norvegicus) REP_ORG=S. scrofa
Ssc.8818.1.A1_at	RFC3	NM_002915	replication factor C	0.00282654	0.136001	5.75538	6.25242	0.608324	UP	1.01018	gb:BQ601482 DB_XREF=gi:21548208 DB_XREF=MI-P-H3-afk-e-11-1-UM.s1 CLONE=MI-P-H3-afk-e-11-1-UM TID=Ssc.8449.1 CNT=1 FEA=EST TIER=ConsEnd STK=0 UG=Ssc.8449 UG_TITLE=Transcribed locus REP_ORG=S. scrofa
Ssc.12913.1.A1_at	ACBD6	NM_032360	acyl-Coenzyme A binding domain containing 6	0.00286172	0.136837	7.20248	7.69393	0.611741	UP	0.816331	gb:CF363268 DB_XREF=gi:34163738 DB_XREF=831115 TID=Ssc.13837.1 CNT=25 FEA=EST TIER=Stack STK=15 UG=Ssc.13837 UG_TITLE=Transcribed locus, highly similar to NP_005745.1 Ras-GTPase-activating protein SH3-domain-binding protein (Homo sapiens) REP_ORG=S. scrofa
Ssc.13862.1.S1_at	TMEM131	XM_371542	RW1 protein	0.00287371	0.136837	7.39843	7.07971	1.37537	DOWN	0.182001	gb:CK465441 DB_XREF=gi:40836718 DB_XREF=936552 TID=Ssc.9548.1 CNT=12 FEA=EST TIER=Stack STK=8 UG=Ssc.9548 UG_TITLE=Transcribed locus, highly similar to NP_859422.1 component of oligomeric golgi complex 5 (Homo sapiens) REP_ORG=S. scrofa
Ssc.10299.1.A1_at	CACYBP	NM_014412	calcyclin binding protein	0.00287977	0.136837	8.57082	8.2227	1.4164	DOWN	0.636512	gb:NM_214198.1 DB_XREF=gi:47523473 GEN=TGFB3 TID=Ssc.27593.1 CNT=8 FEA=FLmRNA TIER=FL STK=5 LL=397400 UG=Ssc.27593 DEF=Sus scrofa transforming growth factor-beta 3 (TGFB3), mRNA. PROD=transforming growth factor-beta 3 FL=gb:NM_214198.1 REP_ORG=S. scrofa
Ssc.795.1.S1_at	SNRPD2	NM_177542	small nuclear ribonucleoprotein D2 polypeptide 16.5kDa	0.00288436	0.136837	9.58991	9.84632	0.77383	UP	0.117098	gb:CO991480 DB_XREF=gi:51350754 DB_XREF=UMC-pd3ov4-001-d07 TID=Ssc.30442.1 CNT=1 FEA=EST TIER=ConsEnd STK=1 UG=Ssc.30442 UG_TITLE=Transcribed locus REP_ORG=S. scrofa
Ssc.3028.1.S1_at	-	NM_030884	microtubule-associated protein 4	0.00289386	0.136949	6.06767	6.44887	0.683045	UP	0.174834	gb:CF364380 DB_XREF=gi:34165933 DB_XREF=834326 TID=Ssc.10204.2 CNT=2 FEA=EST TIER=ConsEnd STK=0 UG=Ssc.10204 UG_TITLE=Transcribed locus, moderately similar to NP_766126.2 expressed sequence AI854408 (Mus musculus) REP_ORG=S. scrofa
Ssc.15700.1.S1_at	RPL8	NM_000973	ribosomal protein L8	0.00296112	0.138755	10.0638	10.1892	0.882163	UP	0.209525	gb:CO986190 DB_XREF=gi:51345457 DB_XREF=UMC-pd10en2-001-e06 TID=Ssc.2779.1 CNT=12 FEA=EST TIER=Stack STK=7 UG=Ssc.2779 UG_TITLE=Transcribed locus, moderately similar to NP_000253.1 N-acetylgalactosaminidase, alpha- (Homo sapiens) REP_ORG=S. scrofa
Ssc.7513.1.S1_at	C9orf123	NM_033428	chromosome 9 open reading frame 123	0.00296813	0.138755	7.10505	6.59823	1.66	DOWN	0.0851901	gb:CF367987 DB_XREF=gi:34173067 DB_XREF=852578 TID=Ssc.19214.1 CNT=1 FEA=EST TIER=ConsEnd STK=1 UG=Ssc.19214 UG_TITLE=Transcribed locus, highly similar to NP_653265.1 hypothetical protein MGC33371 (Homo sapiens) REP_ORG=S. scrofa
Ssc.17615.1.S1_at	-	NM_001677	ATPase; Na+K+ transporting; beta 1 polypeptide	0.00298599	0.138815	9.08459	9.3602	0.759103	UP	0.071633	gb:CN159238 DB_XREF=gi:46173668 DB_XREF=948283 TID=Ssc.22217.1 CNT=6 FEA=EST TIER=ConsEnd STK=3 UG=Ssc.22217 UG_TITLE=Transcribed locus REP_ORG=S. scrofa
Ssc.23473.1.A1_at	-	NM_003479	protein tyrosine phosphatase type IVA; member 2	0.00299108	0.138815	7.64661	8.03718	0.676666	UP	0.708162	gb:CF365481 DB_XREF=gi:34168106 DB_XREF=836113 TID=Ssc.8560.1 CNT=2 FEA=EST TIER=ConsEnd STK=1 UG=Ssc.8560 UG_TITLE=Transcribed locus REP_ORG=S. scrofa
Ssc.24039.1.S1_at	-			0.00300781	0.139255	6.63584	6.3445	1.33823	DOWN	0.359773	gb:BE234975 DB_XREF=gi:9019765 DB_XREF=142370 TID=Ssc.4046.1 CNT=14 FEA=EST TIER=ConsEnd STK=0 UG=Ssc.4046 UG_TITLE=Transcribed locus, highly similar to NP_004332.2 carbamoyl-phosphate synthetase 2, aspartate transcarbamylase, and dihydroorotase (Homo sapiens) REP_ORG=S. scrofa
Ssc.9244.1.A1_at	NCKAP1	NM_013436	NCK-associated protein 1	0.00302256	0.139601	9.33351	9.04554	1.33372	DOWN	0.645283	gb:BF711649 DB_XREF=gi:12011124 DB_XREF=MI-P-E6-ace-c-12-1-UM.s1 CLONE=MI-P-E6-ace-c-12-1-UM TID=Ssc.7681.1 CNT=1 FEA=EST TIER=ConsEnd STK=0 UG=Ssc.7681 UG_TITLE=Transcribed locus REP_ORG=S. scrofa
Ssc.14400.1.A1_at	-	NM_147156	transmembrane protein 23	0.00304563	0.139802	8.29404	7.83043	1.5898	DOWN	0.831597	gb:CF365362 DB_XREF=gi:34167866 DB_XREF=835983 TID=Ssc.14302.1 CNT=8 FEA=EST TIER=Stack STK=7 UG=Ssc.14302 UG_TITLE=Transcribed locus REP_ORG=S. scrofa
Ssc.16717.1.S1_at	DGCR6	NM_005675	DiGeorge syndrome critical region gene 6	0.00304765	0.139802	6.89433	7.46052	0.567681	UP	0.0945453	gb:CO992269 DB_XREF=gi:51351543 DB_XREF=UMC-pd6end1-009-f08 TID=Ssc.19649.1 CNT=14 FEA=EST TIER=ConsEnd STK=3 UG=Ssc.19649 UG_TITLE=Transcribed locus, highly similar to NP_005796.1 proteasome (prosome, macropain) 26S subunit, non-ATPase, 14 (Homo sapiens) REP_ORG=S. scrofa
Ssc.16968.1.S1_at	PSMB7	NM_002799	proteasome	0.00304874	0.139802	8.3918	8.68049	0.749243	UP	0.652429	gb:CK463906 DB_XREF=gi:40835187 DB_XREF=934846 TID=Ssc.10571.1 CNT=10 FEA=EST TIER=ConsEnd STK=3 UG=Ssc.10571 UG_TITLE=Transcribed locus, moderately similar to NP_038697.1 synaptosomal-associated protein 91 (Mus musculus) REP_ORG=S. scrofa
Ssc.25846.1.S1_at	PACS2	NM_015197	phosphofurin acidic cluster sorting protein 2	0.00305939	0.139957	4.84205	5.59359	0.47164	UP	0.12764	gb:CD572835 DB_XREF=gi:31663902 DB_XREF=PBL_22_B11 CLONE=PBL TID=Ssc.15546.1 CNT=5 FEA=EST TIER=ConsEnd STK=0 UG=Ssc.15546 UG_TITLE=Transcribed locus, weakly similar to XP_344727.1 similar to aspartyl beta-hydroxylase; calsequestrin-binding protein; 3110001L23Rik (Rattus norvegicus) REP_ORG=S. scrofa
Ssc.7970.1.A1_at	-	NM_152857	Wilms tumor 1 associated protein	0.00309959	0.140432	7.60605	7.41562	1.20976	DOWN	0.994766	gb:CO990848 DB_XREF=gi:51350122 DB_XREF=UMC-pd3ov3-008-e02 TID=Ssc.30368.1 CNT=1 FEA=EST TIER=ConsEnd STK=1 UG=Ssc.30368 UG_TITLE=Transcribed locus REP_ORG=S. scrofa
Ssc.18637.1.A1_at	-	NM_012382	osmosis responsive factor	0.00315017	0.140432	5.43203	4.8095	1.86364	DOWN	0.2785	gb:CK461616 DB_XREF=gi:40832897 DB_XREF=932355 TID=Ssc.29088.1 CNT=5 FEA=EST TIER=ConsEnd STK=2 UG=Ssc.29088 UG_TITLE=Transcribed locus REP_ORG=S. scrofa
Ssc.3185.1.S1_at	TXNDC5	NM_030810	thioredoxin domain containing 5	0.00317599	0.140637	7.5024	8.07553	0.563759	UP	0.100725	gb:CN164600 DB_XREF=gi:46179030 DB_XREF=994955 TID=Ssc.26419.1 CNT=3 FEA=EST TIER=ConsEnd STK=1 UG=Ssc.26419 UG_TITLE=Transcribed locus, highly similar to NP_004087.1 eukaryotic translation initiation factor 4E binding protein 2 (Homo sapiens) REP_ORG=S. scrofa
Ssc.1171.1.S1_at	VAMP8	NM_003761	vesicle-associated membrane protein 8	0.00317672	0.140637	8.81243	9.11946	0.735632	UP	0.359779	gb:AY243508.1 DB_XREF=gi:29170616 TID=Ssc.17222.1 CNT=2 FEA=mRNA TIER=ConsEnd STK=0 LL=397382 UG_GENE=MUC1 UG=Ssc.17222 UG_TITLE=Epithelial mucin DEF=Sus scrofa epithelial mucin (MUC1) mRNA, partial cds. REP_ORG=S. scrofa
Ssc.13556.1.A1_at	-	NM_152994	smooth muscle myosin heavy chain 11 isoform SM1-like	0.00321762	0.141964	7.12138	6.78439	1.40072	DOWN	1.14597	gb:CN162473 DB_XREF=gi:46176903 DB_XREF=951858 TID=Ssc.3090.1 CNT=15 FEA=EST TIER=Stack STK=9 UG=Ssc.3090 UG_TITLE=Transcribed locus, highly similar to NP_071383.1 mitochondrial ribosomal protein S14 (Homo sapiens) REP_ORG=S. scrofa
Ssc.19564.1.S1_at	-			0.00324758	0.141964	8.58525	7.48188	3.0143	DOWN	0.97079	gb:CN160820 DB_XREF=gi:46175250 DB_XREF=950041 TID=Ssc.9581.1 CNT=2 FEA=EST TIER=ConsEnd STK=2 UG=Ssc.9581 UG_TITLE=Transcribed locus REP_ORG=S. scrofa
Ssc.29424.1.A1_at	-	NM_019012	pleckstrin homology domain containing; family A member 5	0.00326224	0.141964	7.21403	6.60648	1.83593	DOWN	0.291821	gb:BX672916 DB_XREF=gi:37986010 DB_XREF=BX672916 CLONE=scac0040i.h.18 TID=Ssc.24095.1 CNT=3 FEA=EST TIER=ConsEnd STK=0 UG=Ssc.24095 UG_TITLE=Transcribed locus, highly similar to NP_075593.1 fibroblast growth factor receptor 1 (fms-related tyrosine kinase 2, Pfeiffer syndrome) (Homo sapiens) REP_ORG=S. scrofa
Ssc.11099.1.S1_at	RPL3	NM_000967	ribosomal protein L3	0.00326318	0.141964	9.77372	10.0247	0.778054	UP	0.191391	gb:AF152021.1 DB_XREF=gi:5911356 TID=Ssc.507.1 CNT=4 FEA=FLmRNA TIER=FL STK=1 LL=397405 UG_GENE=TYROBP UG=Ssc.507 DEF=Sus scrofa immunoreceptor DAP12 mRNA, complete cds. PROD=immunoreceptor DAP12 FL=gb:AF152021.1 REP_ORG=S. scrofa
Ssc.73.1.S1_at	FOXO1	NM_002015	forkhead box O1A	0.00328058	0.141964	6.14111	6.76175	0.537597	UP	0.0872811	gb:CF362393 DB_XREF=gi:34162011 DB_XREF=829670 TID=Ssc.18726.1 CNT=1 FEA=EST TIER=ConsEnd STK=1 UG=Ssc.18726 UG_TITLE=Transcribed locus REP_ORG=S. scrofa
Ssc.19645.1.A1_at	FASTKD2	NM_014929	KIAA0971	0.0033306	0.142924	5.99231	6.32723	0.715396	UP	0.595728	gb:CO993112 DB_XREF=gi:51352386 DB_XREF=UMC-pd6end2-011-c12 TID=Ssc.30519.1 CNT=2 FEA=EST TIER=ConsEnd STK=2 UG=Ssc.30519 UG_TITLE=Transcribed locus REP_ORG=S. scrofa
Ssc.20770.1.S1_at	-			0.00336502	0.14312	5.92915	5.27637	1.92088	DOWN	0.264251	gb:CK461694 DB_XREF=gi:40832975 DB_XREF=932436 TID=Ssc.25093.1 CNT=8 FEA=EST TIER=ConsEnd STK=1 UG=Ssc.25093 UG_TITLE=Transcribed locus REP_ORG=S. scrofa
Ssc.9977.1.A1_at	-			0.00336821	0.14312	6.6936	7.31533	0.537012	UP	0.200501	gb:BG383555 DB_XREF=gi:13308027 DB_XREF=301700 TID=Ssc.28164.2 CNT=1 FEA=EST TIER=ConsEnd STK=1 UG=Ssc.28164 UG_TITLE=Transcribed locus, moderately similar to NP_064623.1 inner centromere protein antigens 135155kDa (Homo sapiens) REP_ORG=S. scrofa
Ssc.28920.1.S1_at	SEH1L	NM_031216	SEH1-like	0.00337178	0.14312	6.20879	5.71257	1.64252	DOWN	0.543876	gb:AJ652891 DB_XREF=gi:49335337 DB_XREF=AJ652891 CLONE=C0005182_D10 TID=Ssc.24213.2 CNT=5 FEA=EST TIER=ConsEnd STK=0 UG=Ssc.24213 UG_TITLE=Transcribed locus, highly similar to NP_079352.2 UDP-glucuronate decarboxylase 1 (Homo sapiens) REP_ORG=S. scrofa
Ssc.18621.1.S1_at	PAGE4	NM_007003	P antigen family; member 4	0.00337434	0.14312	7.35987	6.29795	2.89193	DOWN	0.213114	gb:CK464766 DB_XREF=gi:40836047 DB_XREF=935808 TID=Ssc.24788.1 CNT=5 FEA=EST TIER=ConsEnd STK=2 UG=Ssc.24788 UG_TITLE=Transcribed locus REP_ORG=S. scrofa
Ssc.2572.1.S1_at	PPA1	NM_021129	pyrophosphatase	0.00339356	0.143509	6.78371	7.1137	0.718928	UP	0.168216	gb:BI338920 DB_XREF=gi:15032203 DB_XREF=363645 TID=Ssc.20382.1 CNT=6 FEA=EST TIER=ConsEnd STK=0 UG=Ssc.20382 UG_TITLE=Transcribed locus REP_ORG=S. scrofa
Ssc.22043.1.S1_at	-	NM_001546	inhibitor of DNA binding 4; dominant negative helix-loop-h	0.00339847	0.143509	6.97665	6.3242	1.92024	DOWN	0.416059	gb:CF360619 DB_XREF=gi:34158515 DB_XREF=822019 TID=Ssc.28691.1 CNT=8 FEA=EST TIER=ConsEnd STK=1 UG=Ssc.28691 UG_TITLE=Transcribed locus REP_ORG=S. scrofa
Ssc.22152.1.A1_at	USE1	NM_018467	uncharacterized hematopoietic stemprogenitor cells protei	0.00345698	0.145341	6.30978	6.50559	0.822168	UP	0.433973	gb:CK451205 DB_XREF=gi:40798419 DB_XREF=904354 TID=Ssc.23907.1 CNT=4 FEA=EST TIER=ConsEnd STK=1 UG=Ssc.23907 UG_TITLE=Transcribed locus, weakly similar to NP_038636.1 nascent polypeptide-associated complex alpha polypeptide (Mus musculus) REP_ORG=S. scrofa
Ssc.6736.1.S1_at	-	NM_002449	msh homeo box homolog 2	0.00347359	0.145503	7.93278	7.55713	1.45593	DOWN	0.670692	gb:CO944361 DB_XREF=gi:51311120 DB_XREF=UMC-p4mm3-003-c04 TID=Ssc.29720.1 CNT=1 FEA=EST TIER=ConsEnd STK=1 UG=Ssc.29720 UG_TITLE=Transcribed locus REP_ORG=S. scrofa
Ssc.6379.1.A1_at	-	NM_002538	occludin	0.00347937	0.145503	8.46466	8.15333	1.36523	DOWN	0.553816	gb:BI186048 DB_XREF=gi:14660457 DB_XREF=UNL-P-FN-be-e-07-0-UNL.s2 CLONE=UNL-P-FN-be-e-07-0-UNL TID=Ssc.16379.2 CNT=1 FEA=EST TIER=ConsEnd STK=1 UG=Ssc.16379 UG_TITLE=Transcribed locus, highly similar to NP_015561.1 RAN binding protein 3 (Homo sapiens) REP_ORG=S. scrofa
Ssc.20559.1.A1_at	-			0.00349433	0.145503	9.29445	8.27964	2.75882	DOWN	0.0857136	gb:CK452660 DB_XREF=gi:40799874 DB_XREF=908307 TID=Ssc.21652.1 CNT=11 FEA=EST TIER=ConsEnd STK=1 UG=Ssc.21652 UG_TITLE=Transcribed locus, highly similar to NP_597733.2 zinc finger protein 384 (Homo sapiens) REP_ORG=S. scrofa
Ssc.27182.1.S1_at	BEST2	NM_017682	vitelliform macular dystrophy 2-like 1	0.00349702	0.145503	6.34524	4.206	8.49295	DOWN	1.16301	gb:BQ601411 DB_XREF=gi:21548137 DB_XREF=MI-P-H3-afj-d-06-1-UM.s1 CLONE=MI-P-H3-afj-d-06-1-UM TID=Ssc.8129.2 CNT=3 FEA=EST TIER=ConsEnd STK=0 UG=Ssc.8129 UG_TITLE=Transcribed locus REP_ORG=S. scrofa
AFFX-r2-P1-cre-5_at	-			0.003505	0.145503	10.5255	10.3482	1.19394	DOWN	0.164686	B. subtilis GEN=lys DB_XREF=gb:X17013.1 NOTE=SIF corresponding to nucleotides 1008-1263 of gb:X17013.1, not 100% identical DEF=B subtilis lys gene for diaminopimelate decarboxylase (EC 4.1.1.20).
Ssc.526.1.S1_at	PKIA	NM_181839	protein kinase	0.00350756	0.145503	5.1572	5.90255	0.474567	UP	0.277206	gb:BQ597761 DB_XREF=gi:21544487 DB_XREF=MI-P-A2-aff-b-10-1-UM.s1 CLONE=MI-P-A2-aff-b-10-1-UM TID=Ssc.10710.1 CNT=1 FEA=EST TIER=ConsEnd STK=1 UG=Ssc.10710 UG_TITLE=Transcribed locus REP_ORG=S. scrofa
Ssc.14521.1.S1_at	AKR1A1	NM_153326	aldo-keto reductase family 1; member A1	0.00353134	0.145503	7.1207	7.79102	0.511544	UP	0.155424	gb:CO991538 DB_XREF=gi:51350812 DB_XREF=UMC-pd3ov4-002-c02 TID=Ssc.15216.1 CNT=19 FEA=EST TIER=Stack STK=6 UG=Ssc.15216 UG_TITLE=Transcribed locus, highly similar to XP_216490.2 similar to bile acid beta-glucosidase; glucosidase, beta (bile acid) 2; bile acid (Rattus norvegicus) REP_ORG=S. scrofa
Ssc.7322.1.A1_at	-			0.00355263	0.145503	7.59972	7.94253	0.709775	UP	0.848801	gb:CF363216 DB_XREF=gi:34163642 DB_XREF=831059 TID=Ssc.18776.1 CNT=1 FEA=EST TIER=ConsEnd STK=1 UG=Ssc.18776 UG_TITLE=Transcribed locus, weakly similar to XP_374327.1 LOC389861 (Homo sapiens) REP_ORG=S. scrofa
Ssc.3226.1.A1_at	-			0.00356456	0.145503	7.60862	8.08067	0.623722	UP	1.08567	gb:CN153477 DB_XREF=gi:46167907 DB_XREF=940597 TID=Ssc.26626.1 CNT=2 FEA=EST TIER=ConsEnd STK=1 UG=Ssc.26626 UG_TITLE=Transcribed locus, highly similar to NP_079330.2 valosin-containing protein (p97)p47 complex-interacting protein p135 (Homo sapiens) REP_ORG=S. scrofa
Ssc.3187.1.S1_at	-	NM_033083	ELL associated factor 1	0.00356667	0.145503	6.83069	6.30271	1.69551	DOWN	0.310575	gb:CK455298 DB_XREF=gi:40802512 DB_XREF=915875 TID=Ssc.24100.2 CNT=3 FEA=EST TIER=ConsEnd STK=1 UG=Ssc.24100 UG_TITLE=Transcribed locus, weakly similar to NP_060336.3 hypothetical protein FLJ20533 (Homo sapiens) REP_ORG=S. scrofa
Ssc.13877.1.A1_at	-			0.00356898	0.145503	5.39852	4.40307	2.70595	DOWN	0.474274	gb:CK450633 DB_XREF=gi:40797847 DB_XREF=903723 TID=Ssc.14458.1 CNT=20 FEA=EST TIER=Stack STK=8 UG=Ssc.14458 UG_TITLE=Transcribed locus, highly similar to NP_004633.1 CDK2-associated protein 1 (Homo sapiens) REP_ORG=S. scrofa
Ssc.1169.1.A1_s_at	-			0.00357441	0.145503	9.09971	8.61576	1.62247	DOWN	0.349352	gb:AF133338.1 DB_XREF=gi:13491118 TID=Ssc.15821.1 CNT=2 FEA=mRNA TIER=ConsEnd STK=0 LL=396706 UG_GENE=UTY UG=Ssc.15821 UG_TITLE=Ubiquitous TPR motif protein UTY DEF=Sus scrofa ubiquitous TPR motif protein UTY (UTY) mRNA, partial cds. REP_ORG=S. scrofa
Ssc.16907.1.A1_at	TJP2	NM_201629	tight junction protein 2	0.00359971	0.145844	6.71325	6.27214	1.55443	DOWN	0.728575	gb:BQ604909 DB_XREF=gi:21551635 DB_XREF=MI-P-CP1-nzd-e-09-0-UI.s1 CLONE=MI-P-CP1-nzd-e-09-0-UI TID=Ssc.12147.1 CNT=8 FEA=EST TIER=ConsEnd STK=3 UG=Ssc.12147 UG_TITLE=Transcribed locus, highly similar to NP_076921.1 homeo box B8 (Homo sapiens) REP_ORG=S. scrofa
Ssc.6827.1.A1_at	-			0.00360813	0.145844	6.40999	6.93684	0.590466	UP	0.193674	gb:CO946862 DB_XREF=gi:51313621 DB_XREF=UMC-p6mm3-011-f12 TID=Ssc.29822.1 CNT=1 FEA=EST TIER=ConsEnd STK=1 UG=Ssc.29822 UG_TITLE=Transcribed locus REP_ORG=S. scrofa
Ssc.28787.1.S1_at	-	NM_078470	COX15 homolog; cytochrome c oxidase assembly protein	0.00361316	0.145844	6.43161	5.98049	1.57006	DOWN	0.152483	gb:BP152876 DB_XREF=gi:40402349 DB_XREF=BP152876 CLONE=OVRM10128G05 TID=Ssc.30751.2 CNT=5 FEA=EST TIER=ConsEnd STK=0 UG=Ssc.30751 UG_TITLE=Transcribed locus REP_ORG=S. scrofa
Ssc.19638.1.S1_at	TNXB	NM_032470	tenascin XB	0.00367136	0.147153	6.00711	7.05025	0.352349	UP	0.324034	gb:CO938907 DB_XREF=gi:51305666 DB_XREF=UMC-pd20fet-007-g09 TID=Ssc.29893.1 CNT=2 FEA=EST TIER=ConsEnd STK=2 UG=Ssc.29893 UG_TITLE=Transcribed locus REP_ORG=S. scrofa
Ssc.18456.2.S1_at	-	NM_005239	v-ets erythroblastosis virus E26 oncogene homolog 2	0.00367623	0.147153	6.52142	5.80449	2.04813	DOWN	0.528794	gb:BF710547 DB_XREF=gi:12010024 DB_XREF=MI-P-AY1-nre-d-11-0-UI.s1 CLONE=MI-P-AY1-nre-d-11-0-UI TID=Ssc.7604.2 CNT=7 FEA=EST TIER=ConsEnd STK=2 UG=Ssc.7604 UG_TITLE=Transcribed locus, highly similar to NP_057046.1 chromosome 14 open reading frame 111 (Homo sapiens) REP_ORG=S. scrofa
Ssc.5362.1.S1_at	-	NM_014397	NIMA	0.00371588	0.147207	6.35602	6.62583	0.763525	UP	0.631835	gb:BQ604806 DB_XREF=gi:21551538 DB_XREF=MI-P-CP1-nzc-p-22-0-UI.s1 CLONE=MI-P-CP1-nzc-p-22-0-UI TID=Ssc.13213.1 CNT=1 FEA=EST TIER=ConsEnd STK=1 UG=Ssc.13213 UG_TITLE=Transcribed locus, weakly similar to XP_127436.2 expressed sequence AL022779 (Mus musculus) REP_ORG=S. scrofa
Ssc.7957.1.A1_at	-			0.00374003	0.147859	8.28848	7.74492	1.72214	DOWN	0.241629	gb:BF703403 DB_XREF=gi:11988811 DB_XREF=MI-P-O3-aav-g-03-1-UM.s1 CLONE=MI-P-O3-aav-g-03-1-UM TID=Ssc.8680.1 CNT=1 FEA=EST TIER=ConsEnd STK=1 UG=Ssc.8680 UG_TITLE=Transcribed locus REP_ORG=S. scrofa
Ssc.4141.2.S1_at	-	NM_138444	potassium channel tetramerisation domain containing 12	0.00375993	0.147955	7.5468	6.71668	2.2936	DOWN	0.133117	gb:CN166771 DB_XREF=gi:46181201 DB_XREF=998460 TID=Ssc.24194.3 CNT=1 FEA=EST TIER=ConsEnd STK=1 UG=Ssc.24194 UG_TITLE=Transcribed locus, highly similar to NP_003187.1 transcription elongation factor A (SII), 3 (Homo sapiens) REP_ORG=S. scrofa
Ssc.20515.1.S1_at	EFEMP1	NM_018894	EGF-containing fibulin-like extracellular matrix protein 1	0.00376555	0.147955	9.33016	8.72305	1.83512	DOWN	0.628552	gb:CF792374 DB_XREF=gi:37796935 DB_XREF=885298 TID=Ssc.22063.1 CNT=13 FEA=EST TIER=ConsEnd STK=1 UG=Ssc.22063 UG_TITLE=Transcribed locus, highly similar to NP_073182.1 rexo70 (Rattus norvegicus) REP_ORG=S. scrofa
Ssc.21225.1.S1_at	RNASEH2C	NM_032193	AYP1 protein	0.00379319	0.148316	7.65216	7.99358	0.710759	UP	0.126887	gb:BI402146 DB_XREF=gi:15181207 DB_XREF=MI-P-CP0-nwb-c-11-0-UI.s1 CLONE=MI-P-CP0-nwb-c-11-0-UI TID=Ssc.12416.1 CNT=6 FEA=EST TIER=ConsEnd STK=1 UG=Ssc.12416 UG_TITLE=Transcribed locus, highly similar to NP_056123.1 formin binding protein 4 (Homo sapiens) REP_ORG=S. scrofa
Ssc.9420.1.A1_at	-	NM_201281	myotubularin related protein 2	0.0038147	0.148316	6.88008	7.05494	0.83958	UP	0.0850178	gb:BF712783 DB_XREF=gi:12012258 DB_XREF=MI-P-H1-adu-c-04-1-UM.s1 CLONE=MI-P-H1-adu-c-04-1-UM TID=Ssc.8128.1 CNT=1 FEA=EST TIER=ConsEnd STK=0 UG=Ssc.8128 UG_TITLE=Transcribed locus REP_ORG=S. scrofa
Ssc.17042.1.A1_at	-			0.00382201	0.148316	7.17429	6.47439	2.01355	DOWN	0.875834	gb:CK458764 DB_XREF=gi:40830045 DB_XREF=923171 TID=Ssc.5409.2 CNT=5 FEA=EST TIER=ConsEnd STK=1 UG=Ssc.5409 UG_TITLE=Transcribed locus, highly similar to NP_203971.1 phosphatidylserine receptor (Mus musculus) REP_ORG=S. scrofa
Ssc.18804.1.A1_at	-			0.00383835	0.148316	7.41351	6.55092	2.36929	DOWN	0.373283	gb:CF367755 DB_XREF=gi:34172605 DB_XREF=852328 TID=Ssc.2831.1 CNT=6 FEA=EST TIER=ConsEnd STK=2 UG=Ssc.2831 UG_TITLE=Transcribed locus REP_ORG=S. scrofa
Ssc.1560.1.S1_at	RALA	NM_005402	v-ral simian leukemia viral oncogene homolog A	0.0038497	0.148316	5.14748	6.23557	0.33686	UP	0.0787789	gb:BQ604195 DB_XREF=gi:21550921 DB_XREF=MI-P-CP1-nzb-d-12-0-UI.s1 CLONE=MI-P-CP1-nzb-d-12-0-UI TID=Ssc.2456.2 CNT=17 FEA=EST TIER=Stack STK=9 UG=Ssc.2456 UG_TITLE=Transcribed locus, highly similar to NP_006817.1 tyrosine 3-monooxygenasetryptophan 5-monooxygenase activation protein, theta polypeptide (Homo sapiens) REP_ORG=S. scrofa
Ssc.1702.1.S1_at	GPR125	NM_145290	G protein-coupled receptor 125	0.00384992	0.148316	5.87702	5.19527	1.97732	DOWN	0.352435	gb:CK462901 DB_XREF=gi:40834182 DB_XREF=933727 TID=Ssc.5688.1 CNT=7 FEA=EST TIER=ConsEnd STK=3 UG=Ssc.5688 UG_TITLE=Transcribed locus REP_ORG=S. scrofa
Ssc.776.1.S1_a_at	PEPD	NM_000285	peptidase D	0.00385194	0.148316	6.93916	7.73234	0.452408	UP	0.647389	gb:CF793356 DB_XREF=gi:37797917 DB_XREF=886396 TID=Ssc.22451.1 CNT=1 FEA=EST TIER=ConsEnd STK=1 UG=Ssc.22451 UG_TITLE=Transcribed locus REP_ORG=S. scrofa
Ssc.30608.1.A1_at	-	NM_022781	ring finger protein 38	0.00388537	0.149006	7.25938	6.67008	1.80273	DOWN	0.749296	gb:CN155776 DB_XREF=gi:46170206 DB_XREF=943104 TID=Ssc.26637.1 CNT=4 FEA=EST TIER=ConsEnd STK=2 UG=Ssc.26637 UG_TITLE=Transcribed locus REP_ORG=S. scrofa
Ssc.12515.1.S1_at	GNB2L1	NM_006098	guanine nucleotide binding protein	0.00393267	0.150458	10.2948	10.4275	0.875739	UP	0.264038	gb:X98196.1 DB_XREF=gi:1702961 TID=Ssc.16117.1 CNT=1 FEA=mRNA TIER=ConsEnd STK=0 LL=396821 UG_GENE=LOC396821 UG=Ssc.16117 UG_TITLE=Inducible nitric-oxide synthase DEF=S.scrofa mRNA for inducible nitric oxide synthase. REP_ORG=S. scrofa
Ssc.27911.1.S1_at	-			0.0039389	0.150458	7.07161	8.34615	0.279561	UP	0.529287	gb:BX917764 DB_XREF=gi:41134581 DB_XREF=BX917764 CLONE=scan0033d.j.15 TID=Ssc.26061.1 CNT=4 FEA=EST TIER=ConsEnd STK=2 UG=Ssc.26061 UG_TITLE=Transcribed locus, moderately similar to NP_079800.1 keratin associated protein 3-3 (Mus musculus) REP_ORG=S. scrofa
Ssc.4698.1.A1_at	-			0.00395567	0.150799	5.58289	6.30964	0.48348	UP	0.766514	gb:BF702239 DB_XREF=gi:11987647 DB_XREF=MI-P-A2-aaq-f-07-1-UM.s1 CLONE=MI-P-A2-aaq-f-07-1-UM TID=Ssc.10480.1 CNT=1 FEA=EST TIER=ConsEnd STK=1 UG=Ssc.10480 UG_TITLE=Transcribed locus REP_ORG=S. scrofa
Ssc.1731.1.S1_at	-			0.00399839	0.151754	5.0691	5.74493	0.508737	UP	0.535363	gb:BX921127 DB_XREF=gi:41137975 DB_XREF=BX921127 CLONE=scan0006d.h.21 TID=Ssc.19198.2 CNT=1 FEA=EST TIER=ConsEnd STK=1 UG=Ssc.19198 UG_TITLE=Transcribed locus, highly similar to XP_216192.1 similar to tex261 (Rattus norvegicus) REP_ORG=S. scrofa
Ssc.13966.1.A1_s_at	-	NM_022551	ribosomal protein S18	0.00400441	0.151754	10.6078	10.8443	0.789344	UP	0.319978	gb:CO946642 DB_XREF=gi:51313401 DB_XREF=UMC-p6mm3-008-h09 TID=Ssc.3210.1 CNT=9 FEA=EST TIER=Stack STK=8 UG=Ssc.3210 UG_TITLE=Transcribed locus REP_ORG=S. scrofa
Ssc.16756.1.S1_at	HLA-B			0.00402721	0.152317	7.13209	7.76132	0.533	UP	0.388098	gb:AJ658145 DB_XREF=gi:49342214 DB_XREF=AJ658145 CLONE=C0005211_A14 TID=Ssc.25258.1 CNT=10 FEA=EST TIER=ConsEnd STK=3 UG=Ssc.25258 UG_TITLE=Transcribed locus REP_ORG=S. scrofa
Ssc.21138.1.S1_at	HUS1	NM_004507	HUS1 checkpoint homolog	0.00403513	0.152317	6.04789	7.1326	0.337999	UP	0.0476376	gb:CN153548 DB_XREF=gi:46167978 DB_XREF=940675 TID=Ssc.25026.1 CNT=8 FEA=EST TIER=ConsEnd STK=1 UG=Ssc.25026 UG_TITLE=Transcribed locus REP_ORG=S. scrofa
Ssc.16850.1.S1_at	BIN1	NM_004305	bridging integrator 1	0.00405934	0.15293	6.8538	7.28742	0.648157	UP	0.342711	gb:CK464829 DB_XREF=gi:40836110 DB_XREF=935877 TID=Ssc.21899.1 CNT=12 FEA=EST TIER=ConsEnd STK=3 UG=Ssc.21899 UG_TITLE=Transcribed locus, highly similar to NP_054890.1 postsynaptic protein CRIPT (Homo sapiens) REP_ORG=S. scrofa
Ssc.22685.1.S1_at	-	NM_004232	suppressor of cytokine signaling 6	0.00413011	0.15425	6.5474	5.88718	1.93522	DOWN	0.819427	gb:CA778777 DB_XREF=gi:26016656 DB_XREF=MPL384_10_P02 CLONE=pSPORT1 TID=Ssc.15276.1 CNT=3 FEA=EST TIER=ConsEnd STK=1 UG=Ssc.15276 UG_TITLE=Transcribed locus, highly similar to NP_006820.1 chromosome 10 open reading frame 116 (Homo sapiens) REP_ORG=S. scrofa
Ssc.4236.1.A1_at	STT3B	NM_178862	source of immunodominant MHC-associated peptides	0.00414	0.15425	8.79875	8.44602	1.42294	DOWN	1.10381	gb:CN166401 DB_XREF=gi:46180831 DB_XREF=997673 TID=Ssc.27073.1 CNT=1 FEA=EST TIER=ConsEnd STK=1 UG=Ssc.27073 UG_TITLE=Transcribed locus REP_ORG=S. scrofa
Ssc.17756.1.S1_at	-	NM_012219	muscle RAS oncogene homolog	0.00415326	0.15425	5.08765	5.88489	0.450573	UP	1.14581	gb:BX666117 DB_XREF=gi:37855850 DB_XREF=BX666117 CLONE=scag0007c.c.08 TID=Ssc.9608.1 CNT=5 FEA=EST TIER=ConsEnd STK=3 UG=Ssc.9608 UG_TITLE=Transcribed locus REP_ORG=S. scrofa
Ssc.13948.1.S1_at	STBD1	NM_003943	genethonin 1	0.0041586	0.15425	5.68484	6.21143	0.590613	UP	0.130023	gb:CK460066 DB_XREF=gi:40831347 DB_XREF=930312 TID=Ssc.10394.1 CNT=11 FEA=EST TIER=Stack STK=8 UG=Ssc.10394 UG_TITLE=Transcribed locus, moderately similar to NP_476504.1 gonadotropin-releasing hormone (type 2) receptor 2 (Homo sapiens) REP_ORG=S. scrofa
Ssc.15639.1.A1_at	-			0.00424704	0.155684	6.65431	6.2152	1.55133	DOWN	0.234661	gb:BI181306 DB_XREF=gi:14655715 DB_XREF=UNL-P-FN-au-g-01-0-UNL.s1 CLONE=UNL-P-FN-au-g-01-0-UNL TID=Ssc.3591.1 CNT=10 FEA=EST TIER=Stack STK=8 UG=Ssc.3591 UG_TITLE=Transcribed locus, highly similar to NP_006107.1 mitogen-activated protein kinase kinase kinase 7 interacting protein 1 (Homo sapiens) REP_ORG=S. scrofa
Ssc.19660.1.S1_at	C18orf37	NM_194281	chromosome 18 open reading frame 37	0.00427415	0.155684	6.47239	6.82581	0.70228	UP	0.982108	gb:BE749714 DB_XREF=gi:10163697 DB_XREF=200741 TID=Ssc.3558.1 CNT=2 FEA=EST TIER=ConsEnd STK=2 UG=Ssc.3558 UG_TITLE=Transcribed locus REP_ORG=S. scrofa
Ssc.7881.1.A1_at	-	NM_145753	pleckstrin homology-like domain; family B; member 2	0.00429109	0.155684	7.86033	7.32483	1.7083	DOWN	0.162762	gb:CF368947 DB_XREF=gi:34174974 DB_XREF=853703 TID=Ssc.9392.3 CNT=1 FEA=EST TIER=ConsEnd STK=1 UG=Ssc.9392 UG_TITLE=Transcribed locus REP_ORG=S. scrofa
Ssc.6710.1.A1_at	-	NM_001033	ribonucleotide reductase M1 polypeptide	0.00429447	0.155684	6.78768	7.13853	0.704085	UP	0.135909	gb:CO991490 DB_XREF=gi:51350764 DB_XREF=UMC-pd3ov4-001-e08 TID=Ssc.30443.1 CNT=1 FEA=EST TIER=ConsEnd STK=1 UG=Ssc.30443 UG_TITLE=Transcribed locus REP_ORG=S. scrofa
Ssc.16562.1.S1_at	TF	NM_001063	transferrin	0.00431477	0.155684	4.37718	5.99008	0.19931	UP	0.171306	gb:BI183343 DB_XREF=gi:14657752 DB_XREF=UNL-P-FN-bz-d-01-0-UNL.s1 CLONE=UNL-P-FN-bz-d-01-0-UNL TID=Ssc.1634.1 CNT=5 FEA=EST TIER=ConsEnd STK=4 UG=Ssc.1634 UG_TITLE=Transcribed locus, moderately similar to NP_082156.1 RIKEN cDNA 1200003M09 gene (Mus musculus) REP_ORG=S. scrofa
Ssc.7243.1.A1_at	-	NM_199168	chemokine	0.00432461	0.155684	4.68282	5.63507	0.385871	UP	0.131081	gb:CF360700 DB_XREF=gi:34158669 DB_XREF=822186 TID=Ssc.18577.2 CNT=1 FEA=EST TIER=ConsEnd STK=1 UG=Ssc.18577 UG_TITLE=Transcribed locus, highly similar to XP_222607.2 similar to Dual-specificity tyrosine-(Y)-phosphorylation regulated kinase 3 (Rattus norvegicus) REP_ORG=S. scrofa
Ssc.5730.2.A1_at	-	NM_002264	karyopherin alpha 1	0.00433365	0.155684	6.84951	6.46117	1.47453	DOWN	0.244615	gb:BF702869 DB_XREF=gi:11988277 DB_XREF=MI-P-H2-abh-g-07-1-UM.s1 CLONE=MI-P-H2-abh-g-07-1-UM TID=Ssc.10908.1 CNT=1 FEA=EST TIER=ConsEnd STK=1 UG=Ssc.10908 UG_TITLE=Transcribed locus REP_ORG=S. scrofa
Ssc.27833.1.A1_at	-			0.00435445	0.155684	6.39758	6.11439	1.32736	DOWN	0.383307	gb:BG383078 DB_XREF=gi:13307550 DB_XREF=300991 TID=Ssc.22389.1 CNT=2 FEA=EST TIER=ConsEnd STK=0 UG=Ssc.22389 UG_TITLE=Transcribed locus, moderately similar to NP_150232.1 tripartite motif-containing 15 (Homo sapiens) REP_ORG=S. scrofa
Ssc.4221.1.S1_at	COPZ2	NM_016429	coatomer protein complex; subunit zeta 2	0.00436757	0.155684	7.96471	8.57194	0.544862	UP	0.412926	gb:CK457249 DB_XREF=gi:40828530 DB_XREF=921529 TID=Ssc.24454.1 CNT=1 FEA=EST TIER=ConsEnd STK=1 UG=Ssc.24454 UG_TITLE=Transcribed locus, moderately similar to NP_573571.1 WIRE protein (Homo sapiens) REP_ORG=S. scrofa
Ssc.7928.1.A1_at	-	NM_003473	signal transducing adaptor molecule	0.00437771	0.155684	6.95294	6.71138	1.27324	DOWN	0.0977857	gb:BF712544 DB_XREF=gi:12012013 DB_XREF=MI-P-H1-adh-e-03-1-UM.s1 CLONE=MI-P-H1-adh-e-03-1-UM TID=Ssc.8112.1 CNT=1 FEA=EST TIER=ConsEnd STK=1 UG=Ssc.8112 UG_TITLE=Transcribed locus REP_ORG=S. scrofa
Ssc.5645.1.A1_at	-			0.00438041	0.155684	7.23946	6.81696	1.52577	DOWN	0.210355	gb:BQ601175 DB_XREF=gi:21547895 DB_XREF=MI-P-H1-afn-e-12-1-UM.s1 CLONE=MI-P-H1-afn-e-12-1-UM TID=Ssc.8188.1 CNT=1 FEA=EST TIER=ConsEnd STK=1 UG=Ssc.8188 UG_TITLE=Transcribed locus REP_ORG=S. scrofa
Ssc.5190.1.S1_at	-	NM_032558	hypothetical protein FLJ14753	0.00439173	0.155684	7.66769	7.45855	1.23262	DOWN	0.707915	gb:CN032376 DB_XREF=gi:48726912 DB_XREF=UMC-pgvo4-005-d10 TID=Ssc.28041.1 CNT=1 FEA=EST TIER=ConsEnd STK=1 UG=Ssc.28041 UG_TITLE=Transcribed locus, weakly similar to NP_877724.1 nucleophosminnucleoplasmin, 2 (Homo sapiens) REP_ORG=S. scrofa
Ssc.3214.1.S1_at	RNASET2			0.00442131	0.156157	6.19629	6.7717	0.562469	UP	0.815427	gb:BF710675 DB_XREF=gi:12010200 DB_XREF=MI-P-AY1-nqt-h-07-0-UI.s1 CLONE=MI-P-AY1-nqt-h-07-0-UI TID=Ssc.10189.1 CNT=3 FEA=EST TIER=ConsEnd STK=1 UG=Ssc.10189 UG_TITLE=Transcribed locus, moderately similar to XP_233692.1 similar to Mitogen-inducible gene 6 protein homolog (Mig-6) (Gene 33 polypeptide) (Rattus norvegicus) REP_ORG=S. scrofa
Ssc.19203.2.S1_at	-	NM_178818	chemokine-like factor super family 4	0.00444124	0.156286	6.8827	6.28395	1.81983	DOWN	0.52695	gb:BX916479 DB_XREF=gi:41133258 DB_XREF=BX916479 CLONE=scan0030d.k.23 TID=Ssc.26161.1 CNT=4 FEA=EST TIER=ConsEnd STK=2 UG=Ssc.26161 UG_TITLE=Transcribed locus, highly similar to NP_073589.2 zinc finger protein 574 (Homo sapiens) REP_ORG=S. scrofa
Ssc.4135.2.A1_at	-			0.00446575	0.156861	6.96046	6.57034	1.47716	DOWN	0.160565	gb:CK456752 DB_XREF=gi:40803966 DB_XREF=920995 TID=Ssc.24130.1 CNT=1 FEA=EST TIER=ConsEnd STK=1 UG=Ssc.24130 UG_TITLE=Transcribed locus REP_ORG=S. scrofa
Ssc.29959.1.A1_at	-			0.00448774	0.156945	6.91096	6.46407	1.56345	DOWN	0.366805	gb:BG384567 DB_XREF=gi:13308976 DB_XREF=303621 TID=Ssc.20665.2 CNT=2 FEA=EST TIER=ConsEnd STK=0 UG=Ssc.20665 UG_TITLE=Transcribed locus, moderately similar to XP_133915.2 RIKEN cDNA 1190003J15 gene (Mus musculus) REP_ORG=S. scrofa
Ssc.4561.1.S1_at	FXYD4			0.00451269	0.156945	9.68415	10.0835	0.670737	UP	0.734259	gb:CO938553 DB_XREF=gi:51305312 DB_XREF=UMC-pd20fet-003-d03 TID=Ssc.27842.2 CNT=1 FEA=EST TIER=ConsEnd STK=1 UG=Ssc.27842 UG_TITLE=Transcribed locus, highly similar to NP_060216.1 testis expressed sequence 10 (Homo sapiens) REP_ORG=S. scrofa
Ssc.997.1.S1_at	-			0.00451879	0.156945	6.98045	7.455	0.622165	UP	0.238183	gb:CA780388 DB_XREF=gi:26018385 DB_XREF=MPL384_6_E17 CLONE=pSPORT1 TID=Ssc.15504.1 CNT=1 FEA=EST TIER=ConsEnd STK=1 UG=Ssc.15504 UG_TITLE=Transcribed locus, highly similar to NP_005133.2 gastric intrinsic factor (vitamin B synthesis) (Homo sapiens) REP_ORG=S. scrofa
Ssc.3956.1.S1_s_at	HBXIP	NM_006402	hepatitis B virus x interacting protein	0.00453019	0.156945	7.90544	8.32129	0.659776	UP	0.472308	gb:CN160494 DB_XREF=gi:46174924 DB_XREF=949681 TID=Ssc.26833.1 CNT=2 FEA=EST TIER=ConsEnd STK=1 UG=Ssc.26833 UG_TITLE=Transcribed locus REP_ORG=S. scrofa
Ssc.24406.1.A1_at	DTWD1	NM_020234	x 009 protein	0.00453054	0.156945	5.8825	6.3134	0.649926	UP	0.172176	gb:BI118544 DB_XREF=gi:15412905 DB_XREF=AR16D12 TID=Ssc.3017.1 CNT=15 FEA=EST TIER=ConsEnd STK=0 UG=Ssc.3017 UG_TITLE=Transcribed locus, highly similar to NP_064631.2 solute carrier family 12 (potassiumchloride transporters), member 9 (Homo sapiens) REP_ORG=S. scrofa
Ssc.105.2.A1_at	-	NM_212471	protein kinase; cAMP-dependent; regulatory; type I; alpha	0.00454165	0.156945	9.14792	8.82237	1.38479	DOWN	0.336932	gb:CN153516 DB_XREF=gi:46167946 DB_XREF=940640 TID=Ssc.16363.1 CNT=17 FEA=FLmRNA TIER=ConsEnd STK=1 LL=397556 UG_GENE=TMOD3 UG=Ssc.16363 UG_TITLE=Ubiquitous tropomodulin U-Tmod FL=gb:NM_214294.1 gb:AF237632.1 REP_ORG=S. scrofa
Ssc.7671.1.A1_s_at	-			0.00454166	0.156945	7.95679	7.32281	1.88509	DOWN	0.142019	gb:CF788926 DB_XREF=gi:37793487 DB_XREF=866157 TID=Ssc.22189.1 CNT=1 FEA=EST TIER=ConsEnd STK=1 UG=Ssc.22189 UG_TITLE=Transcribed locus, highly similar to NP_116026.1 S-phase kinase-associated protein 2 (p45) (Homo sapiens) REP_ORG=S. scrofa
Ssc.31068.1.A1_at	HAND2	NM_021973	heart and neural crest derivatives expressed 2	0.00460265	0.15797	7.69801	8.20691	0.601158	UP	0.177685	gb:CN026032 DB_XREF=gi:48720568 DB_XREF=UMC-p4civp1-019-b08 TID=Ssc.28263.1 CNT=2 FEA=EST TIER=ConsEnd STK=2 UG=Ssc.28263 UG_TITLE=Transcribed locus REP_ORG=S. scrofa
Ssc.1229.1.A1_at	C12orf62	NM_032901	hypothetical protein MGC14288	0.00461004	0.15797	7.8637	8.22928	0.693798	UP	0.566712	gb:AF273611.1 DB_XREF=gi:8926388 TID=Ssc.15970.1 CNT=1 FEA=mRNA TIER=ConsEnd STK=0 LL=397295 UG_GENE=GPR24 UG=Ssc.15970 UG_TITLE=Melanin-concentrating hormone receptor DEF=Sus scrofa melanin-concentrating hormone receptor mRNA, partial cds. REP_ORG=S. scrofa
Ssc.22818.1.S1_at	PDCL3	NM_024065	phosducin-like 3	0.00461241	0.15797	6.78792	7.0254	0.788615	UP	0.643393	gb:CO952117 DB_XREF=gi:51329125 DB_XREF=UMC-pd5ov-002-g10 TID=Ssc.29217.1 CNT=4 FEA=EST TIER=ConsEnd STK=1 UG=Ssc.29217 UG_TITLE=Transcribed locus REP_ORG=S. scrofa
Ssc.8693.1.S1_at	C1orf43	NM_015449	chromosome 1 open reading frame 43	0.00462848	0.158188	6.93505	7.44006	0.6035	UP	0.157842	gb:BQ598247 DB_XREF=gi:21544973 DB_XREF=MI-P-E3-agr-e-10-1-UM.s1 CLONE=MI-P-E3-agr-e-10-1-UM TID=Ssc.7219.1 CNT=1 FEA=EST TIER=ConsEnd STK=0 UG=Ssc.7219 UG_TITLE=Transcribed locus REP_ORG=S. scrofa
Ssc.7604.2.A1_a_at	FCF1	NM_015962	chromosome 14 open reading frame 111	0.00463525	0.158188	7.22567	7.66492	0.644519	UP	0.149991	gb:CF790585 DB_XREF=gi:37795146 DB_XREF=875736 TID=Ssc.21539.2 CNT=1 FEA=EST TIER=ConsEnd STK=1 UG=Ssc.21539 UG_TITLE=Transcribed locus REP_ORG=S. scrofa
Ssc.9729.1.S1_at	-	NM_020141	protein x 013	0.00466597	0.158954	7.41673	7.12885	1.3336	DOWN	0.25957	gb:BX926726 DB_XREF=gi:41143574 DB_XREF=BX926726 CLONE=scan0014d.o.13 TID=Ssc.26039.1 CNT=1 FEA=EST TIER=ConsEnd STK=1 UG=Ssc.26039 UG_TITLE=Transcribed locus, highly similar to NP_599024.1 RAR-related orphan receptor A (Homo sapiens) REP_ORG=S. scrofa
Ssc.16429.1.A1_at	CCNI	NM_006835	cyclin I	0.00468863	0.159115	8.81181	8.99557	0.832135	UP	0.63278	gb:BQ597863 DB_XREF=gi:21544589 DB_XREF=MI-P-A2-afg-h-04-1-UM.s1 CLONE=MI-P-A2-afg-h-04-1-UM TID=Ssc.4420.1 CNT=6 FEA=EST TIER=ConsEnd STK=4 UG=Ssc.4420 UG_TITLE=Transcribed locus REP_ORG=S. scrofa
Ssc.11043.1.A1_at	-	NM_018469	uncharacterized hypothalamus protein HT008	0.00472566	0.159293	8.16446	7.6918	1.60424	DOWN	0.117358	gb:AY102480.1 DB_XREF=gi:21586051 GEN=SLA-DRB TID=Ssc.210.1 CNT=168 FEA=FLmRNA TIER=FL+Stack STK=7 UG=Ssc.210 DEF=Sus scrofa MHC class II antigen (SLA-DRB) mRNA, SLA-DRB*gz allele, complete cds. PROD=MHC class II antigen FL=gb:AY135582.1 gb:AF464051.1 gb:AF464050.1 gb:AY247785.1 gb:AY247784.1 gb:AY135579.1 gb:AY126721.1 gb:AF464034.1 gb:AY135575.1 gb:AY243107.1 gb:AY243103.1 gb:AY191776.1 gb:AF46…
Ssc.25570.1.S1_at	-	NM_024896	KIAA1815	0.00478299	0.160661	7.22334	6.44517	2.17748	DOWN	0.146725	gb:BP463793 DB_XREF=gi:40482877 DB_XREF=BP463793 CLONE=UTR010068D11 TID=Ssc.6560.3 CNT=6 FEA=EST TIER=ConsEnd STK=0 UG=Ssc.6560 UG_TITLE=Transcribed locus, highly similar to NP_055385.2 ADP-ribosylation factor GTPase activating protein 3 (Homo sapiens) REP_ORG=S. scrofa
Ssc.4231.1.A1_at	-	NM_181435	C1q and tumor necrosis factor related protein 3	0.00481526	0.161073	5.22479	5.95774	0.480492	UP	0.803405	gb:CN154221 DB_XREF=gi:46168651 DB_XREF=941418 TID=Ssc.26574.1 CNT=1 FEA=EST TIER=ConsEnd STK=1 UG=Ssc.26574 UG_TITLE=Transcribed locus REP_ORG=S. scrofa
Ssc.10686.1.S1_at	-	NM_004956	ets variant gene 1	0.00483392	0.161073	7.07193	5.45747	5.02517	DOWN	0.11713	gb:NM_214129.1 DB_XREF=gi:47523061 GEN=CYCLT1 TID=Ssc.15879.1 CNT=3 FEA=FLmRNA TIER=FL STK=2 LL=397242 UG=Ssc.15879 DEF=Sus scrofa CysLT1 receptor (CYCLT1), mRNA. PROD=CysLT1 receptor FL=gb:NM_214129.1 gb:AB052686.1 REP_ORG=S. scrofa
Ssc.13817.1.A1_at	VDAC3	NM_005662	voltage-dependent anion channel 3	0.00484636	0.161073	7.8154	8.10857	0.745893	UP	0.131382	gb:CN158098 DB_XREF=gi:46172528 DB_XREF=946864 TID=Ssc.3237.1 CNT=13 FEA=EST TIER=Stack STK=8 UG=Ssc.3237 UG_TITLE=Transcribed locus, highly similar to NP_004897.2 Wilms tumor 1 associated protein (Homo sapiens) REP_ORG=S. scrofa
Ssc.7462.1.S1_at	-	NM_001693	ATPase; H+ transporting; lysosomal 5658kDa; V1 subunit B;	0.00485589	0.161073	7.46763	6.79177	1.96572	DOWN	0.586425	gb:CF366177 DB_XREF=gi:34169509 DB_XREF=836866 TID=Ssc.19004.1 CNT=1 FEA=EST TIER=ConsEnd STK=1 UG=Ssc.19004 UG_TITLE=Transcribed locus REP_ORG=S. scrofa
Ssc.3560.2.S1_a_at	C20orf27	NM_017874	chromosome 20 open reading frame 27	0.00486231	0.161073	5.99329	6.71633	0.485275	UP	0.294269	gb:CN159694 DB_XREF=gi:46174124 DB_XREF=948788 TID=Ssc.26763.1 CNT=2 FEA=EST TIER=ConsEnd STK=1 UG=Ssc.26763 UG_TITLE=Transcribed locus, moderately similar to NP_003829.1 fucose-1-phosphate guanylyltransferase (Homo sapiens) REP_ORG=S. scrofa
Ssc.16430.1.S1_at	-	NM_006016	CD164 antigen; sialomucin	0.00489984	0.161759	8.65077	8.37128	1.32246	DOWN	0.575464	gb:AJ663563 DB_XREF=gi:49347687 DB_XREF=AJ663563 CLONE=C0001062_G08 TID=Ssc.12334.1 CNT=6 FEA=EST TIER=ConsEnd STK=4 UG=Ssc.12334 UG_TITLE=Transcribed locus, highly similar to NP_005111.1 trinucleotide repeat containing 11 (THR-associated protein, 230kDa subunit) (Homo sapiens) REP_ORG=S. scrofa
Ssc.4049.1.S1_a_at	ZDHHC6	NM_022494	zinc finger; DHHC-type containing 6	0.00492686	0.162372	7.1148	6.84136	1.31448	DOWN	1.04551	gb:CN167115 DB_XREF=gi:46181545 DB_XREF=999220 TID=Ssc.27139.1 CNT=1 FEA=EST TIER=ConsEnd STK=1 UG=Ssc.27139 UG_TITLE=Transcribed locus, moderately similar to NP_057013.1 lipoyltransferase 1 (Homo sapiens) REP_ORG=S. scrofa
Ssc.2762.1.S1_at	SSR4	NM_006280	signal sequence receptor; delta	0.0049479	0.162591	9.40249	9.65513	0.776748	UP	0.102388	gb:BI399326 DB_XREF=gi:15178387 DB_XREF=MI-P-AY1-nrf-b-01-0-UI.s1 CLONE=MI-P-AY1-nrf-b-01-0-UI TID=Ssc.9921.1 CNT=2 FEA=EST TIER=ConsEnd STK=0 UG=Ssc.9921 UG_TITLE=Transcribed locus REP_ORG=S. scrofa
Ssc.30890.1.A1_s_at	ERCC3			0.00496322	0.162591	6.06517	6.61404	0.577604	UP	0.248293	gb:CO987215 DB_XREF=gi:51346489 DB_XREF=UMC-pd10en3-013-d07 TID=Ssc.30150.1 CNT=2 FEA=EST TIER=ConsEnd STK=2 UG=Ssc.30150 UG_TITLE=Transcribed locus REP_ORG=S. scrofa
Ssc.21976.1.S1_at	-			0.00496402	0.162591	5.46081	6.01513	0.574461	UP	0.774452	gb:X91690 DB_XREF=gi:995728 DB_XREF=SSIF5 CLONE=IF5 TID=Ssc.15224.1 CNT=4 FEA=EST TIER=ConsEnd STK=1 UG=Ssc.15224 UG_TITLE=Transcribed locus REP_ORG=S. scrofa
Ssc.30436.1.A1_at	C7orf46	NM_199136	hypothetical protein MGC72075	0.00496737	0.162591	6.80434	6.27795	1.6928	DOWN	0.146035	gb:CN029429 DB_XREF=gi:48723965 DB_XREF=UMC-pblivp1-018-c01 TID=Ssc.28420.1 CNT=3 FEA=EST TIER=ConsEnd STK=3 UG=Ssc.28420 UG_TITLE=Transcribed locus, highly similar to NP_057321.2 anaphase promoting complex subunit 5 (Homo sapiens) REP_ORG=S. scrofa
Ssc.18585.1.S1_at	GUSB	NM_000181	glucuronidase; beta	0.00502105	0.163512	6.77274	7.49464	0.485829	UP	0.152796	gb:CK451052 DB_XREF=gi:40798266 DB_XREF=904183 TID=Ssc.23890.1 CNT=6 FEA=EST TIER=ConsEnd STK=2 UG=Ssc.23890 UG_TITLE=Transcribed locus, highly similar to XP_127565.4 filamin, beta (Mus musculus) REP_ORG=S. scrofa
Ssc.28834.1.A1_at	KIAA1328	NM_020776	KIAA1328	0.00507445	0.164139	5.8523	6.2855	0.648429	UP	0.726499	gb:BP157502 DB_XREF=gi:40406975 DB_XREF=BP157502 CLONE=SPL010005C07 TID=Ssc.27918.2 CNT=5 FEA=EST TIER=ConsEnd STK=0 UG=Ssc.27918 UG_TITLE=Transcribed locus REP_ORG=S. scrofa
Ssc.15714.1.A1_at	-	NM_012286	mortality factor 4 like 2	0.00512102	0.164262	10.0942	9.87164	1.24928	DOWN	0.700003	gb:CN025998 DB_XREF=gi:48720534 DB_XREF=UMC-p4civp1-018-e01 TID=Ssc.28375.1 CNT=7 FEA=EST TIER=Stack STK=7 UG=Ssc.28375 UG_TITLE=Transcribed locus REP_ORG=S. scrofa
Ssc.17121.1.S1_at	TWIST1	NM_000474	twist homolog 1	0.00517939	0.165412	6.445	7.03077	0.556673	UP	0.17919	gb:CO939739 DB_XREF=gi:51306498 DB_XREF=UMC-pd20fet-019-a08 TID=Ssc.2099.1 CNT=10 FEA=EST TIER=ConsEnd STK=3 UG=Ssc.2099 UG_TITLE=Transcribed locus, highly similar to NP_004847.2 kinesin family member 23 (Homo sapiens) REP_ORG=S. scrofa
Ssc.5592.1.S1_at	FNTA	NM_002027	farnesyltransferase; CAAX box; alpha	0.0051913	0.165412	7.63582	7.90816	0.76159	UP	0.609316	gb:BQ599452 DB_XREF=gi:21546178 DB_XREF=MI-P-E6-ahj-d-02-1-UM.s1 CLONE=MI-P-E6-ahj-d-02-1-UM TID=Ssc.7786.1 CNT=1 FEA=EST TIER=ConsEnd STK=1 UG=Ssc.7786 UG_TITLE=Transcribed locus REP_ORG=S. scrofa
Ssc.3288.1.S1_at	SFT2D1	NM_145169	chromosome 6 open reading frame 83	0.00522722	0.165593	8.6865	8.43318	1.28829	DOWN	0.108168	gb:CN162545 DB_XREF=gi:46176975 DB_XREF=951938 TID=Ssc.26863.1 CNT=2 FEA=EST TIER=ConsEnd STK=1 UG=Ssc.26863 UG_TITLE=Transcribed locus REP_ORG=S. scrofa
Ssc.25207.1.A1_at	-	NM_000210	integrin; alpha 6	0.00523222	0.165593	9.00762	8.60531	1.49527	DOWN	0.291521	gb:BI402082 DB_XREF=gi:15181143 DB_XREF=MI-P-CP0-nvv-d-11-0-UI.s1 CLONE=MI-P-CP0-nvv-d-11-0-UI TID=Ssc.25175.3 CNT=6 FEA=EST TIER=ConsEnd STK=0 UG=Ssc.25175 UG_TITLE=Transcribed locus, moderately similar to NP_653202.1 chemokine-like factor super family 3 (Homo sapiens) REP_ORG=S. scrofa
Ssc.8395.1.A1_at	MYCBP2	NM_015057	MYC binding protein 2	0.00528199	0.166042	7.67041	7.23713	1.54232	DOWN	1.13774	gb:BF703034 DB_XREF=gi:11988442 DB_XREF=MI-P-E5-abn-d-08-1-UM.s1 CLONE=MI-P-E5-abn-d-08-1-UM TID=Ssc.7603.1 CNT=1 FEA=EST TIER=ConsEnd STK=0 UG=Ssc.7603 UG_TITLE=Transcribed locus REP_ORG=S. scrofa
Ssc.8557.1.A1_at	ST7L	NM_138729	suppression of tumorigenicity 7 like	0.00528846	0.166042	6.75559	6.35087	1.49888	DOWN	1.24188	gb:BQ602676 DB_XREF=gi:21549402 DB_XREF=MI-P-NA-aep-a-02-1-UM.s1 CLONE=MI-P-NA-aep-a-02-1-UM TID=Ssc.13550.1 CNT=1 FEA=EST TIER=ConsEnd STK=0 UG=Ssc.13550 UG_TITLE=Transcribed locus REP_ORG=S. scrofa
Ssc.24220.1.A1_at	N4BP1	NM_153029	Nedd4 binding protein 1	0.00532005	0.166042	6.8638	6.52493	1.40337	DOWN	1.05464	gb:BG608510 DB_XREF=gi:13658488 DB_XREF=307123 TID=Ssc.2243.1 CNT=11 FEA=EST TIER=ConsEnd STK=0 UG=Ssc.2243 UG_TITLE=Transcribed locus REP_ORG=S. scrofa
Ssc.31074.1.A1_at	-			0.00532758	0.166042	5.75376	7.01837	0.282349	UP	0.452069	gb:CN025467 DB_XREF=gi:48720003 DB_XREF=UMC-p4civp1-009-f07 TID=Ssc.28340.1 CNT=2 FEA=EST TIER=ConsEnd STK=2 UG=Ssc.28340 UG_TITLE=Transcribed locus, highly similar to NP_002730.1 protein kinase C, gamma (Homo sapiens) REP_ORG=S. scrofa
Ssc.22778.1.S1_at	-			0.0053318	0.166042	6.39919	5.69564	2.02091	DOWN	0.185364	gb:X91731 DB_XREF=gi:995862 DB_XREF=SSD72 CLONE=D72 TID=Ssc.21107.1 CNT=3 FEA=EST TIER=ConsEnd STK=1 UG=Ssc.21107 UG_TITLE=Transcribed locus, highly similar to NP_001737.1 calnexin (Homo sapiens) REP_ORG=S. scrofa
Ssc.19203.3.S1_at	-			0.00533204	0.166042	6.36543	6.07094	1.34244	DOWN	0.107045	gb:CN165828 DB_XREF=gi:46180258 DB_XREF=996663 TID=Ssc.21512.1 CNT=4 FEA=EST TIER=ConsEnd STK=2 UG=Ssc.21512 UG_TITLE=Transcribed locus REP_ORG=S. scrofa
Ssc.183.1.S1_at	GSTO1	NM_004832	glutathione S-transferase omega 1	0.00539412	0.166786	6.79469	7.78724	0.370631	UP	0.868981	gb:CK465031 DB_XREF=gi:40836312 DB_XREF=936101 TID=Ssc.24877.1 CNT=9 FEA=EST TIER=ConsEnd STK=2 UG=Ssc.24877 UG_TITLE=Transcribed locus REP_ORG=S. scrofa
Ssc.2878.1.A1_at	-	NM_002577	p21	0.00543418	0.166786	7.72539	7.46167	1.30177	DOWN	0.253617	gb:BI342996 DB_XREF=gi:15036285 DB_XREF=371001 TID=Ssc.26414.2 CNT=5 FEA=EST TIER=ConsEnd STK=0 UG=Ssc.26414 UG_TITLE=Transcribed locus, highly similar to NP_067474.1 WD repeat domain 8 (Mus musculus) REP_ORG=S. scrofa
Ssc.24995.1.S1_at	TMEM66	NM_016127	hypothetical protein MGC8721	0.00544161	0.166786	9.18982	8.8343	1.42693	DOWN	0.267489	gb:BF703627 DB_XREF=gi:11989035 DB_XREF=MI-P-H1-abl-g-01-1-UM.s1 CLONE=MI-P-H1-abl-g-01-1-UM TID=Ssc.1210.1 CNT=9 FEA=EST TIER=ConsEnd STK=0 UG=Ssc.1210 UG_TITLE=Transcribed locus, highly similar to NP_786924.1 chromosome 14 open reading frame 130 (Homo sapiens) REP_ORG=S. scrofa
Ssc.231.1.S2_at	FDX1	NM_004109	ferredoxin 1	0.00544256	0.166786	5.79025	5.24698	1.72163	DOWN	0.705327	gb:CF175886 DB_XREF=gi:33287662 DB_XREF=799894 TID=Ssc.26187.1 CNT=2 FEA=EST TIER=ConsEnd STK=1 UG=Ssc.26187 UG_TITLE=Transcribed locus REP_ORG=S. scrofa
Ssc.7564.1.A1_at	-			0.00545144	0.166786	5.55449	6.43046	0.416457	UP	0.832977	gb:CF366122 DB_XREF=gi:34169401 DB_XREF=836809 TID=Ssc.19499.1 CNT=1 FEA=EST TIER=ConsEnd STK=1 UG=Ssc.19499 UG_TITLE=Transcribed locus, moderately similar to NP_055792.1 apoptotic chromatin condensation inducer 1 (Homo sapiens) REP_ORG=S. scrofa
Ssc.18099.1.A1_at	CC2D2A	XM_106386	KIAA1345 protein	0.00546285	0.16687	5.21362	5.73891	0.591382	UP	0.76137	gb:CN160223 DB_XREF=gi:46174653 DB_XREF=949388 TID=Ssc.16637.1 CNT=19 FEA=EST TIER=ConsEnd STK=2 UG=Ssc.16637 UG_TITLE=Transcribed locus, highly similar to NP_000009.1 acyl-Coenzyme A dehydrogenase, very long chain (Homo sapiens) REP_ORG=S. scrofa
Ssc.3893.1.S1_at	-			0.00548515	0.167139	6.26136	6.84354	0.558681	UP	0.187904	gb:CK455129 DB_XREF=gi:40802343 DB_XREF=915676 TID=Ssc.24050.1 CNT=2 FEA=EST TIER=ConsEnd STK=1 UG=Ssc.24050 UG_TITLE=Transcribed locus REP_ORG=S. scrofa
Ssc.4407.1.A1_at	-	NM_015296	dedicator of cytokinesis 9	0.0054974	0.167139	8.02273	7.76505	1.29393	DOWN	0.431004	gb:CN032562 DB_XREF=gi:48727098 DB_XREF=UMC-pgvo4-011-h02 TID=Ssc.27986.1 CNT=1 FEA=EST TIER=ConsEnd STK=1 UG=Ssc.27986 UG_TITLE=Transcribed locus REP_ORG=S. scrofa
Ssc.1279.1.A1_at	FAM63A	NM_018379	family with sequence similarity 63; member A	0.00551121	0.167283	6.24254	6.47827	0.789998	UP	0.52028	gb:CN164836 DB_XREF=gi:46179266 DB_XREF=995216 TID=Ssc.1881.1 CNT=88 FEA=EST TIER=Stack STK=16 UG=Ssc.1881 UG_TITLE=Transcribed locus, highly similar to XP_213456.2 similar to Protein translation factor SUI1 homolog (Rattus norvegicus) REP_ORG=S. scrofa
Ssc.2756.1.A1_at	MRPL22	NM_014180	mitochondrial ribosomal protein L22	0.0056406	0.16881	7.44419	7.97472	0.588294	UP	0.148891	gb:BI402102 DB_XREF=gi:15181163 DB_XREF=MI-P-CP0-nvv-g-01-0-UI.s1 CLONE=MI-P-CP0-nvv-g-01-0-UI TID=Ssc.2737.1 CNT=2 FEA=EST TIER=ConsEnd STK=0 UG=Ssc.2737 UG_TITLE=Transcribed locus REP_ORG=S. scrofa
Ssc.5825.1.S1_at	-	NM_021215	chromosome 20 open reading frame 77	0.00567142	0.168913	6.45982	6.24201	1.24335	DOWN	0.337328	gb:CO953635 DB_XREF=gi:51330684 DB_XREF=UMC-pnatal3-001-f03 TID=Ssc.29305.1 CNT=1 FEA=EST TIER=ConsEnd STK=1 UG=Ssc.29305 UG_TITLE=Transcribed locus REP_ORG=S. scrofa
Ssc.1145.1.S1_at	-			0.00567919	0.168913	7.15212	6.86457	1.33316	DOWN	0.183225	gb:AJ567917.1 DB_XREF=gi:32170388 TID=Ssc.17344.1 CNT=10 FEA=mRNA TIER=ConsEnd STK=0 LL=397627 UG_GENE=POFUT1 UG=Ssc.17344 UG_TITLE=Protein-O-fucosyltransferase DEF=Sus scrofa partial mRNA for protein-O-fucosyltransferase (POFUT1 gene). REP_ORG=S. scrofa
Ssc.2169.1.S1_at	PTP4A1	NM_003463	protein tyrosine phosphatase type IVA; member 1	0.00571077	0.169589	9.55918	9.05077	1.66265	DOWN	0.11796	gb:CF359760 DB_XREF=gi:34156806 DB_XREF=821031 TID=Ssc.26130.1 CNT=6 FEA=EST TIER=ConsEnd STK=1 UG=Ssc.26130 UG_TITLE=Transcribed locus, highly similar to NP_060218.1 hypothetical protein FLJ20291 (Homo sapiens) REP_ORG=S. scrofa
Ssc.10015.1.A1_at	-			0.00577182	0.170611	8.04278	7.62062	1.52525	DOWN	0.158621	gi:5835862-5 TID=SscAffx.37.1 CNT=1 FEA=mRNA TIER=ConsEnd STK=0 NOTE=sequence(s) not in UniGene DEF=Sus scrofa mitochondrion, complete genome. CDS=8959..9162 product=ATP synthase F0 subunit 8 gene=ATP8 protein_id=NP_008638.1s db_xref=GeneID:808505
Ssc.911.2.A1_at	-	NM_014612	chromosome 9 open reading frame 10	0.00584492	0.171192	8.33685	7.93157	1.49972	DOWN	0.329735	gb:BI403997 DB_XREF=gi:15183150 DB_XREF=MI-P-CP1-nwv-b-10-0-UI.s1 CLONE=MI-P-CP1-nwv-b-10-0-UI TID=Ssc.12870.1 CNT=1 FEA=EST TIER=ConsEnd STK=0 UG=Ssc.12870 UG_TITLE=Transcribed locus REP_ORG=S. scrofa
Ssc.26550.1.A1_at	MED14	NM_004229	cofactor required for Sp1 transcriptional activation; subu	0.00586074	0.171394	6.3723	5.99895	1.45259	DOWN	0.130546	gb:BI403263 DB_XREF=gi:15182324 DB_XREF=MI-P-CP1-nwn-e-11-0-UI.s1 CLONE=MI-P-CP1-nwn-e-11-0-UI TID=Ssc.12680.1 CNT=4 FEA=EST TIER=ConsEnd STK=0 UG=Ssc.12680 UG_TITLE=Transcribed locus REP_ORG=S. scrofa
Ssc.8779.1.A1_at	-			0.00588883	0.171693	6.59962	6.98071	0.683122	UP	0.519384	gb:BQ601103 DB_XREF=gi:21547829 DB_XREF=MI-P-H1-afm-b-08-1-UM.s1 CLONE=MI-P-H1-afm-b-08-1-UM TID=Ssc.8166.1 CNT=1 FEA=EST TIER=ConsEnd STK=0 UG=Ssc.8166 UG_TITLE=Transcribed locus REP_ORG=S. scrofa
Ssc.19068.1.A1_at	-			0.00596344	0.172438	6.07793	5.06948	2.74133	DOWN	0.219827	gb:CF362278 DB_XREF=gi:34161779 DB_XREF=829538 TID=Ssc.19535.1 CNT=4 FEA=EST TIER=ConsEnd STK=2 UG=Ssc.19535 UG_TITLE=Transcribed locus REP_ORG=S. scrofa
Ssc.1357.1.S1_at	RPS17	NM_001021	ribosomal protein S17	0.0059664	0.172438	10.4322	10.5202	0.915757	UP	0.182238	gb:CF180783 DB_XREF=gi:33292559 DB_XREF=815937 TID=Ssc.1190.1 CNT=17 FEA=EST TIER=Stack STK=9 UG=Ssc.1190 UG_TITLE=Transcribed locus, highly similar to NP_004478.1 golgi autoantigen, golgin subfamily b, macrogolgin (with transmembrane signal), 1 (Homo sapiens) REP_ORG=S. scrofa
Ssc.7319.1.A1_at	-	XM_087353	KIAA0794 protein	0.0059772	0.172438	6.36045	5.92324	1.54839	DOWN	0.90849	gb:CF363122 DB_XREF=gi:34163454 DB_XREF=830955 TID=Ssc.18770.1 CNT=1 FEA=EST TIER=ConsEnd STK=1 UG=Ssc.18770 UG_TITLE=Transcribed locus REP_ORG=S. scrofa
Ssc.13453.3.A1_at	-	NM_018283	nudix	0.00603271	0.173335	5.84756	6.30037	0.635838	UP	0.123833	gb:CK466474 DB_XREF=gi:40837751 DB_XREF=937684 TID=Ssc.1108.1 CNT=27 FEA=EST TIER=Stack STK=9 UG=Ssc.1108 UG_TITLE=Transcribed locus, highly similar to NP_055037.1 NADH dehydrogenase (ubiquinone) 1 alpha subcomplex, 8, 19kDa (Homo sapiens) REP_ORG=S. scrofa
Ssc.1297.1.S1_at	TPI1	NM_000365	triosephosphate isomerase 1	0.00603519	0.173335	7.91205	8.51308	0.548242	UP	0.947918	gb:BX666080 DB_XREF=gi:37855813 DB_XREF=BX666080 CLONE=scag0006c.f.05 TID=Ssc.4490.1 CNT=26 FEA=EST TIER=Stack STK=14 UG=Ssc.4490 UG_TITLE=Transcribed locus, moderately similar to NP_004846.3 phosphatidylinositol glycan, class B (Homo sapiens) REP_ORG=S. scrofa
Ssc.8999.1.A1_at	-	NM_001020658	pumilio homolog 1	0.00603535	0.173335	7.95943	7.68005	1.3223	DOWN	0.412604	gb:BI185480 DB_XREF=gi:14659889 DB_XREF=UNL-P-FN-cw-d-10-0-UNL.s1 CLONE=UNL-P-FN-cw-d-10-0-UNL TID=Ssc.11867.1 CNT=1 FEA=EST TIER=ConsEnd STK=0 UG=Ssc.11867 UG_TITLE=Transcribed locus REP_ORG=S. scrofa
Ssc.26651.1.S1_at	CYP39A1	NM_016593	cytochrome P450; family 39; subfamily A; polypeptide 1	0.00606364	0.173427	5.82268	6.53069	0.492621	UP	0.0426458	gb:CB477749 DB_XREF=gi:29284135 DB_XREF=jns25_E09.f TID=Ssc.960.2 CNT=4 FEA=EST TIER=ConsEnd STK=0 UG=Ssc.960 UG_TITLE=Transcribed locus REP_ORG=S. scrofa
Ssc.4109.1.S1_at	-	NM_020860	stromal interaction molecule 2	0.00606565	0.173427	6.10286	5.47736	1.86919	DOWN	0.134971	gb:CK463829 DB_XREF=gi:40835110 DB_XREF=934762 TID=Ssc.24724.1 CNT=1 FEA=EST TIER=ConsEnd STK=1 UG=Ssc.24724 UG_TITLE=Transcribed locus, moderately similar to NP_443111.3 c-Mpl binding protein (Homo sapiens) REP_ORG=S. scrofa
Ssc.13452.1.A1_at	-			0.00612606	0.173442	4.6826	5.20774	0.591472	UP	0.10799	gb:CN161261 DB_XREF=gi:46175691 DB_XREF=950538 TID=Ssc.12457.1 CNT=35 FEA=EST TIER=Stack STK=9 UG=Ssc.12457 UG_TITLE=Transcribed locus, highly similar to NP_057269.1 hematological and neurological expressed 1 (Homo sapiens) REP_ORG=S. scrofa
Ssc.9537.1.S1_at	-	NM_012342	BMP and activin membrane-bound inhibitor homolog	0.00612694	0.173442	7.08481	6.40282	1.97783	DOWN	0.585197	gb:BI401943 DB_XREF=gi:15181004 DB_XREF=MI-P-CP0-nvt-g-01-0-UI.s1 CLONE=MI-P-CP0-nvt-g-01-0-UI TID=Ssc.17178.1 CNT=1 FEA=EST TIER=ConsEnd STK=0 UG=Ssc.17178 UG_TITLE=Transcribed locus REP_ORG=S. scrofa
Ssc.786.1.S1_at	CPSF3	NM_016207	cleavage and polyadenylation specific factor 3; 73kDa	0.00613787	0.173442	4.37982	5.84621	0.230759	UP	0.493593	gb:CF360200 DB_XREF=gi:34157676 DB_XREF=821509 TID=Ssc.3730.2 CNT=1 FEA=EST TIER=ConsEnd STK=1 UG=Ssc.3730 UG_TITLE=Transcribed locus, highly similar to NP_060678.1 ethanolamine kinase 2 (Homo sapiens) REP_ORG=S. scrofa
Ssc.4022.1.S1_at	ATXN7L3	XM_373538	similar to microtubule-associated proteins 1A1	0.00614899	0.173486	7.90878	8.27232	0.695216	UP	0.843199	gb:CN165619 DB_XREF=gi:46180049 DB_XREF=996053 TID=Ssc.27016.1 CNT=2 FEA=EST TIER=ConsEnd STK=1 UG=Ssc.27016 UG_TITLE=Transcribed locus REP_ORG=S. scrofa
Ssc.5804.1.S1_a_at	PSMD12	NM_002816	proteasome	0.00617728	0.173769	7.33422	6.97379	1.43394	DOWN	0.632131	gb:CO994207 DB_XREF=gi:51353481 DB_XREF=UMC-pd0fol-012-d10 TID=Ssc.30577.1 CNT=1 FEA=EST TIER=ConsEnd STK=1 UG=Ssc.30577 UG_TITLE=Transcribed locus REP_ORG=S. scrofa
Ssc.21187.3.S1_at	-	NM_005119	thyroid hormone receptor associated protein 3	0.00622401	0.173769	5.90979	5.68514	1.25188	DOWN	0.558133	gb:CN153569 DB_XREF=gi:46167999 DB_XREF=940700 TID=Ssc.21430.1 CNT=6 FEA=EST TIER=ConsEnd STK=1 UG=Ssc.21430 UG_TITLE=Transcribed locus REP_ORG=S. scrofa
Ssc.18172.1.A1_a_at	POLR2F	NM_021974	polymerase	0.00625353	0.173769	8.02872	8.53047	0.605472	UP	0.251698	gb:CK456619 DB_XREF=gi:40803833 DB_XREF=920856 TID=Ssc.3519.1 CNT=13 FEA=EST TIER=ConsEnd STK=2 UG=Ssc.3519 UG_TITLE=Transcribed locus REP_ORG=S. scrofa
Ssc.5741.1.S1_at	PRMT7	NM_019023	protein arginine N-methyltransferase 7	0.00625476	0.173769	6.57132	7.02115	0.63774	UP	0.0813899	gb:BQ597648 DB_XREF=gi:21544374 DB_XREF=MI-P-A2-afd-d-08-1-UM.s1 CLONE=MI-P-A2-afd-d-08-1-UM TID=Ssc.17142.1 CNT=1 FEA=EST TIER=ConsEnd STK=0 UG=Ssc.17142 UG_TITLE=Transcribed locus REP_ORG=S. scrofa
Ssc.1618.1.A1_at	-			0.0062647	0.173769	6.38393	6.84306	0.63183	UP	0.192361	gb:CF180711 DB_XREF=gi:33292487 DB_XREF=815858 TID=Ssc.18251.1 CNT=16 FEA=EST TIER=ConsEnd STK=4 UG=Ssc.18251 UG_TITLE=Transcribed locus, highly similar to XP_129075.3 expressed sequence AI428855 (Mus musculus) REP_ORG=S. scrofa
Ssc.26071.1.S1_at	-	NM_022831	chromosome 1 open reading frame 80	0.00626754	0.173769	7.09115	7.45361	0.695963	UP	0.132974	gb:BF703659 DB_XREF=gi:11989067 DB_XREF=MI-P-E4-abp-a-12-1-UM.s1 CLONE=MI-P-E4-abp-a-12-1-UM TID=Ssc.3271.1 CNT=5 FEA=EST TIER=ConsEnd STK=0 UG=Ssc.3271 UG_TITLE=Transcribed locus REP_ORG=S. scrofa
Ssc.11673.2.S1_at	UBE2E3	NM_006357	ubiquitin-conjugating enzyme E2E 3	0.00629805	0.174336	6.98667	7.29233	0.736641	UP	0.84992	gb:BX668048 DB_XREF=gi:37976219 DB_XREF=BX668048 CLONE=scac0025i.m.24 TID=Ssc.16261.1 CNT=2 FEA=mRNA TIER=ConsEnd STK=0 LL=403110 UG_GENE=CYP2C36 UG=Ssc.16261 UG_TITLE=Cytochrome P450 2C36 REP_ORG=S. scrofa
Ssc.1015.1.S1_at	ANXA5	NM_001154	annexin A5	0.00636189	0.17484	9.46653	9.67497	0.811857	UP	0.443694	gb:NM_214195.1 DB_XREF=gi:47523475 GEN=AMY2B TID=Ssc.6009.1 CNT=20 FEA=FLmRNA TIER=FL+Stack STK=11 LL=397397 UG=Ssc.6009 DEF=Sus scrofa alpha-amylase (AMY2B), mRNA. PROD=alpha-amylase FL=gb:NM_214195.1 gb:AF064742.1 REP_ORG=S. scrofa
Ssc.2969.1.S1_at	PYCR1	NM_006907	pyrroline-5-carboxylate reductase 1	0.00636384	0.17484	5.69917	6.67162	0.378158	UP	0.873705	gb:BP440140 DB_XREF=gi:40430207 DB_XREF=BP440140 CLONE=LNG010027H03 TID=Ssc.23640.1 CNT=3 FEA=EST TIER=ConsEnd STK=0 UG=Ssc.23640 UG_TITLE=Transcribed locus REP_ORG=S. scrofa
Ssc.31176.1.A1_at	TCN2	NM_000355	transcobalamin II; macrocytic anemia	0.0063815	0.17484	6.18032	6.73914	0.571887	UP	0.526893	gb:CN026922 DB_XREF=gi:48721458 DB_XREF=UMC-p4civv1-009-g06 TID=Ssc.14281.3 CNT=2 FEA=EST TIER=ConsEnd STK=2 UG=Ssc.14281 UG_TITLE=Transcribed locus REP_ORG=S. scrofa
Ssc.26482.1.A1_at	ECHDC2	NM_018281	enoyl Coenzyme A hydratase domain containing 2	0.0064133	0.17484	5.61428	6.38209	0.464029	UP	0.601442	gb:BI405057 DB_XREF=gi:15184270 DB_XREF=MI-P-NA-aei-e-05-1-UM.s1.ab1 CLONE=MI-P-NA-aei-e-05-1-UM.ab1 TID=Ssc.13387.1 CNT=4 FEA=EST TIER=ConsEnd STK=0 UG=Ssc.13387 UG_TITLE=Transcribed locus REP_ORG=S. scrofa
Ssc.24857.1.S1_at	-	NM_020830	WD repeat and FYVE domain containing 1	0.00643546	0.17484	6.44414	5.77061	1.96116	DOWN	0.0585376	gb:BF711143 DB_XREF=gi:12010620 DB_XREF=MI-P-AY1-nrc-e-04-0-UI.s1 CLONE=MI-P-AY1-nrc-e-04-0-UI TID=Ssc.9651.1 CNT=7 FEA=EST TIER=ConsEnd STK=0 UG=Ssc.9651 UG_TITLE=Transcribed locus, highly similar to NP_058848.1 ribosomal protein S17 (Rattus norvegicus) REP_ORG=S. scrofa
Ssc.23192.2.S1_a_at	DCXR	NM_016286	dicarbonylL-xylulose reductase	0.00643727	0.17484	4.69657	5.7484	0.349296	UP	0.447209	gb:CN165949 DB_XREF=gi:46180379 DB_XREF=996800 TID=Ssc.27042.1 CNT=2 FEA=EST TIER=ConsEnd STK=1 UG=Ssc.27042 UG_TITLE=Transcribed locus REP_ORG=S. scrofa
Ssc.23846.1.S1_at	ZNF7	NM_003416	zinc finger protein 7	0.00644265	0.17484	5.79731	5.38777	1.50614	DOWN	1.00755	gb:CO949684 DB_XREF=gi:51326630 DB_XREF=UMC-p8mm4-020-g03 TID=Ssc.18572.2 CNT=103 FEA=EST TIER=ConsEnd STK=0 UG=Ssc.18572 UG_TITLE=Transcribed locus, weakly similar to NP_002501.1 glycoprotein (transmembrane) nmb (Homo sapiens) REP_ORG=S. scrofa
Ssc.30491.1.A1_at	-	NM_004483	glycine cleavage system protein H	0.00646951	0.175018	7.02708	7.34189	0.729922	UP	0.141723	gb:CK457587 DB_XREF=gi:40828868 DB_XREF=921896 TID=Ssc.27286.1 CNT=4 FEA=EST TIER=ConsEnd STK=2 UG=Ssc.27286 UG_TITLE=Transcribed locus REP_ORG=S. scrofa
Ssc.10763.1.A1_at	-			0.0065373	0.175917	6.12976	5.65844	1.60211	DOWN	0.288451	gb:NM_214121.1 DB_XREF=gi:47523049 GEN=GAX TID=Ssc.15833.1 CNT=2 FEA=FLmRNA TIER=FL STK=2 LL=397222 UG=Ssc.15833 DEF=Sus scrofa growth arrest homeobox transcription factor GAX (GAX), mRNA. PROD=growth arrest homeobox transcription factor GAX FL=gb:AF295686.1 gb:NM_214121.1 REP_ORG=S. scrofa
Ssc.25858.1.S1_at	-			0.00657371	0.176166	5.5065	6.10792	0.54803	UP	0.113109	gb:BI337795 DB_XREF=gi:15031078 DB_XREF=361338 TID=Ssc.26385.1 CNT=5 FEA=EST TIER=ConsEnd STK=0 UG=Ssc.26385 UG_TITLE=Transcribed locus REP_ORG=S. scrofa
Ssc.31095.1.A1_at	-			0.00657912	0.176166	4.78092	5.64746	0.420404	UP	0.319361	gb:CF360438 DB_XREF=gi:34158144 DB_XREF=821768 TID=Ssc.17850.1 CNT=2 FEA=EST TIER=ConsEnd STK=2 UG=Ssc.17850 UG_TITLE=Transcribed locus REP_ORG=S. scrofa
Ssc.3761.1.A1_at	PLA2G6	NM_003560	phospholipase A2; group VI	0.00658374	0.176166	9.49617	8.66128	2.30455	DOWN	0.768275	gb:CK449294 DB_XREF=gi:40796508 DB_XREF=892850 TID=Ssc.22477.1 CNT=2 FEA=EST TIER=ConsEnd STK=1 UG=Ssc.22477 UG_TITLE=Transcribed locus REP_ORG=S. scrofa
Ssc.1892.1.S1_at	SYPL1	NM_182715	synaptophysin-like 1	0.00658627	0.176166	9.39081	9.0984	1.33966	DOWN	0.259419	gb:CN152919 DB_XREF=gi:46167349 DB_XREF=939964 TID=Ssc.6359.1 CNT=4 FEA=EST TIER=ConsEnd STK=2 UG=Ssc.6359 UG_TITLE=Transcribed locus REP_ORG=S. scrofa
Ssc.324.1.S1_a_at	JAK2	NM_004972	Janus kinase 2	0.00660191	0.176166	5.62134	5.04755	1.77498	DOWN	0.986516	gb:BX666072 DB_XREF=gi:37855805 DB_XREF=BX666072 CLONE=scag0006c.e.05 TID=Ssc.22620.1 CNT=2 FEA=EST TIER=ConsEnd STK=1 UG=Ssc.22620 UG_TITLE=Transcribed locus, moderately similar to NP_001538.3 interferon-induced protein with tetratricopeptide repeats 2 (Homo sapiens) REP_ORG=S. scrofa
Ssc.2950.1.S1_at	MRPL17	NM_022061	mitochondrial ribosomal protein L17	0.00661071	0.176166	7.99827	8.38942	0.676284	UP	0.806854	gb:BI346743 DB_XREF=gi:15040032 DB_XREF=376047 TID=Ssc.26160.1 CNT=3 FEA=EST TIER=ConsEnd STK=0 UG=Ssc.26160 UG_TITLE=Transcribed locus, moderately similar to NP_775852.1 hypothetical protein FLJ90231 (Homo sapiens) REP_ORG=S. scrofa
Ssc.21660.1.A1_at	GCC2	NM_181453	GRIP and coiled-coil domain containing 2	0.00669092	0.177075	6.25535	6.65347	0.671581	UP	0.292345	gb:BX676153 DB_XREF=gi:38010288 DB_XREF=BX676153 CLONE=scac0036i.p.21 TID=Ssc.20725.1 CNT=6 FEA=EST TIER=ConsEnd STK=1 UG=Ssc.20725 UG_TITLE=Transcribed locus REP_ORG=S. scrofa
Ssc.29311.1.A1_at	-	NM_022780	hypothetical protein FLJ13910	0.00671578	0.177489	6.2475	5.41785	2.29252	DOWN	0.773432	gb:BI340460 DB_XREF=gi:15033746 DB_XREF=365737 TID=Ssc.17818.1 CNT=4 FEA=EST TIER=ConsEnd STK=0 UG=Ssc.17818 UG_TITLE=Transcribed locus REP_ORG=S. scrofa
Ssc.8529.1.A1_at	-	NM_004926	zinc finger protein 36; C3H type-like 1	0.00679023	0.177727	9.48518	9.11139	1.45324	DOWN	0.110802	gb:BQ604943 DB_XREF=gi:21551669 DB_XREF=MI-P-CP1-nzd-f-21-0-UI.s1 CLONE=MI-P-CP1-nzd-f-21-0-UI TID=Ssc.13244.1 CNT=1 FEA=EST TIER=ConsEnd STK=0 UG=Ssc.13244 UG_TITLE=Transcribed locus, weakly similar to NP_899115.1 RIKEN cDNA 4931440L10 gene (Mus musculus) REP_ORG=S. scrofa
Ssc.18680.1.A1_at	C21orf51	NM_058182	chromosome 21 open reading frame 51	0.00681052	0.177792	6.52385	7.09209	0.566523	UP	0.904993	gb:CO941903 DB_XREF=gi:51308666 DB_XREF=UMC-peov3-011-c12 TID=Ssc.30896.1 CNT=5 FEA=EST TIER=ConsEnd STK=2 UG=Ssc.30896 UG_TITLE=Transcribed locus REP_ORG=S. scrofa
Ssc.2167.3.A1_at	-			0.00682079	0.177818	7.46319	6.81523	1.91164	DOWN	0.644536	gb:CN153488 DB_XREF=gi:46167918 DB_XREF=940610 TID=Ssc.10743.1 CNT=6 FEA=EST TIER=ConsEnd STK=1 UG=Ssc.10743 UG_TITLE=Transcribed locus, highly similar to NP_004563.1 plakophilin 2 (Homo sapiens) REP_ORG=S. scrofa
Ssc.14141.1.A1_at	-	NM_032233	chromosome 14 open reading frame 154	0.00687333	0.178461	7.14363	6.98388	1.17321	DOWN	0.110622	gb:CN163161 DB_XREF=gi:46177591 DB_XREF=952633 TID=Ssc.17181.1 CNT=20 FEA=EST TIER=Stack STK=7 UG=Ssc.17181 UG_TITLE=Transcribed locus, highly similar to NP_757385.1 synovial apoptosis inhibitor 1, synoviolin (Homo sapiens) REP_ORG=S. scrofa
Ssc.22259.1.A1_at	-	NM_003010	mitogen-activated protein kinase kinase 4	0.00690356	0.179004	7.12999	6.82674	1.35426	DOWN	0.17704	gb:CN153329 DB_XREF=gi:46167759 DB_XREF=940436 TID=Ssc.26612.1 CNT=3 FEA=EST TIER=ConsEnd STK=1 UG=Ssc.26612 UG_TITLE=Transcribed locus, weakly similar to NP_699175.1 chromosome 6 open reading frame 141 (Homo sapiens) REP_ORG=S. scrofa
Ssc.4434.1.S1_at	CALML4	NM_033429	calmodulin-like 4	0.00694117	0.179345	6.04079	6.73137	0.50129	UP	0.668702	gb:CO949468 DB_XREF=gi:51326414 DB_XREF=UMC-p8mm4-018-a01 TID=Ssc.30085.1 CNT=1 FEA=EST TIER=ConsEnd STK=1 UG=Ssc.30085 UG_TITLE=Transcribed locus REP_ORG=S. scrofa
Ssc.15439.1.A1_at	-	NM_145033	chromosome 21 open reading frame 100	0.00694471	0.179345	6.87024	7.23744	0.69267	UP	1.22452	gb:CO951983 DB_XREF=gi:51328991 DB_XREF=UMC-pd12fol-018-a10 TID=Ssc.12356.1 CNT=7 FEA=EST TIER=Stack STK=6 UG=Ssc.12356 UG_TITLE=Transcribed locus, highly similar to NP_077291.1 chromosome 7 open reading frame 23 (Homo sapiens) REP_ORG=S. scrofa
Ssc.6371.1.A1_at	-	NM_183079	prion protein	0.00697688	0.179612	8.59498	7.98155	1.84675	DOWN	0.320014	gb:BI181471 DB_XREF=gi:14655880 DB_XREF=UNL-P-FN-ak-e-08-0-UNL.s1 CLONE=UNL-P-FN-ak-e-08-0-UNL TID=Ssc.15156.2 CNT=1 FEA=EST TIER=ConsEnd STK=1 UG=Ssc.15156 UG_TITLE=Transcribed locus, moderately similar to XP_345816.1 similar to RIKEN cDNA 4921537D05 (Rattus norvegicus) REP_ORG=S. scrofa
Ssc.2008.2.S1_at	KTELC1	NM_152305	x 010 protein	0.00699243	0.179612	6.10588	5.41287	1.99973	DOWN	0.881997	gb:CN026918 DB_XREF=gi:48721454 DB_XREF=UMC-p4civv1-009-g02 TID=Ssc.28243.1 CNT=2 FEA=EST TIER=ConsEnd STK=2 UG=Ssc.28243 UG_TITLE=Transcribed locus, highly similar to NP_783590.1 histone 1, H2ah (Mus musculus) REP_ORG=S. scrofa
Ssc.24300.1.S1_at	MRPL45	NM_032351	mitochondrial ribosomal protein L45	0.0070254	0.180218	6.88867	7.11058	0.800988	UP	0.341845	gb:BQ604008 DB_XREF=gi:21550734 DB_XREF=MI-P-CP1-nza-l-04-0-UI.s1 CLONE=MI-P-CP1-nza-l-04-0-UI TID=Ssc.4426.1 CNT=14 FEA=EST TIER=ConsEnd STK=0 UG=Ssc.4426 UG_TITLE=Transcribed locus, moderately similar to NP_005882.1 acetyl-Coenzyme A acetyltransferase 2 (acetoacetyl Coenzyme A thiolase) (Homo sapiens) REP_ORG=S. scrofa
Ssc.28297.1.A1_at	-			0.0071036	0.181217	5.39694	4.71805	1.97169	DOWN	0.54814	gb:BP151557 DB_XREF=gi:40401030 DB_XREF=BP151557 CLONE=OVRM10012F05 TID=Ssc.19823.3 CNT=8 FEA=EST TIER=ConsEnd STK=0 UG=Ssc.19823 UG_TITLE=Transcribed locus, moderately similar to NP_006710.2 actin binding LIM protein 1 (Homo sapiens) REP_ORG=S. scrofa
Ssc.10632.1.A1_at	-	NM_015235	cleavage stimulation factor; 3 pre-RNA; subunit 2; 64kDa;	0.00710968	0.181217	7.13192	6.90043	1.26047	DOWN	0.849632	gb:NM_214179.1 DB_XREF=gi:47523441 GEN=SF-1 TID=Ssc.16099.1 CNT=5 FEA=FLmRNA TIER=FL STK=2 LL=397368 UG=Ssc.16099 DEF=Sus scrofa steroidogenic factor-1 SF-1 (SF-1), mRNA. PROD=steroidogenic factor-1 SF-1 FL=gb:NM_214179.1 gb:U84399.1 REP_ORG=S. scrofa
Ssc.1160.1.S1_at	PSMC3	NM_002804	proteasome	0.00711598	0.181217	8.06162	8.31489	0.776264	UP	0.533345	gb:U56425.1 DB_XREF=gi:2979506 TID=Ssc.16075.1 CNT=2 FEA=mRNA TIER=ConsEnd STK=0 LL=397355 UG_GENE=ADRB1 UG=Ssc.16075 UG_TITLE=Beta 1 adrenergic protein DEF=Sus scrofa beta 1 adrenergic protein mRNA, partial cds. REP_ORG=S. scrofa
Ssc.7446.1.S1_a_at	PPID	NM_005038	peptidylprolyl isomerase D	0.00711864	0.181217	7.5711	7.17491	1.48615	DOWN	0.277906	gb:CF365324 DB_XREF=gi:34167791 DB_XREF=835943 TID=Ssc.18966.1 CNT=1 FEA=EST TIER=ConsEnd STK=1 UG=Ssc.18966 UG_TITLE=Transcribed locus, weakly similar to XP_371489.1 similar to hypothetical protein (L1H 3 region) - human (Homo sapiens) REP_ORG=S. scrofa
Ssc.16589.1.S1_at	COL6A3	NM_057167	collagen; type VI; alpha 3	0.00714601	0.18132	7.67332	8.26396	0.553969	UP	0.563822	gb:CK456546 DB_XREF=gi:40803760 DB_XREF=917230 TID=Ssc.9450.1 CNT=6 FEA=EST TIER=ConsEnd STK=4 UG=Ssc.9450 UG_TITLE=Transcribed locus REP_ORG=S. scrofa
Ssc.28921.1.S1_at	-			0.00715109	0.18132	6.16422	6.90565	0.476431	UP	1.00773	gb:BX915682 DB_XREF=gi:41132461 DB_XREF=BX915682 CLONE=scan0027d.g.23 TID=Ssc.28443.2 CNT=5 FEA=EST TIER=ConsEnd STK=0 UG=Ssc.28443 UG_TITLE=Transcribed locus, highly similar to XP_054983.4 zinc finger protein 618 (Homo sapiens) REP_ORG=S. scrofa
Ssc.638.1.S1_at	UBA52	NM_003333	ubiquitin A-52 residue ribosomal protein fusion product 1	0.00716638	0.18132	9.84739	9.99804	0.860147	UP	0.287692	gb:BF713471 DB_XREF=gi:12012946 DB_XREF=MI-P-O3-aby-d-05-1-UM.s1 CLONE=MI-P-O3-aby-d-05-1-UM TID=Ssc.17082.1 CNT=1 FEA=EST TIER=ConsEnd STK=1 UG=Ssc.17082 UG_TITLE=Transcribed locus REP_ORG=S. scrofa
Ssc.859.1.S1_at	MRPL48	NM_016055	mitochondrial ribosomal protein L48	0.00717761	0.18132	7.07249	7.33325	0.770461	UP	0.0877194	gb:BQ603355 DB_XREF=gi:21550081 DB_XREF=MI-P-NA-afs-e-07-1-UM.s1 CLONE=MI-P-NA-afs-e-07-1-UM TID=Ssc.13738.1 CNT=1 FEA=EST TIER=ConsEnd STK=0 UG=Ssc.13738 UG_TITLE=Transcribed locus REP_ORG=S. scrofa
Ssc.23250.1.S1_at	-	NM_031444	chromosome 22 open reading frame 13	0.00719656	0.181459	6.50757	6.82838	0.725564	UP	0.218692	gb:CO949857 DB_XREF=gi:51326802 DB_XREF=UMC-pd12cl-002-d12 TID=Ssc.23673.1 CNT=2 FEA=EST TIER=ConsEnd STK=1 UG=Ssc.23673 UG_TITLE=Transcribed locus REP_ORG=S. scrofa
Ssc.4438.1.A1_at	-			0.00722734	0.181996	7.80801	7.42713	1.46356	DOWN	0.283911	gb:CN032151 DB_XREF=gi:48726687 DB_XREF=UMC-pgvo3-001-h10 TID=Ssc.28063.1 CNT=1 FEA=EST TIER=ConsEnd STK=1 UG=Ssc.28063 UG_TITLE=Transcribed locus REP_ORG=S. scrofa
Ssc.15531.1.S1_at	TIMM9	NM_012460	translocase of inner mitochondrial membrane 9 homolog	0.00728144	0.182283	7.04291	7.31478	0.761955	UP	0.187319	gb:BI181032 DB_XREF=gi:14655441 DB_XREF=UNL-P-F2-aa-f-10-0-UNL.s1 CLONE=UNL-P-F2-aa-f-10-0-UNL TID=Ssc.10487.1 CNT=47 FEA=EST TIER=Stack STK=45 UG=Ssc.10487 UG_TITLE=Transcribed locus, weakly similar to XP_227232.2 similar to Retinoic acid receptor responder protein 1 (Tazarotene-induced gene 1 protein) (RAR-responsive protein TIG1) (Rattus norvegicus) REP_ORG=S. scrofa
Ssc.11858.1.S1_at	FMOD	NM_002023	fibromodulin	0.0073195	0.182283	8.48328	9.33019	0.428738	UP	0.135271	gb:AF100454.1 DB_XREF=gi:4323554 TID=Ssc.16085.1 CNT=1 FEA=mRNA TIER=ConsEnd STK=0 LL=397363 UG_GENE=TYK2 UG=Ssc.16085 UG_TITLE=Non-receptor tyrosine kinase Tyk2 DEF=Sus scrofa non-receptor tyrosine kinase Tyk2 mRNA, partial cds. REP_ORG=S. scrofa
Ssc.11641.2.A1_at	-			0.00733226	0.182283	7.38336	6.86627	1.67713	DOWN	0.183748	gb:AB087931.1 DB_XREF=gi:29420657 TID=Ssc.17796.1 CNT=3 FEA=mRNA TIER=ConsEnd STK=0 UG=Ssc.17796 UG_TITLE=Transcribed locus, weakly similar to XP_283256.2 similar to 40S RIBOSOMAL PROTEIN S19 (Mus musculus) DEF=Sus scrofa TCR-a mRNA for T cell receptor alpha chain, partial cds, clone:PPA152. REP_ORG=S. scrofa
Ssc.4836.1.S1_at	BRP44	NM_015415	brain protein 44	0.00734295	0.182283	8.13399	8.48438	0.704415	UP	0.593485	gb:BF702776 DB_XREF=gi:11988184 DB_XREF=MI-P-H3-aau-d-11-1-UM.s1 CLONE=MI-P-H3-aau-d-11-1-UM TID=Ssc.8260.1 CNT=1 FEA=EST TIER=ConsEnd STK=1 UG=Ssc.8260 UG_TITLE=Transcribed locus REP_ORG=S. scrofa
Ssc.19175.1.S1_at	-			0.0073431	0.182283	6.17398	5.9597	1.23897	DOWN	0.63404	gb:CN153061 DB_XREF=gi:46167491 DB_XREF=940142 TID=Ssc.27236.1 CNT=4 FEA=EST TIER=ConsEnd STK=2 UG=Ssc.27236 UG_TITLE=Transcribed locus, weakly similar to NP_066963.1 ubiquitously transcribed tetratricopeptide repeat, X chromosome (Homo sapiens) REP_ORG=S. scrofa
Ssc.1156.1.S1_at	LOC493869	NM_001008397	similar to RIKEN cDNA 2310016C16	0.00739552	0.183348	7.59945	8.05134	0.636424	UP	0.85092	gb:BP164342 DB_XREF=gi:40413815 DB_XREF=BP164342 CLONE=THY010021E01 TID=Ssc.15928.1 CNT=6 FEA=mRNA TIER=ConsEnd STK=0 LL=396740 UG_GENE=NO UG=Ssc.15928 UG_TITLE=Glucocorticoid receptor REP_ORG=S. scrofa
Ssc.11142.1.A1_at	REPS1	NM_031922	RALBP1 associated Eps domain containing 1	0.00741485	0.18359	7.60155	7.40325	1.21933	DOWN	0.0945454	gb:AY263372.1 DB_XREF=gi:33521478 TID=Ssc.19683.1 CNT=1 FEA=FLmRNA TIER=FL STK=1 LL=396582 UG_GENE=LOC396582 UG=Ssc.19683 UG_TITLE=SLUG-like zinc finger protein DEF=Sus scrofa SLUG-like zinc finger protein mRNA, complete cds. FL=gb:AY263372.1 REP_ORG=S. scrofa
Ssc.3020.1.A1_at	IQGAP2	NM_006633	IQ motif containing GTPase activating protein 2	0.00747492	0.184505	8.32373	8.02912	1.3426	DOWN	0.313595	gb:CF361253 DB_XREF=gi:34159757 DB_XREF=827576 TID=Ssc.8856.2 CNT=2 FEA=EST TIER=ConsEnd STK=0 UG=Ssc.8856 UG_TITLE=Transcribed locus, weakly similar to NP_068568.1 placenta-specific 1 (Homo sapiens) REP_ORG=S. scrofa
AFFX-Ssc-r2-P1-cre-3_s_at	-			0.00751462	0.184505	10.6727	10.4962	1.19302	DOWN	0.24938	Sus scrofa REF=AF281633 DEF=cytotoxic T-lymphocyte-associated antigen 4 (CTLA4) mRNA, complete cds LEN=672 (_5, _M, _3 represent transcript regions 5 prime, Middle, and 3 prime respectively)
Ssc.25836.1.S1_at	-			0.00752552	0.184505	6.25003	6.78145	0.587771	UP	0.600503	gb:BX667061 DB_XREF=gi:37856779 DB_XREF=BX667061 CLONE=scag0009c.h.04 TID=Ssc.22678.1 CNT=5 FEA=EST TIER=ConsEnd STK=0 UG=Ssc.22678 UG_TITLE=Transcribed locus REP_ORG=S. scrofa
Ssc.20538.1.A1_at	C6orf125	NM_032340	chromosome 6 open reading frame 125	0.00753579	0.184505	7.06869	7.58462	0.596947	UP	0.0925047	gb:CO947383 DB_XREF=gi:51314142 DB_XREF=UMC-p6mm3-019-a01 TID=Ssc.24377.1 CNT=12 FEA=EST TIER=ConsEnd STK=1 UG=Ssc.24377 UG_TITLE=Transcribed locus, moderately similar to NP_077010.1 asparagine-linked glycosylation 12 homolog (yeast, alpha-1,6-mannosyltransferase) (Homo sapiens) REP_ORG=S. scrofa
Ssc.6365.1.A1_at	SYNE1	NM_033071	spectrin repeat containing; nuclear envelope 1	0.0075385	0.184505	4.71878	5.37895	0.516761	UP	1.07451	gb:BM190705 DB_XREF=gi:17526668 DB_XREF=POSM0100006_F01 TID=Ssc.13886.1 CNT=1 FEA=EST TIER=ConsEnd STK=1 UG=Ssc.13886 UG_TITLE=Transcribed locus REP_ORG=S. scrofa
Ssc.11000.1.S1_at	GMPR2	NM_001002002	guanosine monophosphate reductase 2	0.00754288	0.184505	6.08223	6.37665	0.744958	UP	1.00443	gb:BM189976 DB_XREF=gi:17525939 DB_XREF=POSM0100004_C04 TID=Ssc.17250.1 CNT=43 FEA=FLmRNA TIER=Stack STK=13 LL=397619 UG_GENE=QDPR UG=Ssc.17250 UG_TITLE=Quinoid dihydropteridine reductase FL=gb:NM_214343.1 gb:AF526879.1 REP_ORG=S. scrofa
Ssc.26582.1.A1_at	-			0.00757264	0.184505	6.5736	7.21635	0.525845	UP	0.310094	gb:BI181005 DB_XREF=gi:14655414 DB_XREF=UNL-P-F2-aa-d-08-0-UNL.s1 CLONE=UNL-P-F2-aa-d-08-0-UNL TID=Ssc.5301.1 CNT=4 FEA=EST TIER=ConsEnd STK=0 UG=Ssc.5301 UG_TITLE=Transcribed locus REP_ORG=S. scrofa
Ssc.5368.1.S1_at	GLOD4	NM_016080	chromosome 17 open reading frame 25	0.00757561	0.184505	7.52252	7.09896	1.52738	DOWN	0.127066	gb:BQ604891 DB_XREF=gi:21551617 DB_XREF=MI-P-CP1-nzd-d-14-0-UI.s1 CLONE=MI-P-CP1-nzd-d-14-0-UI TID=Ssc.13234.1 CNT=1 FEA=EST TIER=ConsEnd STK=1 UG=Ssc.13234 UG_TITLE=Transcribed locus REP_ORG=S. scrofa
Ssc.19669.1.S1_at	POP7	NM_005837	processing of precursor 7; ribonuclease P subunit	0.00762054	0.184891	7.13745	7.38077	0.784024	UP	0.829982	gb:BI404249 DB_XREF=gi:15183462 DB_XREF=MI-P-CP1-nwt-b-07-0-UI.s1 CLONE=MI-P-CP1-nwt-b-07-0-UI TID=Ssc.31150.1 CNT=2 FEA=EST TIER=ConsEnd STK=2 UG=Ssc.31150 UG_TITLE=Transcribed locus REP_ORG=S. scrofa
Ssc.29158.1.A1_at	-			0.00763529	0.184891	6.79	6.36498	1.52962	DOWN	0.165633	gb:AW358864 DB_XREF=gi:6863514 DB_XREF=43801 TID=Ssc.3386.2 CNT=4 FEA=EST TIER=ConsEnd STK=0 UG=Ssc.3386 UG_TITLE=Transcribed locus, moderately similar to NP_085155.1 EGF-like-domain, multiple 8 (Homo sapiens) REP_ORG=S. scrofa
Ssc.4303.2.S1_at	EEF1E1	NM_004280	eukaryotic translation elongation factor 1 epsilon 1	0.00764087	0.184891	6.89158	6.52192	1.44724	DOWN	0.200109	gb:CN165620 DB_XREF=gi:46180050 DB_XREF=996054 TID=Ssc.27017.1 CNT=1 FEA=EST TIER=ConsEnd STK=1 UG=Ssc.27017 UG_TITLE=Transcribed locus REP_ORG=S. scrofa
Ssc.7039.1.A1_at	NGFRAP1	NM_206917	nerve growth factor receptor	0.00768651	0.184891	7.1896	7.86196	0.510504	UP	0.287348	gb:CF175546 DB_XREF=gi:33287322 DB_XREF=799507 TID=Ssc.17863.1 CNT=1 FEA=EST TIER=ConsEnd STK=1 UG=Ssc.17863 UG_TITLE=Transcribed locus REP_ORG=S. scrofa
Ssc.12370.1.A1_at	-			0.007689	0.184891	6.73855	6.15376	1.79461	DOWN	0.558476	gb:AF248274.1 DB_XREF=gi:9954292 TID=Ssc.15949.1 CNT=1 FEA=mRNA TIER=ConsEnd STK=0 UG=Ssc.15949 UG_TITLE=Transcribed locus, weakly similar to XP_354721.1 similar to immunoglobulin heavy chain variable region (Mus musculus) DEF=Sus scrofa clone 2 immunoglobulin heavy chain mRNA, partial cds. REP_ORG=S. scrofa
Ssc.14535.1.S1_at	PCCB	NM_000532	propionyl Coenzyme A carboxylase; beta polypeptide	0.007692	0.184891	6.02122	6.46727	0.640152	UP	0.598824	gb:CB471591 DB_XREF=gi:29277976 DB_XREF=sn41_D03.f TID=Ssc.7293.1 CNT=24 FEA=EST TIER=Stack STK=6 UG=Ssc.7293 UG_TITLE=Transcribed locus, highly similar to NP_037506.2 programmed cell death 6 interacting protein (Homo sapiens) REP_ORG=S. scrofa
Ssc.22716.1.S1_at	-			0.00769332	0.184891	5.16454	5.9937	0.436416	UP	0.964505	gb:CO947398 DB_XREF=gi:51314157 DB_XREF=UMC-p6mm3-019-b05 TID=Ssc.15639.1 CNT=3 FEA=EST TIER=ConsEnd STK=1 UG=Ssc.15639 UG_TITLE=Transcribed locus REP_ORG=S. scrofa
Ssc.6696.1.A1_at	TXN	NM_003329	thioredoxin	0.00771386	0.184891	10.772	10.5215	1.28459	DOWN	0.239591	gb:CO947660 DB_XREF=gi:51314419 DB_XREF=UMC-p8mm1-001-g04 TID=Ssc.30003.1 CNT=1 FEA=EST TIER=ConsEnd STK=1 UG=Ssc.30003 UG_TITLE=Transcribed locus REP_ORG=S. scrofa
Ssc.10578.1.A1_at	-			0.00771568	0.184891	6.94565	6.31041	1.88749	DOWN	0.515695	gb:NM_214382.1 DB_XREF=gi:47523819 GEN=PTHR1 TID=Ssc.14485.1 CNT=11 FEA=FLmRNA TIER=FL STK=2 LL=397675 UG=Ssc.14485 DEF=Sus scrofa parathyroid receptor (PTHR1), mRNA. PROD=parathyroid receptor FL=gb:U18315.1 gb:NM_214382.1 REP_ORG=S. scrofa
Ssc.26309.1.A1_at	-	NM_005197	checkpoint suppressor 1	0.00778033	0.185575	8.1365	7.85315	1.32757	DOWN	0.708909	gb:CO993075 DB_XREF=gi:51352349 DB_XREF=UMC-pd6end2-010-h07 TID=Ssc.5132.1 CNT=5 FEA=EST TIER=ConsEnd STK=0 UG=Ssc.5132 UG_TITLE=Transcribed locus REP_ORG=S. scrofa
Ssc.5995.1.A1_at	-	NM_031461	cysteine-rich secretory protein LCCL domain containing 1	0.00779435	0.185575	5.61163	6.44995	0.432437	UP	1.31777	gb:BI181111 DB_XREF=gi:14655520 DB_XREF=UNL-P-FN-ab-g-05-0-UNL.s1 CLONE=UNL-P-FN-ab-g-05-0-UNL TID=Ssc.11239.1 CNT=1 FEA=EST TIER=ConsEnd STK=1 UG=Ssc.11239 UG_TITLE=Transcribed locus REP_ORG=S. scrofa
Ssc.4829.1.A1_at	-			0.00779608	0.185575	7.92157	7.60893	1.36704	DOWN	0.506617	gb:BF703514 DB_XREF=gi:11988922 DB_XREF=MI-P-H1-abm-c-02-1-UM.s1 CLONE=MI-P-H1-abm-c-02-1-UM TID=Ssc.8068.1 CNT=1 FEA=EST TIER=ConsEnd STK=1 UG=Ssc.8068 UG_TITLE=Transcribed locus REP_ORG=S. scrofa
Ssc.11697.1.A1_at	-			0.00782527	0.185737	5.44753	4.91598	1.70157	DOWN	0.205786	gb:BX673191 DB_XREF=gi:37986565 DB_XREF=BX673191 CLONE=scac0037i.o.24 TID=Ssc.16126.1 CNT=2 FEA=mRNA TIER=ConsEnd STK=0 LL=396828 UG_GENE=LOC396828 UG=Ssc.16126 UG_TITLE=Na,K-ATPase alpha 2 subunit REP_ORG=S. scrofa
Ssc.29938.1.A1_at	INTS2	NM_020748	KIAA1287 protein	0.00785046	0.185737	5.48022	4.84539	1.8867	DOWN	0.136176	gb:BE232109 DB_XREF=gi:9016827 DB_XREF=137042 TID=Ssc.19183.1 CNT=2 FEA=EST TIER=ConsEnd STK=0 UG=Ssc.19183 UG_TITLE=Transcribed locus, highly similar to NP_061907.2 ras homolog gene family, member F (in filopodia) (Homo sapiens) REP_ORG=S. scrofa
Ssc.9763.1.A1_at	-			0.00789322	0.185831	6.63516	5.83796	2.21933	DOWN	0.152826	gb:BX919442 DB_XREF=gi:41136261 DB_XREF=BX919442 CLONE=scan0003d.j.12 TID=Ssc.25598.1 CNT=1 FEA=EST TIER=ConsEnd STK=1 UG=Ssc.25598 UG_TITLE=Transcribed locus REP_ORG=S. scrofa
Ssc.29798.1.S1_at	TAF1A	NM_139352	TATA box binding protein	0.00789931	0.185831	5.41992	6.17759	0.468757	UP	0.75022	gb:BX926893 DB_XREF=gi:41143741 DB_XREF=BX926893 CLONE=scan0010d.o.16 TID=Ssc.27665.1 CNT=2 FEA=EST TIER=ConsEnd STK=0 UG=Ssc.27665 UG_TITLE=Transcribed locus, highly similar to NP_002463.1 myosin, heavy polypeptide 8, skeletal muscle, perinatal (Homo sapiens) REP_ORG=S. scrofa
Ssc.2309.1.S1_at	NDUFA7	NM_005001	NADH dehydrogenase	0.0079019	0.185831	7.59936	7.99133	0.675722	UP	0.256785	gb:CK452429 DB_XREF=gi:40799643 DB_XREF=908058 TID=Ssc.23983.1 CNT=2 FEA=EST TIER=ConsEnd STK=1 UG=Ssc.23983 UG_TITLE=Transcribed locus REP_ORG=S. scrofa
Ssc.10143.1.A1_at	-	NM_012105	beta-site APP-cleaving enzyme 2	0.00794854	0.186367	7.86066	7.32113	1.71519	DOWN	1.0903	gb:NM_213968.1 DB_XREF=gi:47522763 GEN=CD29 TID=Ssc.4621.1 CNT=49 FEA=FLmRNA TIER=FL+Stack STK=12 LL=397019 UG=Ssc.4621 DEF=Sus scrofa integrin beta-1 subunit (CD29), mRNA. PROD=integrin beta-1 subunit FL=gb:NM_213968.1 gb:AF192528.1 REP_ORG=S. scrofa
Ssc.15294.1.S1_at	EIF2B4	NM_015636	eukaryotic translation initiation factor 2B; subunit 4 del	0.00796769	0.186367	6.25947	6.55425	0.744692	UP	0.217035	gb:CK466136 DB_XREF=gi:40837413 DB_XREF=937311 TID=Ssc.17433.1 CNT=15 FEA=EST TIER=Stack STK=6 UG=Ssc.17433 UG_TITLE=Transcribed locus, weakly similar to XP_373633.1 hypothetical LOC388134 (Homo sapiens) REP_ORG=S. scrofa
Ssc.25963.1.A1_at	-			0.00801186	0.186367	6.05965	5.67714	1.46596	DOWN	0.102687	gb:AW786016 DB_XREF=gi:7842792 DB_XREF=117594 TID=Ssc.24322.1 CNT=5 FEA=EST TIER=ConsEnd STK=0 UG=Ssc.24322 UG_TITLE=Transcribed locus REP_ORG=S. scrofa
Ssc.25255.1.S1_at	ASRGL1	NM_025080	asparaginase like 1	0.00806628	0.186367	5.77037	6.34578	0.562471	UP	0.135444	gb:BQ603445 DB_XREF=gi:21550171 DB_XREF=MI-P-O1-adq-g-04-1-UM.s2 CLONE=MI-P-O1-adq-g-04-1-UM TID=Ssc.8623.1 CNT=6 FEA=EST TIER=ConsEnd STK=0 UG=Ssc.8623 UG_TITLE=Transcribed locus REP_ORG=S. scrofa
Ssc.1668.1.S1_at	-			0.00808101	0.186367	6.18897	5.70517	1.62222	DOWN	1.06292	gb:CF795384 DB_XREF=gi:37799957 DB_XREF=891513 TID=Ssc.6282.1 CNT=23 FEA=EST TIER=ConsEnd STK=3 UG=Ssc.6282 UG_TITLE=Transcribed locus REP_ORG=S. scrofa
Ssc.2809.1.S1_at	-	NM_002613	3-phosphoinositide dependent protein kinase-1	0.00808205	0.186367	7.49086	7.2849	1.22871	DOWN	0.753709	gb:BP154119 DB_XREF=gi:40403592 DB_XREF=BP154119 CLONE=OVRM10022H05 TID=Ssc.19537.2 CNT=28 FEA=EST TIER=ConsEnd STK=0 UG=Ssc.19537 UG_TITLE=Transcribed locus, highly similar to NP_032417.2 interferon regulatory factor 2 (Mus musculus) REP_ORG=S. scrofa
Ssc.1735.1.S1_at	ACSL1	NM_001995	acyl-CoA synthetase long-chain family member 1	0.00810036	0.186367	5.51668	6.20172	0.50407	UP	0.693692	gb:CN159674 DB_XREF=gi:46174104 DB_XREF=948766 TID=Ssc.889.1 CNT=6 FEA=EST TIER=ConsEnd STK=3 UG=Ssc.889 UG_TITLE=Transcribed locus, moderately similar to NP_002605.2 PDZ domain containing 1 (Homo sapiens) REP_ORG=S. scrofa
Ssc.22394.1.S1_at	-	NM_006106	Yes-associated protein 1; 65kDa	0.0081131	0.186367	7.69004	7.02772	1.93928	DOWN	1.08776	gb:CK456064 DB_XREF=gi:40803278 DB_XREF=916704 TID=Ssc.13818.1 CNT=3 FEA=EST TIER=ConsEnd STK=1 UG=Ssc.13818 UG_TITLE=Transcribed locus REP_ORG=S. scrofa
Ssc.3085.1.S1_at	TNNC1	NM_003280	troponin C; slow	0.00812203	0.186367	5.73825	7.30557	0.208603	UP	0.376321	gb:CN025111 DB_XREF=gi:48719647 DB_XREF=UMC-p4civp1-003-e05 TID=Ssc.28374.1 CNT=2 FEA=EST TIER=ConsEnd STK=2 UG=Ssc.28374 UG_TITLE=Transcribed locus REP_ORG=S. scrofa
Ssc.29710.1.A1_at	-			0.00814298	0.186367	6.90927	7.36468	0.634187	UP	0.130041	gb:CD572114 DB_XREF=gi:31663181 DB_XREF=PBL_14_E06 CLONE=PBL TID=Ssc.17399.1 CNT=3 FEA=EST TIER=ConsEnd STK=0 UG=Ssc.17399 UG_TITLE=Transcribed locus REP_ORG=S. scrofa
Ssc.7293.1.S1_at	PDCD6IP	NM_013374	programmed cell death 6 interacting protein	0.00815819	0.186367	8.36615	8.08659	1.32255	DOWN	0.126233	gb:CF360510 DB_XREF=gi:34158298 DB_XREF=821850 TID=Ssc.18711.1 CNT=1 FEA=EST TIER=ConsEnd STK=1 UG=Ssc.18711 UG_TITLE=Transcribed locus REP_ORG=S. scrofa
Ssc.14129.1.A1_at	-	NM_020686	4-aminobutyrate aminotransferase	0.00817663	0.186367	5.33811	4.59734	2.09754	DOWN	0.196722	gb:BX919892 DB_XREF=gi:41136711 DB_XREF=BX919892 CLONE=scan0009d.j.12 TID=Ssc.5142.1 CNT=18 FEA=EST TIER=Stack STK=7 UG=Ssc.5142 UG_TITLE=Transcribed locus, highly similar to NP_006200.2 ectonucleotide pyrophosphatasephosphodiesterase 2 (autotaxin) (Homo sapiens) REP_ORG=S. scrofa
Ssc.5641.1.S1_at	-	NM_001148	ankyrin 2; neuronal	0.00818088	0.186367	5.64071	6.22465	0.557696	UP	0.356889	gb:BQ601084 DB_XREF=gi:21547810 DB_XREF=MI-P-H1-afl-h-04-1-UM.s1 CLONE=MI-P-H1-afl-h-04-1-UM TID=Ssc.8161.2 CNT=1 FEA=EST TIER=ConsEnd STK=1 UG=Ssc.8161 UG_TITLE=Transcribed locus REP_ORG=S. scrofa
Ssc.944.1.A1_at	LMNA	NM_005572	lamin AC	0.00818622	0.186367	7.04478	7.54112	0.60875	UP	0.404283	gb:BF704161 DB_XREF=gi:11989569 DB_XREF=MI-P-O1-abf-h-11-1-UM.s1 CLONE=MI-P-O1-abf-h-11-1-UM TID=Ssc.27884.1 CNT=1 FEA=EST TIER=ConsEnd STK=0 UG=Ssc.27884 UG_TITLE=Transcribed locus REP_ORG=S. scrofa
Ssc.2459.1.S1_at	PAK1IP1	NM_017906	PAK1 interacting protein 1	0.00821113	0.186367	5.48357	6.32767	0.429943	UP	0.198184	gb:BF193623 DB_XREF=gi:11076992 DB_XREF=245270 TID=Ssc.18489.1 CNT=8 FEA=EST TIER=ConsEnd STK=0 UG=Ssc.18489 UG_TITLE=Transcribed locus, highly similar to NP_002392.1 mitogen-activated protein kinase kinase kinase 3 (Homo sapiens) REP_ORG=S. scrofa
Ssc.4795.1.S1_at	MRPS15	NM_031280	mitochondrial ribosomal protein S15	0.00822232	0.186367	7.22613	7.63258	0.666009	UP	0.438851	gb:BF702678 DB_XREF=gi:11988086 DB_XREF=MI-P-E3-aam-b-08-1-UM.s1 CLONE=MI-P-E3-aam-b-08-1-UM TID=Ssc.7145.1 CNT=1 FEA=EST TIER=ConsEnd STK=1 UG=Ssc.7145 UG_TITLE=Transcribed locus, moderately similar to XP_128178.5 RIKEN cDNA 2610510E10 gene (Mus musculus) REP_ORG=S. scrofa
Ssc.13983.1.S1_at	PPP2CA	NM_002715	protein phosphatase 2	0.0082415	0.186367	8.83434	8.62123	1.23752	DOWN	0.569465	gb:BQ599294 DB_XREF=gi:21546020 DB_XREF=MI-P-E4-aik-a-03-1-UM.s1 CLONE=MI-P-E4-aik-a-03-1-UM TID=Ssc.5951.1 CNT=9 FEA=EST TIER=Stack STK=8 UG=Ssc.5951 UG_TITLE=Transcribed locus REP_ORG=S. scrofa
Ssc.17509.1.S1_at	TXNL4A	NM_006701	thioredoxin-like 4A	0.00830579	0.186367	6.98309	7.2532	0.763292	UP	0.867581	gb:CN161145 DB_XREF=gi:46175575 DB_XREF=950412 TID=Ssc.16451.1 CNT=5 FEA=EST TIER=ConsEnd STK=3 UG=Ssc.16451 UG_TITLE=Transcribed locus REP_ORG=S. scrofa
Ssc.935.1.S1_at	PGK1	NM_000291	phosphoglycerate kinase 1	0.00831846	0.186367	9.24532	9.70264	0.632977	UP	0.177532	gb:BI398652 DB_XREF=gi:15177713 DB_XREF=MI-P-AY1-npv-d-03-0-UI.s1 CLONE=MI-P-AY1-npv-d-03-0-UI TID=Ssc.9713.1 CNT=1 FEA=EST TIER=ConsEnd STK=0 UG=Ssc.9713 UG_TITLE=Transcribed locus REP_ORG=S. scrofa
Ssc.4316.1.A1_at	-			0.00831943	0.186367	5.87017	6.12697	0.773519	UP	0.163126	gb:CN070277 DB_XREF=gi:45846334 DB_XREF=857489 TID=Ssc.26507.2 CNT=1 FEA=EST TIER=ConsEnd STK=1 UG=Ssc.26507 UG_TITLE=Transcribed locus, highly similar to NP_766161.1 RIKEN cDNA D230014K01 gene (Mus musculus) REP_ORG=S. scrofa
Ssc.94.1.A1_at	MYO6	NM_004999	myosin VI	0.00834108	0.186367	6.98766	6.43916	1.73067	DOWN	0.847154	gb:BF713123 DB_XREF=gi:12012598 DB_XREF=MI-P-H3-adn-c-05-1-UM.s1 CLONE=MI-P-H3-adn-c-05-1-UM TID=Ssc.17070.1 CNT=1 FEA=EST TIER=ConsEnd STK=0 UG=Ssc.17070 UG_TITLE=Transcribed locus REP_ORG=S. scrofa
Ssc.28155.1.A1_at	C3orf26	NM_032359	hypothetical protein MGC4308	0.00834795	0.186367	5.99077	6.36529	0.687616	UP	0.300598	gb:BP439924 DB_XREF=gi:40429991 DB_XREF=BP439924 CLONE=LNG010078G12 TID=Ssc.5357.2 CNT=12 FEA=EST TIER=ConsEnd STK=0 UG=Ssc.5357 UG_TITLE=Transcribed locus, highly similar to NP_081048.1 CDC42 effector protein (Rho GTPase binding) 2 (Mus musculus) REP_ORG=S. scrofa
Ssc.8000.1.A1_at	-	NM_003605	O-linked N-acetylglucosamine	0.00836987	0.186367	6.57224	7.24614	0.509717	UP	0.281742	gb:BF711630 DB_XREF=gi:12011105 DB_XREF=MI-P-E6-ace-a-10-1-UM.s1 CLONE=MI-P-E6-ace-a-10-1-UM TID=Ssc.11728.2 CNT=1 FEA=EST TIER=ConsEnd STK=1 UG=Ssc.11728 UG_TITLE=Transcribed locus, highly similar to NP_057159.1 chromosome 13 open reading frame 9 (Homo sapiens) REP_ORG=S. scrofa
Ssc.968.1.A1_at	-	NM_138473	Sp1 transcription factor	0.00838978	0.186367	5.89084	5.54838	1.4084	DOWN	0.211288	gb:BX916780 DB_XREF=gi:41133559 DB_XREF=BX916780 CLONE=scan0035d.k.04 TID=Ssc.25377.1 CNT=2 FEA=EST TIER=ConsEnd STK=1 UG=Ssc.25377 UG_TITLE=Transcribed locus REP_ORG=S. scrofa
Ssc.20716.1.S1_at	GLTSCR2	NM_015710	glioma tumor suppressor candidate region gene 2	0.00842455	0.186367	6.84197	7.33795	0.608977	UP	0.21675	gb:CN153706 DB_XREF=gi:46168136 DB_XREF=940848 TID=Ssc.21146.1 CNT=10 FEA=EST TIER=ConsEnd STK=1 UG=Ssc.21146 UG_TITLE=Transcribed locus, highly similar to NP_859056.1 hypothetical protein LOC90624 (Homo sapiens) REP_ORG=S. scrofa
Ssc.4115.1.S1_at	PHF5A	NM_032758	PHD finger protein 5A	0.00843908	0.186367	7.68013	8.16917	0.613213	UP	0.126078	gb:CK461325 DB_XREF=gi:40832606 DB_XREF=931689 TID=Ssc.24617.1 CNT=1 FEA=EST TIER=ConsEnd STK=1 UG=Ssc.24617 UG_TITLE=Transcribed locus REP_ORG=S. scrofa
Ssc.12072.1.S1_a_at	THYN1	NM_014174	thymocyte protein thy28	0.0084463	0.186367	6.43411	7.46554	0.356495	UP	0.131276	gb:D49574.1 DB_XREF=gi:1041150 TID=Ssc.15852.1 CNT=1 FEA=mRNA TIER=ConsEnd STK=0 UG=Ssc.15852 UG_TITLE=Rearranged T-cell receptor delta-chainVdelta1.13-Ddeltas-Jdelta1 DEF=Pig mRNA for rearranged T-cell receptor delta-chainVdelta1.11-Ddeltas-Jdelta1, partial cds. REP_ORG=S. scrofa
Ssc.6273.1.A1_at	-	NM_017875	hypothetical protein FLJ20551	0.00844741	0.186367	6.00112	6.39888	0.671828	UP	0.891358	gb:BI404064 DB_XREF=gi:15183277 DB_XREF=MI-P-CP1-nwv-h-12-0-UI.s1 CLONE=MI-P-CP1-nwv-h-12-0-UI TID=Ssc.12885.1 CNT=1 FEA=EST TIER=ConsEnd STK=1 UG=Ssc.12885 UG_TITLE=Transcribed locus REP_ORG=S. scrofa
Ssc.11338.1.S1_a_at	GLRX5	NM_016417	chromosome 14 open reading frame 87	0.00847579	0.186367	6.84936	7.36823	0.59519	UP	0.746244	gb:CF796015 DB_XREF=gi:37800588 DB_XREF=892227 TID=Ssc.15907.1 CNT=9 FEA=mRNA TIER=ConsEnd STK=1 LL=397255 UG_GENE=AGC1 UG=Ssc.15907 UG_TITLE=Aggrecan CS2 domain REP_ORG=S. scrofa
Ssc.23524.1.S1_at	EXOSC10	NM_001001998	exosome component 10	0.00849176	0.186367	6.42987	6.61108	0.83426	UP	0.171539	gb:CO939660 DB_XREF=gi:51306419 DB_XREF=UMC-pd20fet-017-g07 TID=Ssc.30668.1 CNT=2 FEA=EST TIER=ConsEnd STK=1 UG=Ssc.30668 UG_TITLE=Transcribed locus REP_ORG=S. scrofa
Ssc.13134.1.A1_at	-	NM_001310	cAMP responsive element binding protein-like 2	0.00850106	0.186367	6.93155	6.47375	1.58059	DOWN	0.46857	gb:CF788049 DB_XREF=gi:37792610 DB_XREF=856764 TID=Ssc.4589.1 CNT=109 FEA=EST TIER=Stack STK=11 UG=Ssc.4589 UG_TITLE=Transcribed locus, highly similar to NP_037369.1 px19-like protein (Homo sapiens) REP_ORG=S. scrofa
Ssc.11606.1.S1_at	-	NM_002938	ring finger protein 4	0.0085114	0.186367	6.42842	7.10462	0.508548	UP	0.254863	gb:AB087954.1 DB_XREF=gi:29420703 TID=Ssc.17792.1 CNT=7 FEA=mRNA TIER=ConsEnd STK=0 UG=Ssc.17792 UG_TITLE=Transcribed locus, weakly similar to XP_142686.2 similar to T-cell receptor alpha chain precursor (Mus musculus) DEF=Sus scrofa TCR-a mRNA for T cell receptor alpha chain, partial cds, clone:PPA195. REP_ORG=S. scrofa
Ssc.20273.1.S1_at	-	NM_004926	zinc finger protein 36; C3H type-like 1	0.00852021	0.186367	9.10896	8.79477	1.36914	DOWN	0.183654	gb:CN154822 DB_XREF=gi:46169252 DB_XREF=942063 TID=Ssc.3937.1 CNT=16 FEA=EST TIER=ConsEnd STK=1 UG=Ssc.3937 UG_TITLE=Transcribed locus, highly similar to NP_008960.2 stathmin-like 2 (Homo sapiens) REP_ORG=S. scrofa
Ssc.4207.1.S1_at	-			0.00853136	0.186367	5.86987	6.67381	0.447561	UP	0.511895	gb:CN166674 DB_XREF=gi:46181104 DB_XREF=998354 TID=Ssc.27102.1 CNT=1 FEA=EST TIER=ConsEnd STK=1 UG=Ssc.27102 UG_TITLE=Transcribed locus, highly similar to XP_355044.1 gene model 944, (NCBI) (Mus musculus) REP_ORG=S. scrofa
Ssc.8666.1.A1_at	IWS1	NM_017969	hypothetical protein FLJ10006	0.0085326	0.186367	6.44247	5.88647	1.74369	DOWN	0.116212	gb:BQ603105 DB_XREF=gi:21549831 DB_XREF=MI-P-NA-afp-d-10-1-UM.s1 CLONE=MI-P-NA-afp-d-10-1-UM TID=Ssc.4135.2 CNT=1 FEA=EST TIER=ConsEnd STK=0 UG=Ssc.4135 UG_TITLE=Transcribed locus REP_ORG=S. scrofa
Ssc.10264.1.A1_at	PTPN3	NM_002829	protein tyrosine phosphatase; non-receptor type 3	0.00867253	0.188694	7.09173	6.63867	1.57312	DOWN	0.202347	gb:NM_214115.1 DB_XREF=gi:47523037 GEN=PHI-1 TID=Ssc.369.1 CNT=10 FEA=FLmRNA TIER=FL+Stack STK=6 LL=397205 UG=Ssc.369 DEF=Sus scrofa ubiquitous PKC-potentiated PP1 inhibitor (PHI-1), mRNA. PROD=ubiquitous PKC-potentiated PP1 inhibitor FL=gb:NM_214115.1 gb:AY122324.1 REP_ORG=S. scrofa
Ssc.21194.1.S1_at	PTPRR	NM_130846	protein tyrosine phosphatase; receptor type; R	0.00868473	0.188694	6.8323	6.05341	2.17905	DOWN	0.0988962	gb:CO956108 DB_XREF=gi:51333171 DB_XREF=UMC-pputal5-001-f10 TID=Ssc.7789.1 CNT=6 FEA=EST TIER=ConsEnd STK=1 UG=Ssc.7789 UG_TITLE=Transcribed locus, highly similar to NP_003433.2 zinc finger protein 143 (clone pHZ-1) (Homo sapiens) REP_ORG=S. scrofa
Ssc.26257.1.S1_at	MARVELD2	NM_144724	MARVEL domain containing 2	0.00877246	0.189252	6.73789	5.87982	2.3586	DOWN	1.14052	gb:AW308221 DB_XREF=gi:6720584 DB_XREF=3513 TID=Ssc.24581.1 CNT=5 FEA=EST TIER=ConsEnd STK=0 UG=Ssc.24581 UG_TITLE=Transcribed locus, weakly similar to NP_796074.1 RIKEN cDNA C130071C03 gene (Mus musculus) REP_ORG=S. scrofa
Ssc.4913.1.A1_at	ENPP1	NM_006208	ectonucleotide pyrophosphatasephosphodiesterase 1	0.00879075	0.189252	9.52957	8.94622	1.79203	DOWN	0.195876	gb:CO993037 DB_XREF=gi:51352311 DB_XREF=UMC-pd6end2-010-e01 TID=Ssc.30514.1 CNT=1 FEA=EST TIER=ConsEnd STK=1 UG=Ssc.30514 UG_TITLE=Transcribed locus REP_ORG=S. scrofa
Ssc.2982.1.S1_at	AP4M1	NM_004722	adaptor-related protein complex 4; mu 1 subunit	0.00879888	0.189252	5.73524	6.10834	0.688597	UP	0.81909	gb:AJ660139 DB_XREF=gi:49344284 DB_XREF=AJ660139 CLONE=C0005218_L05 TID=Ssc.25641.1 CNT=2 FEA=EST TIER=ConsEnd STK=0 UG=Ssc.25641 UG_TITLE=Transcribed locus REP_ORG=S. scrofa
Ssc.13913.1.S1_at	-	NM_183047	protein kinase C binding protein 1	0.00880195	0.189252	7.51769	7.14457	1.45226	DOWN	0.172681	gb:CK454982 DB_XREF=gi:40802196 DB_XREF=915513 TID=Ssc.8052.1 CNT=11 FEA=EST TIER=Stack STK=8 UG=Ssc.8052 UG_TITLE=Transcribed locus REP_ORG=S. scrofa
Ssc.16037.1.S1_at	UPK1A	NM_007000	uroplakin 1A	0.00881726	0.189252	6.61031	7.50717	0.407849	UP	0.831609	gb:CF789176 DB_XREF=gi:37793737 DB_XREF=866428 TID=Ssc.7449.1 CNT=8 FEA=EST TIER=ConsEnd STK=5 UG=Ssc.7449 UG_TITLE=Transcribed locus, highly similar to NP_057715.2 chromosome 21 open reading frame 66 (Homo sapiens) REP_ORG=S. scrofa
Ssc.6733.1.S1_at	-	NM_001634	adenosylmethionine decarboxylase 1	0.00881742	0.189252	7.3781	6.92991	1.56548	DOWN	0.167937	gb:CO955471 DB_XREF=gi:51332534 DB_XREF=UMC-pputal1-002-g08 TID=Ssc.29439.1 CNT=1 FEA=EST TIER=ConsEnd STK=1 UG=Ssc.29439 UG_TITLE=Transcribed locus REP_ORG=S. scrofa
Ssc.4811.1.S1_at	-	NM_015509	adaptin-ear-binding coat-associated protein 1	0.00890471	0.189936	6.36258	5.89772	1.59179	DOWN	0.314902	gb:BF704384 DB_XREF=gi:11989792 DB_XREF=MI-P-E6-acc-c-07-1-UM.s1 CLONE=MI-P-E6-acc-c-07-1-UM TID=Ssc.7619.1 CNT=1 FEA=EST TIER=ConsEnd STK=1 UG=Ssc.7619 UG_TITLE=Transcribed locus REP_ORG=S. scrofa
Ssc.6719.1.A1_at	HSPD1	NM_002156	heat shock 60kDa protein 1	0.00892659	0.189936	9.04973	8.69564	1.42487	DOWN	0.296735	gb:CO992214 DB_XREF=gi:51351488 DB_XREF=UMC-pd6end1-008-f07 TID=Ssc.30473.1 CNT=1 FEA=EST TIER=ConsEnd STK=1 UG=Ssc.30473 UG_TITLE=Transcribed locus REP_ORG=S. scrofa
Ssc.16621.1.S1_at	SLC1A1	NM_004170	solute carrier family 1	0.00897466	0.19039	5.58019	4.93822	1.90022	DOWN	0.964254	gb:BX921122 DB_XREF=gi:41137970 DB_XREF=BX921122 CLONE=scan0006d.h.15 TID=Ssc.25709.1 CNT=4 FEA=EST TIER=ConsEnd STK=4 UG=Ssc.25709 UG_TITLE=Transcribed locus REP_ORG=S. scrofa
Ssc.16620.1.A1_at	-			0.00897972	0.19039	6.34242	5.14341	3.31682	DOWN	0.160922	gb:CK459948 DB_XREF=gi:40831229 DB_XREF=930189 TID=Ssc.11767.1 CNT=4 FEA=EST TIER=ConsEnd STK=4 UG=Ssc.11767 UG_TITLE=Transcribed locus, moderately similar to XP_214277.2 similar to RIKEN cDNA 1600013P15 (Rattus norvegicus) REP_ORG=S. scrofa
Ssc.22032.1.A1_at	-	NM_199190	c-Mpl binding protein	0.00898186	0.19039	5.76027	5.14792	1.84477	DOWN	0.978909	gb:CO942595 DB_XREF=gi:51309354 DB_XREF=UMC-p2mm3-001-f10 TID=Ssc.15283.1 CNT=4 FEA=EST TIER=ConsEnd STK=1 UG=Ssc.15283 UG_TITLE=Transcribed locus REP_ORG=S. scrofa
Ssc.16708.1.A1_at	-	NM_000305	paraoxonase 2	0.00899805	0.19039	8.86898	8.34678	1.68573	DOWN	0.34509	gb:CN153159 DB_XREF=gi:46167589 DB_XREF=940252 TID=Ssc.27379.1 CNT=15 FEA=EST TIER=ConsEnd STK=3 UG=Ssc.27379 UG_TITLE=Transcribed locus REP_ORG=S. scrofa
Ssc.28510.1.S1_at	DEXI	NM_014015	dexamethasone-induced transcript	0.00902023	0.19039	6.71448	7.04452	0.718894	UP	0.225312	gb:BE234409 DB_XREF=gi:9019127 DB_XREF=141410 TID=Ssc.27953.1 CNT=6 FEA=EST TIER=ConsEnd STK=0 UG=Ssc.27953 UG_TITLE=Transcribed locus REP_ORG=S. scrofa
Ssc.24537.1.A1_at	-			0.00902849	0.19039	5.36718	5.87644	0.600937	UP	0.766929	gb:BE030968 DB_XREF=gi:8325977 DB_XREF=129283 TID=Ssc.2808.1 CNT=9 FEA=EST TIER=ConsEnd STK=0 UG=Ssc.2808 UG_TITLE=Transcribed locus, moderately similar to NP_057018.1 nucleolar protein NOP5NOP58 (Homo sapiens) REP_ORG=S. scrofa
SscAffx.9.1.S1_at	FGL2	NM_006682	fibrinogen-like 2	0.0090313	0.19039	7.80401	8.88292	0.339963	UP	0.940356	gb:BG695781 DB_XREF=gi:13956036 DB_XREF=fbn-s-l055 TID=Ssc.10976.1 CNT=1 FEA=EST TIER=ConsEnd STK=1 UG=Ssc.10976 UG_TITLE=Transcribed locus REP_ORG=S. scrofa
Ssc.16549.1.S1_at	LAMP1	NM_005561	lysosomal-associated membrane protein 1	0.00906864	0.190584	8.722	8.42195	1.34993	DOWN	0.560504	gb:CF360042 DB_XREF=gi:34157359 DB_XREF=821340 TID=Ssc.7442.1 CNT=5 FEA=EST TIER=ConsEnd STK=4 UG=Ssc.7442 UG_TITLE=Transcribed locus REP_ORG=S. scrofa
Ssc.13568.1.A1_at	-			0.0090848	0.190584	7.8165	7.53592	1.3239	DOWN	0.596243	gb:CF175606 DB_XREF=gi:33287382 DB_XREF=799579 TID=Ssc.1547.1 CNT=18 FEA=EST TIER=Stack STK=9 UG=Ssc.1547 UG_TITLE=Transcribed locus, highly similar to NP_009034.2 NADH dehydrogenase (ubiquinone) flavoprotein 1, 51kDa (Homo sapiens) REP_ORG=S. scrofa
Ssc.1340.1.A1_at	-			0.00908602	0.190584	6.68147	6.21047	1.6016	DOWN	0.679656	gb:CB472601 DB_XREF=gi:29278987 DB_XREF=sn57_D12.f TID=Ssc.8656.1 CNT=14 FEA=EST TIER=Stack STK=10 UG=Ssc.8656 UG_TITLE=Transcribed locus, highly similar to NP_002065.1 guanine nucleotide binding protein (G protein), beta polypeptide 1 (Homo sapiens) REP_ORG=S. scrofa
Ssc.9718.1.A1_at	CITED2	NM_006079	Cbpp300-interacting transactivator; with GluAsp-rich car	0.00911286	0.190844	8.79053	8.34555	1.56046	DOWN	0.210568	gb:BX915747 DB_XREF=gi:41132526 DB_XREF=BX915747 CLONE=scan0027d.j.20 TID=Ssc.25382.1 CNT=1 FEA=EST TIER=ConsEnd STK=1 UG=Ssc.25382 UG_TITLE=Transcribed locus REP_ORG=S. scrofa
Ssc.6662.1.S1_at	-	NM_020858	sema domain; transmembrane domain	0.00921306	0.1922	4.93208	3.97799	2.59629	DOWN	0.322906	gb:BI398604 DB_XREF=gi:15177665 DB_XREF=MI-P-AY1-npu-f-06-0-UI.s1 CLONE=MI-P-AY1-npu-f-06-0-UI TID=Ssc.9704.1 CNT=1 FEA=EST TIER=ConsEnd STK=1 UG=Ssc.9704 UG_TITLE=Transcribed locus REP_ORG=S. scrofa
Ssc.13709.1.S1_at	-	NM_203301	F-box protein 33	0.00922339	0.192207	5.8533	5.3111	1.71979	DOWN	0.694268	gb:CK450486 DB_XREF=gi:40797700 DB_XREF=900043 TID=Ssc.2548.1 CNT=23 FEA=EST TIER=Stack STK=8 UG=Ssc.2548 UG_TITLE=Transcribed locus, highly similar to NP_059139.2 polymerase (DNA directed), epsilon 3 (p17 subunit) (Homo sapiens) REP_ORG=S. scrofa
Ssc.21555.2.A1_at	BRF2	NM_018310	BRF2; subunit of RNA polymerase III transcription initiati	0.00923431	0.192226	4.83977	6.23635	0.24744	UP	0.109641	gb:CF368973 DB_XREF=gi:34175020 DB_XREF=853741 TID=Ssc.1916.1 CNT=5 FEA=EST TIER=ConsEnd STK=1 UG=Ssc.1916 UG_TITLE=Transcribed locus, highly similar to NP_002518.1 neurotrophin 3 (Homo sapiens) REP_ORG=S. scrofa
Ssc.4818.1.A1_at	-			0.00926568	0.192367	7.48788	7.05436	1.54268	DOWN	0.0904487	gb:BF703421 DB_XREF=gi:11988829 DB_XREF=MI-P-H1-abk-a-02-1-UM.s1 CLONE=MI-P-H1-abk-a-02-1-UM TID=Ssc.8034.1 CNT=1 FEA=EST TIER=ConsEnd STK=1 UG=Ssc.8034 UG_TITLE=Transcribed locus REP_ORG=S. scrofa
Ssc.3140.1.S1_at	-	NM_014409	TAF5-like RNA polymerase II; p300CBP-associated factor	0.00927112	0.192367	5.14732	5.59974	0.636088	UP	0.199291	gb:CN163805 DB_XREF=gi:46178235 DB_XREF=953367 TID=Ssc.27481.1 CNT=3 FEA=EST TIER=ConsEnd STK=1 UG=Ssc.27481 UG_TITLE=Transcribed locus REP_ORG=S. scrofa
Ssc.18444.1.S1_at	GARS	NM_002047	glycyl-tRNA synthetase	0.00929721	0.192472	7.90955	8.44514	0.585328	UP	0.560986	gb:CK465885 DB_XREF=gi:40837162 DB_XREF=937035 TID=Ssc.24915.1 CNT=7 FEA=EST TIER=ConsEnd STK=2 UG=Ssc.24915 UG_TITLE=Transcribed locus, moderately similar to NP_776163.1 hypothetical protein MGC50559 (Homo sapiens) REP_ORG=S. scrofa
Ssc.20409.1.S1_at	ARMC10	NM_031905	SVH protein	0.00932627	0.192472	8.48719	8.66955	0.833298	UP	0.104679	gb:CN163191 DB_XREF=gi:46177621 DB_XREF=952669 TID=Ssc.22038.1 CNT=15 FEA=EST TIER=ConsEnd STK=1 UG=Ssc.22038 UG_TITLE=Transcribed locus, highly similar to NP_057390.1 DnaJ (Hsp40) homolog, subfamily B, member 11 (Homo sapiens) REP_ORG=S. scrofa
Ssc.10260.1.A1_at	-			0.0093718	0.192757	8.05713	7.78025	1.31902	DOWN	0.577663	gb:NM_213923.1 DB_XREF=gi:47522643 GEN=APEH TID=Ssc.3208.1 CNT=26 FEA=FLmRNA TIER=FL+Stack STK=6 LL=396961 UG=Ssc.3208 DEF=Sus scrofa acylamino acid-releasing enzyme (APEH), mRNA. PROD=acylamino acid-releasing enzyme FL=gb:NM_213923.1 gb:D00524.1 REP_ORG=S. scrofa
Ssc.7225.1.A1_at	-			0.00937939	0.192757	7.25682	7.58923	0.717197	UP	0.506138	gb:CF176257 DB_XREF=gi:33288033 DB_XREF=800305 TID=Ssc.18374.1 CNT=1 FEA=EST TIER=ConsEnd STK=1 UG=Ssc.18374 UG_TITLE=Transcribed locus, weakly similar to XP_314274.1 Anopheles gambiae str. PEST ENSANGG00000016238 gene REP_ORG=S. scrofa
Ssc.2072.1.S1_at	UBL5	NM_024292	ubiquitin-like 5	0.00938478	0.192757	9.05921	9.34829	0.748957	UP	0.383844	gb:CO941162 DB_XREF=gi:51307925 DB_XREF=UMC-peov3-001-e07 TID=Ssc.4640.1 CNT=10 FEA=EST TIER=ConsEnd STK=1 UG=Ssc.4640 UG_TITLE=Transcribed locus, highly similar to NP_002903.1 REV3-like, catalytic subunit of DNA polymerase zeta (yeast) (Homo sapiens) REP_ORG=S. scrofa
Ssc.18206.1.S1_at	BACE2	NM_012105	beta-site APP-cleaving enzyme 2	0.00941033	0.192757	7.03693	6.41626	1.86018	DOWN	0.579784	gb:CK457384 DB_XREF=gi:40828665 DB_XREF=921677 TID=Ssc.16404.1 CNT=14 FEA=EST TIER=ConsEnd STK=2 UG=Ssc.16404 UG_TITLE=Transcribed locus, moderately similar to NP_653227.1 hypothetical protein MGC17299 (Homo sapiens) REP_ORG=S. scrofa
Ssc.4288.1.S1_a_at	KIAA0157	NM_032182	KIAA0157	0.00952269	0.194039	6.8588	6.43087	1.53407	DOWN	0.180254	gb:CN164939 DB_XREF=gi:46179369 DB_XREF=995324 TID=Ssc.26991.1 CNT=1 FEA=EST TIER=ConsEnd STK=1 UG=Ssc.26991 UG_TITLE=Transcribed locus, weakly similar to XP_371956.1 KIAA1549 protein (Homo sapiens) REP_ORG=S. scrofa
Ssc.28969.1.S1_at	-	NM_018590	chondroitin sulfate GalNAcT-2	0.00952521	0.194039	6.2276	5.87959	1.41625	DOWN	0.547061	gb:BP170127 DB_XREF=gi:40419600 DB_XREF=BP170127 CLONE=UTR010021B06 TID=Ssc.23514.2 CNT=5 FEA=EST TIER=ConsEnd STK=0 UG=Ssc.23514 UG_TITLE=Transcribed locus, highly similar to NP_115765.2 zinc finger protein 289, ID1 regulated (Homo sapiens) REP_ORG=S. scrofa
Ssc.1228.1.S1_at	-	NM_002356	myristoylated alanine-rich protein kinase C substrate	0.00952737	0.194039	9.2098	8.85001	1.43303	DOWN	0.429887	gb:AF132070.1 DB_XREF=gi:7108676 TID=Ssc.16001.1 CNT=1 FEA=mRNA TIER=ConsEnd STK=0 LL=397312 UG_GENE=UBE1X UG=Ssc.16001 UG_TITLE=Ubiquitin-activating enzyme E1 DEF=Sus scrofa ubiquitin-activating enzyme E1 (UBE1X) mRNA, partial cds. REP_ORG=S. scrofa
Ssc.2425.1.S1_at	-	NM_175610	tight junction protein 1	0.00953173	0.194039	8.74052	8.48035	1.29716	DOWN	0.143963	gb:BF704079 DB_XREF=gi:11989487 DB_XREF=MI-P-A3-abw-h-02-1-UM.s1 CLONE=MI-P-A3-abw-h-02-1-UM TID=Ssc.2197.1 CNT=19 FEA=EST TIER=ConsEnd STK=0 UG=Ssc.2197 UG_TITLE=Transcribed locus, weakly similar to NP_060474.1 hypothetical protein FLJ10134 (Homo sapiens) REP_ORG=S. scrofa
Ssc.6165.1.A1_at	C1orf165	NM_024603	hypothetical protein FLJ11588	0.00963187	0.195174	5.89081	6.39509	0.603941	UP	0.1871	gb:BI401853 DB_XREF=gi:15180914 DB_XREF=MI-P-CP0-nvs-e-05-0-UI.s1 CLONE=MI-P-CP0-nvs-e-05-0-UI TID=Ssc.12343.1 CNT=1 FEA=EST TIER=ConsEnd STK=1 UG=Ssc.12343 UG_TITLE=Transcribed locus REP_ORG=S. scrofa
Ssc.13956.1.S1_at	TPM1	NM_001018007	tropomyosin 1	0.00966693	0.195307	9.49847	9.35825	1.15052	DOWN	0.192502	gb:CO937200 DB_XREF=gi:51303959 DB_XREF=UMC-pd12con-005-h03 TID=Ssc.6707.1 CNT=9 FEA=EST TIER=Stack STK=8 UG=Ssc.6707 UG_TITLE=Transcribed locus, highly similar to NP_000161.1 glycine dehydrogenase (decarboxylating; glycine decarboxylase, glycine cleavage system protein P) (Homo sapiens) REP_ORG=S. scrofa
Ssc.16493.1.S1_s_at	MYEOV2	NM_138336	helicaseprimase complex protein	0.00970697	0.195909	8.41577	8.80726	0.676048	UP	0.999139	gb:BI183834 DB_XREF=gi:14658243 DB_XREF=UNL-P-FN-cd-b-12-0-UNL.s1 CLONE=UNL-P-FN-cd-b-12-0-UNL TID=Ssc.3108.1 CNT=6 FEA=EST TIER=ConsEnd STK=4 UG=Ssc.3108 UG_TITLE=Transcribed locus, weakly similar to NP_055145.2 protein phosphatase 1, regulatory (inhibitor) subunit 15A (Homo sapiens) REP_ORG=S. scrofa
Ssc.6192.1.A1_at	-			0.00976742	0.1961	7.10919	7.63093	0.593485	UP	0.806885	gb:BI402690 DB_XREF=gi:15181751 DB_XREF=MI-P-CP0-nwa-g-04-0-UI.s1 CLONE=MI-P-CP0-nwa-g-04-0-UI TID=Ssc.12521.1 CNT=1 FEA=EST TIER=ConsEnd STK=1 UG=Ssc.12521 UG_TITLE=Transcribed locus, moderately similar to NP_009131.2 A kinase (PRKA) anchor protein 13 (Homo sapiens) REP_ORG=S. scrofa
Ssc.8310.1.A1_at	UTX	NM_021140	ubiquitously transcribed tetratricopeptide repeat; X chrom	0.00980619	0.196212	6.55921	6.17445	1.46926	DOWN	0.544611	gb:BI399335 DB_XREF=gi:15178396 DB_XREF=MI-P-AY1-nrf-c-01-0-UI.s1 CLONE=MI-P-AY1-nrf-c-01-0-UI TID=Ssc.9768.1 CNT=2 FEA=EST TIER=ConsEnd STK=0 UG=Ssc.9768 UG_TITLE=Transcribed locus REP_ORG=S. scrofa
Ssc.24270.1.S1_at	-	NM_030820	collagen; type XXI; alpha 1	0.00999715	0.198557	4.78104	5.85716	0.340918	UP	0.386633	gb:BG609095 DB_XREF=gi:13659073 DB_XREF=322618 TID=Ssc.24216.1 CNT=16 FEA=EST TIER=ConsEnd STK=0 UG=Ssc.24216 UG_TITLE=Transcribed locus, moderately similar to NP_006618.1 processing of precursor 4, ribonuclease PMRP subunit (S. cerevisiae) (Homo sapiens) REP_ORG=S. scrofa
Ssc.21755.1.A1_at	-	NM_025191	chromosome 1 open reading frame 22	0.0100287	0.198623	7.152	6.42941	2.05977	DOWN	0.783806	gb:BI404922 DB_XREF=gi:15184135 DB_XREF=MI-P-NA-aeg-g-09-1-UM.s1.ab1 CLONE=MI-P-NA-aeg-g-09-1-UM.ab1 TID=Ssc.3041.1 CNT=5 FEA=EST TIER=ConsEnd STK=1 UG=Ssc.3041 UG_TITLE=Transcribed locus, moderately similar to XP_291019.4 hypothetical protein FLJ13305 (Homo sapiens) REP_ORG=S. scrofa
Ssc.10965.1.A1_at	-	NM_005461	v-maf musculoaponeurotic fibrosarcoma oncogene homolog B	0.0100585	0.198623	8.3109	7.75788	1.7385	DOWN	0.394196	gb:NM_214296.1 DB_XREF=gi:47523653 GEN=RND3 TID=Ssc.16366.1 CNT=7 FEA=FLmRNA TIER=FL STK=1 LL=397559 UG=Ssc.16366 DEF=Sus scrofa Rho related protein Rnd3Rho8 (RND3), mRNA. PROD=Rho related protein Rnd3Rho8 FL=gb:NM_214296.1 gb:AF078839.1 REP_ORG=S. scrofa
Ssc.8479.1.A1_at	SEPP1	NM_005410	selenoprotein P; plasma; 1	0.0100807	0.198857	10.0307	9.57021	1.58479	DOWN	0.531004	gb:BQ604210 DB_XREF=gi:21550936 DB_XREF=MI-P-CP1-nzb-e-03-0-UI.s1 CLONE=MI-P-CP1-nzb-e-03-0-UI TID=Ssc.12629.2 CNT=1 FEA=EST TIER=ConsEnd STK=0 UG=Ssc.12629 UG_TITLE=Transcribed locus REP_ORG=S. scrofa
Ssc.670.1.S1_at	LYZ	NM_000239	lysozyme	0.0101134	0.199298	8.21399	7.16912	2.84302	DOWN	0.106578	gb:BI403257 DB_XREF=gi:15182318 DB_XREF=MI-P-CP1-nwn-e-05-0-UI.s1 CLONE=MI-P-CP1-nwn-e-05-0-UI TID=Ssc.12678.1 CNT=1 FEA=EST TIER=ConsEnd STK=1 UG=Ssc.12678 UG_TITLE=Transcribed locus REP_ORG=S. scrofa
Ssc.16690.1.S1_at	-	NM_001202	bone morphogenetic protein 4	0.0102415	0.201202	6.65045	5.76254	2.43005	DOWN	0.251129	gb:CK466100 DB_XREF=gi:40837377 DB_XREF=937272 TID=Ssc.19149.1 CNT=31 FEA=EST TIER=ConsEnd STK=3 UG=Ssc.19149 UG_TITLE=Transcribed locus, highly similar to NP_443069.1 secretory carrier membrane protein 3 (Homo sapiens) REP_ORG=S. scrofa
Ssc.22958.2.S1_at	-	NM_001011885	BTB	0.0102955	0.201735	7.5143	7.09928	1.51439	DOWN	0.461145	gb:BQ601477 DB_XREF=gi:21548203 DB_XREF=MI-P-H3-afk-e-05-1-UM.s1 CLONE=MI-P-H3-afk-e-05-1-UM TID=Ssc.8448.1 CNT=2 FEA=EST TIER=ConsEnd STK=1 UG=Ssc.8448 UG_TITLE=Transcribed locus REP_ORG=S. scrofa
Ssc.30734.1.S1_at	-			0.010357	0.202269	5.84723	5.59588	1.28576	DOWN	1.03605	gb:CK463648 DB_XREF=gi:40834929 DB_XREF=934569 TID=Ssc.24714.1 CNT=3 FEA=EST TIER=ConsEnd STK=2 UG=Ssc.24714 UG_TITLE=Transcribed locus REP_ORG=S. scrofa
Ssc.19035.1.S1_at	-	NM_018371	chondroitin beta1;4 N-acetylgalactosaminyltransferase	0.0103589	0.202269	6.38895	5.806	1.79132	DOWN	0.121469	gb:CO994910 DB_XREF=gi:51354184 DB_XREF=UMC-pd12_14end-009-b10 TID=Ssc.19356.2 CNT=4 FEA=EST TIER=ConsEnd STK=2 UG=Ssc.19356 UG_TITLE=Transcribed locus, highly similar to NP_002427.1 membrane protein, palmitoylated 1, 55kDa (Homo sapiens) REP_ORG=S. scrofa
Ssc.21860.2.S2_at	-	NM_002823	prothymosin; alpha	0.0104259	0.202498	9.83323	9.54603	1.33269	DOWN	0.143475	gb:CK456376 DB_XREF=gi:40803590 DB_XREF=917049 TID=Ssc.24382.1 CNT=4 FEA=EST TIER=ConsEnd STK=1 UG=Ssc.24382 UG_TITLE=Transcribed locus, highly similar to XP_129450.1 RIKEN cDNA 2610024A01 gene (Mus musculus) REP_ORG=S. scrofa
Ssc.2397.1.A1_at	-	NM_020962	likely ortholog of mouse neighbor of Punc E11	0.0104892	0.202884	6.36549	6.93808	0.564062	UP	0.168001	gb:BG608848 DB_XREF=gi:13658826 DB_XREF=322182 TID=Ssc.15717.1 CNT=21 FEA=EST TIER=ConsEnd STK=0 UG=Ssc.15717 UG_TITLE=Transcribed locus, highly similar to NP_663711.1 vacuolar protein sorting protein 4a (Rattus norvegicus) REP_ORG=S. scrofa
Ssc.25217.1.S1_a_at	SELM	NM_080430	selenoprotein M	0.0105233	0.202884	6.18793	7.27988	0.33556	UP	0.278257	gb:BI119412 DB_XREF=gi:15413522 DB_XREF=AR028B04SP20IB04S TID=Ssc.27699.1 CNT=6 FEA=EST TIER=ConsEnd STK=0 UG=Ssc.27699 UG_TITLE=Transcribed locus, highly similar to NP_061967.3 nudix (nucleoside diphosphate linked moiety X)-type motif 4 (Homo sapiens) REP_ORG=S. scrofa
Ssc.9069.3.S1_at	GPRC5A	NM_003979	G protein-coupled receptor; family C; group 5; member A	0.0105483	0.202884	6.39234	5.80636	1.79675	DOWN	0.879324	gb:BI402960 DB_XREF=gi:15182021 DB_XREF=MI-P-CP1-nwf-b-08-0-UI.s1 CLONE=MI-P-CP1-nwf-b-08-0-UI TID=Ssc.12600.1 CNT=1 FEA=EST TIER=ConsEnd STK=0 UG=Ssc.12600 UG_TITLE=Transcribed locus REP_ORG=S. scrofa
Ssc.2861.1.A1_at	ARMET	NM_006010	arginine-rich; mutated in early stage tumors	0.0105603	0.202884	6.16377	6.55898	0.673541	UP	0.178868	gb:AW359946 DB_XREF=gi:6864596 DB_XREF=47101 TID=Ssc.4622.2 CNT=5 FEA=EST TIER=ConsEnd STK=0 UG=Ssc.4622 UG_TITLE=Transcribed locus REP_ORG=S. scrofa
Ssc.29181.1.A1_s_at	-	NM_170665	ATPase; Ca++ transporting; cardiac muscle; slow twitch 2	0.0105665	0.202884	7.30286	6.8297	1.60505	DOWN	0.0591987	gb:CF794026 DB_XREF=gi:37798587 DB_XREF=889492 TID=Ssc.22058.2 CNT=4 FEA=EST TIER=ConsEnd STK=0 UG=Ssc.22058 UG_TITLE=Transcribed locus, highly similar to NP_073600.2 FAD104 (Homo sapiens) REP_ORG=S. scrofa
Ssc.20386.1.S1_at	-	NM_017632	collaboratescooperates with ARF	0.01057	0.202884	6.66817	5.9052	2.14465	DOWN	0.142205	gb:CO955392 DB_XREF=gi:51332455 DB_XREF=UMC-pputal1-001-e04 TID=Ssc.18478.1 CNT=12 FEA=EST TIER=ConsEnd STK=1 UG=Ssc.18478 UG_TITLE=Transcribed locus REP_ORG=S. scrofa
Ssc.24863.1.A1_at	-	NM_006246	protein phosphatase 2; regulatory subunit B	0.0106267	0.203364	6.58653	6.15164	1.54479	DOWN	0.128135	gb:BF710132 DB_XREF=gi:12009609 DB_XREF=MI-P-AY1-nqb-g-07-0-UI.s1 CLONE=MI-P-AY1-nqb-g-07-0-UI TID=Ssc.4469.1 CNT=7 FEA=EST TIER=ConsEnd STK=0 UG=Ssc.4469 UG_TITLE=Transcribed locus, moderately similar to XP_141813.2 similar to checkpoint suppressor 1 (Mus musculus) REP_ORG=S. scrofa
Ssc.17712.1.S1_at	-	NM_006618	Jumonji; AT rich interactive domain 1B	0.010653	0.203571	7.26095	6.89772	1.43797	DOWN	0.139431	gb:CN154260 DB_XREF=gi:46168690 DB_XREF=941459 TID=Ssc.28091.1 CNT=5 FEA=EST TIER=ConsEnd STK=3 UG=Ssc.28091 UG_TITLE=Transcribed locus, highly similar to NP_660278.2 fibronectin type 3 and ankyrin repeat domains 1 (Homo sapiens) REP_ORG=S. scrofa
Ssc.22495.1.S1_at	MBOAT2	NM_138799	O-acyltransferase	0.0107499	0.205108	7.52346	7.15493	1.44562	DOWN	0.553362	gb:CK463822 DB_XREF=gi:40835103 DB_XREF=934755 TID=Ssc.24722.1 CNT=3 FEA=EST TIER=ConsEnd STK=1 UG=Ssc.24722 UG_TITLE=Transcribed locus, highly similar to NP_004144.2 origin recognition complex, subunit 1-like (yeast) (Homo sapiens) REP_ORG=S. scrofa
Ssc.21642.1.S1_at	GALK1	NM_000154	galactokinase 1	0.0108123	0.205649	5.83971	6.32044	0.618329	UP	1.06527	gb:CN165775 DB_XREF=gi:46180205 DB_XREF=996216 TID=Ssc.27184.1 CNT=7 FEA=EST TIER=ConsEnd STK=1 UG=Ssc.27184 UG_TITLE=Transcribed locus, moderately similar to NP_009115.1 nischarin (Homo sapiens) REP_ORG=S. scrofa
Ssc.14416.1.A1_at	ATP6V1D	NM_015994	ATPase; H+ transporting; lysosomal 34kDa; V1 subunit D	0.010855	0.205649	7.30635	7.95026	0.525235	UP	0.24163	gb:CK462550 DB_XREF=gi:40833831 DB_XREF=933356 TID=Ssc.6993.1 CNT=7 FEA=EST TIER=Stack STK=7 UG=Ssc.6993 UG_TITLE=Transcribed locus REP_ORG=S. scrofa
Ssc.13547.1.A1_at	-			0.010855	0.205649	5.57248	5.0932	1.61492	DOWN	0.801207	gb:BX923738 DB_XREF=gi:41140586 DB_XREF=BX923738 CLONE=scan0012d.c.08 TID=Ssc.869.1 CNT=21 FEA=EST TIER=Stack STK=9 UG=Ssc.869 UG_TITLE=Transcribed locus, highly similar to NP_055555.1 DEAD (Asp-Glu-Ala-Asp) box polypeptide 48 (Homo sapiens) REP_ORG=S. scrofa
Ssc.26503.1.A1_at	-			0.010887	0.205649	8.82819	8.33275	1.64122	DOWN	0.0944759	gb:BG661181 DB_XREF=gi:13816672 DB_XREF=332977 TID=Ssc.1870.1 CNT=4 FEA=EST TIER=ConsEnd STK=0 UG=Ssc.1870 UG_TITLE=Transcribed locus REP_ORG=S. scrofa
Ssc.10524.1.A1_a_at	-	NM_018200	high-mobility group 20A	0.0109098	0.205649	7.2585	6.91566	1.40894	DOWN	0.516546	gb:NM_214319.1 DB_XREF=gi:47523703 GEN=PKR TID=Ssc.7274.1 CNT=9 FEA=FLmRNA TIER=FL STK=2 LL=397588 UG=Ssc.7274 DEF=Sus scrofa double stranded RNA-dependent protein kinase (PKR), mRNA. PROD=double stranded RNA-dependent protein kinase FL=gb:AB104654.1 gb:NM_214319.1 REP_ORG=S. scrofa
Ssc.24696.1.S1_at	-	NM_003749	insulin receptor substrate 2	0.0109255	0.205649	7.54578	6.93356	1.84452	DOWN	0.108519	gb:BP146320 DB_XREF=gi:40395791 DB_XREF=BP146320 CLONE=OVRM10120B02 TID=Ssc.5839.1 CNT=11 FEA=EST TIER=ConsEnd STK=0 UG=Ssc.5839 UG_TITLE=Transcribed locus, highly similar to NP_666056.1 RIKEN cDNA 2610528H13 gene (Mus musculus) REP_ORG=S. scrofa
Ssc.5895.1.A2_at	COL6A1	NM_001848	collagen; type VI; alpha 1	0.0109548	0.205649	6.2728	7.14511	0.417983	UP	0.800771	gb:CO988463 DB_XREF=gi:51347737 DB_XREF=UMC-pd3end3-002-e01 TID=Ssc.30225.1 CNT=1 FEA=EST TIER=ConsEnd STK=1 UG=Ssc.30225 UG_TITLE=Transcribed locus REP_ORG=S. scrofa
Ssc.25205.1.S1_at	-			0.0109602	0.205649	7.26838	6.85047	1.51879	DOWN	0.592173	gb:BF709597 DB_XREF=gi:12009074 DB_XREF=MI-P-AY0-ner-c-05-0-UI.s1 CLONE=MI-P-AY0-ner-c-05-0-UI TID=Ssc.27959.1 CNT=6 FEA=EST TIER=ConsEnd STK=0 UG=Ssc.27959 UG_TITLE=Transcribed locus, weakly similar to NP_077295.1 chromosome 1 open reading frame 35 (Homo sapiens) REP_ORG=S. scrofa
Ssc.10291.1.S1_at	LRRFIP2			0.011039	0.206159	5.5941	6.15413	0.571191	UP	0.721457	gb:NM_213919.1 DB_XREF=gi:47522645 GEN=AURKB TID=Ssc.2895.1 CNT=21 FEA=FLmRNA TIER=FL STK=5 LL=396955 UG=Ssc.2895 DEF=Sus scrofa serinethreonine kinase 12 (AURKB), mRNA. PROD=serinethreonine kinase 12 FL=gb:AY336974.1 gb:NM_213919.1 REP_ORG=S. scrofa
Ssc.4127.1.A1_at	-	NM_005168	Rho family GTPase 3	0.0110604	0.206159	6.54879	5.94107	1.83625	DOWN	0.919885	gb:CK457492 DB_XREF=gi:40828773 DB_XREF=921793 TID=Ssc.23840.2 CNT=1 FEA=EST TIER=ConsEnd STK=1 UG=Ssc.23840 UG_TITLE=Transcribed locus, highly similar to NP_112545.1 radial spokehead-like 1 (Mus musculus) REP_ORG=S. scrofa
Ssc.30302.1.A1_at	-			0.011095	0.206159	4.8399	5.58468	0.474837	UP	0.720639	gb:BP161473 DB_XREF=gi:40410946 DB_XREF=BP161473 CLONE=THY010089B09 TID=Ssc.29951.1 CNT=2 FEA=EST TIER=ConsEnd STK=0 UG=Ssc.29951 UG_TITLE=Transcribed locus REP_ORG=S. scrofa
Ssc.11184.1.S1_at	DAD1	NM_001344	defender against cell death 1	0.011102	0.206159	8.83319	9.24761	0.660724	UP	0.445149	gb:BP443891 DB_XREF=gi:40433958 DB_XREF=BP443891 CLONE=LVR010078D03 TID=Ssc.16743.1 CNT=188 FEA=mRNA TIER=ConsEnd STK=0 LL=397620 UG_GENE=FN1 UG=Ssc.16743 UG_TITLE=Fibronectin REP_ORG=S. scrofa
Ssc.1551.1.S1_at	-	NM_015103	plexin D1	0.0111054	0.206159	5.42618	5.88683	0.630873	UP	0.131373	gb:CO989883 DB_XREF=gi:51349157 DB_XREF=UMC-pd3end3-022-g01 TID=Ssc.12726.1 CNT=6 FEA=EST TIER=Stack STK=6 UG=Ssc.12726 UG_TITLE=Transcribed locus REP_ORG=S. scrofa
Ssc.12021.1.S1_at	-	NM_018312	chromosome 11 open reading frame 23	0.0111865	0.206866	6.53636	6.29527	1.27264	DOWN	0.485188	gb:AB087975.1 DB_XREF=gi:29420745 TID=Ssc.428.10 CNT=1 FEA=mRNA TIER=ConsEnd STK=0 UG=Ssc.428 UG_TITLE=T-cell receptor alpha chain mRNA C-region, 3 end of cds. DEF=Sus scrofa TCR-a mRNA for T cell receptor alpha chain, partial cds, clone:PPA226. REP_ORG=S. scrofa
Ssc.15540.1.A1_at	-			0.0112129	0.207155	5.08543	6.45107	0.255217	UP	0.746902	gb:BI401929 DB_XREF=gi:15180990 DB_XREF=MI-P-CP0-nvt-e-10-0-UI.s1 CLONE=MI-P-CP0-nvt-e-10-0-UI TID=Ssc.17312.2 CNT=27 FEA=EST TIER=Stack STK=23 UG=Ssc.17312 UG_TITLE=Transcribed locus, moderately similar to XP_373497.2 hypothetical LOC387763 (Homo sapiens) REP_ORG=S. scrofa
Ssc.16674.1.S1_at	CLDN4	NM_001305	claudin 4	0.0112707	0.207993	9.15935	8.66148	1.64521	DOWN	0.135676	gb:CN154241 DB_XREF=gi:46168671 DB_XREF=941440 TID=Ssc.19443.1 CNT=31 FEA=EST TIER=ConsEnd STK=3 UG=Ssc.19443 UG_TITLE=Transcribed locus, highly similar to NP_579923.1 inhibitor of growth family, member 4 (Mus musculus) REP_ORG=S. scrofa
Ssc.24063.1.S1_at	MSH6	NM_000179	mutS homolog 6	0.0112818	0.207993	6.86147	6.64599	1.24046	DOWN	1.0022	gb:CN166202 DB_XREF=gi:46180632 DB_XREF=997460 TID=Ssc.14461.1 CNT=25 FEA=EST TIER=ConsEnd STK=0 UG=Ssc.14461 UG_TITLE=Transcribed locus, highly similar to NP_002904.3 replication factor C (activator 1) 1, 145kDa (Homo sapiens) REP_ORG=S. scrofa
Ssc.1294.3.S1_at	-	NM_004216	death effector domain containing	0.0113012	0.207993	6.83492	6.40774	1.53293	DOWN	0.305164	gb:BX927003 DB_XREF=gi:41143851 DB_XREF=BX927003 CLONE=scan0013d.g.13 TID=Ssc.6701.1 CNT=27 FEA=EST TIER=Stack STK=14 UG=Ssc.6701 UG_TITLE=Transcribed locus, highly similar to XP_357233.1 similar to ribosomal protein L35a (Mus musculus) REP_ORG=S. scrofa
Ssc.27641.1.A1_at	-	NM_022802	C-terminal binding protein 2	0.011305	0.207993	7.97795	7.68836	1.33588	DOWN	0.298566	gb:BQ597395 DB_XREF=gi:21544121 DB_XREF=MI-P-A2-aex-e-02-1-UM.s1 CLONE=MI-P-A2-aex-e-02-1-UM TID=Ssc.10615.1 CNT=2 FEA=EST TIER=ConsEnd STK=0 UG=Ssc.10615 UG_TITLE=Transcribed locus, moderately similar to XP_214418.2 similar to hypothetical protein MGC5297 (Rattus norvegicus) REP_ORG=S. scrofa
Ssc.2901.1.S1_at	C19orf50	NM_024069	hypothetical protein MGC2749	0.0113124	0.207993	6.67868	7.05918	0.683519	UP	0.401402	gb:BG610571 DB_XREF=gi:13660550 DB_XREF=326699 TID=Ssc.30706.3 CNT=3 FEA=EST TIER=ConsEnd STK=0 UG=Ssc.30706 UG_TITLE=Transcribed locus REP_ORG=S. scrofa
Ssc.6903.1.S2_at	TUBB	NM_178014	tubulin; beta polypeptide	0.011343	0.208306	9.23488	9.44761	0.808371	UP	0.282385	gb:CO937238 DB_XREF=gi:51303997 DB_XREF=UMC-pd12con-006-c11 TID=Ssc.4581.3 CNT=1 FEA=EST TIER=ConsEnd STK=1 UG=Ssc.4581 UG_TITLE=Transcribed locus, highly similar to NP_115898.2 RNA binding protein (Homo sapiens) REP_ORG=S. scrofa
Ssc.20656.1.S1_at	-			0.0114342	0.208808	5.94353	6.50741	0.568999	UP	0.490787	gb:CK462206 DB_XREF=gi:40833487 DB_XREF=932990 TID=Ssc.13913.1 CNT=12 FEA=EST TIER=ConsEnd STK=1 UG=Ssc.13913 UG_TITLE=Transcribed locus REP_ORG=S. scrofa
Ssc.12177.1.A1_at	C21orf59	NM_021254	chromosome 21 open reading frame 59	0.0114518	0.208808	7.22696	7.61414	0.678963	UP	0.674449	gb:AF184171.1 DB_XREF=gi:5923900 TID=Ssc.16036.1 CNT=1 FEA=mRNA TIER=ConsEnd STK=0 LL=396778 UG_GENE=NHE-2 UG=Ssc.16036 UG_TITLE=Na+H+ exchanger isoform 2 DEF=Sus scrofa Na+H+ exchanger isoform 2 (NHE-2) mRNA, partial cds. REP_ORG=S. scrofa
Ssc.21572.1.S1_at	-	NM_015335	thyroid hormone receptor associated protein 2	0.0114718	0.208808	6.01973	5.05255	2.63053	DOWN	0.0790843	gb:BX921431 DB_XREF=gi:41138279 DB_XREF=BX921431 CLONE=scan0002d.b.05 TID=Ssc.25733.1 CNT=5 FEA=EST TIER=ConsEnd STK=1 UG=Ssc.25733 UG_TITLE=Transcribed locus, moderately similar to NP_060703.2 hypothetical protein FLJ10826 (Homo sapiens) REP_ORG=S. scrofa
Ssc.4314.1.S1_at	-	NM_018195	hypothetical protein FLJ10726	0.011487	0.208808	5.73627	6.07628	0.711763	UP	0.762855	gb:BX665194 DB_XREF=gi:37855032 DB_XREF=BX665194 CLONE=scag0003c.d.09 TID=Ssc.19282.2 CNT=1 FEA=EST TIER=ConsEnd STK=1 UG=Ssc.19282 UG_TITLE=Transcribed locus, moderately similar to NP_940932.1 Homo sapiens FLJ46603 gene REP_ORG=S. scrofa
Ssc.854.1.S1_at	MAPBPIP	NM_014017	mitogen-activated protein-binding protein-interacting prote	0.0114872	0.208808	7.81065	8.30218	0.611688	UP	0.0886359	gb:BQ602476 DB_XREF=gi:21549202 DB_XREF=MI-P-NA-aem-c-12-1-UM.s1 CLONE=MI-P-NA-aem-c-12-1-UM TID=Ssc.13484.1 CNT=1 FEA=EST TIER=ConsEnd STK=0 UG=Ssc.13484 UG_TITLE=Transcribed locus, weakly similar to NP_006490.3 lectin, galactoside-binding, soluble, 8 (galectin 8) (Homo sapiens) REP_ORG=S. scrofa
Ssc.6112.1.S1_at	-			0.0115745	0.209998	5.97158	5.24575	2.06645	DOWN	0.252757	gb:BI185356 DB_XREF=gi:14659765 DB_XREF=UNL-P-FN-cu-f-11-0-UNL.s1 CLONE=UNL-P-FN-cu-f-11-0-UNL TID=Ssc.11855.1 CNT=1 FEA=EST TIER=ConsEnd STK=1 UG=Ssc.11855 UG_TITLE=Transcribed locus, weakly similar to NP_689579.2 hypothetical protein MGC33338 (Homo sapiens) REP_ORG=S. scrofa
Ssc.20117.1.S1_at	EIF3K	NM_013234	eukaryotic translation initiation factor 3; subunit 12	0.0115905	0.210044	9.41027	9.6027	0.824954	UP	0.958147	gb:CF787889 DB_XREF=gi:37792450 DB_XREF=856569 TID=Ssc.18798.1 CNT=2 FEA=EST TIER=ConsEnd STK=2 UG=Ssc.18798 UG_TITLE=Transcribed locus, highly similar to NP_062822.1 solute carrier family 10 (sodiumbile acid cotransporter family), member 3 (Homo sapiens) REP_ORG=S. scrofa
Ssc.3059.1.S1_at	AKR1B1	NM_001628	aldo-keto reductase family 1; member B1	0.0116204	0.210044	8.85598	8.32179	1.70606	DOWN	1.13096	gb:CK464929 DB_XREF=gi:40836210 DB_XREF=935987 TID=Ssc.25177.1 CNT=4 FEA=EST TIER=ConsEnd STK=2 UG=Ssc.25177 UG_TITLE=Transcribed locus REP_ORG=S. scrofa
Ssc.6119.1.A1_at	-			0.0116334	0.210044	5.55878	6.97258	0.243217	UP	0.353108	gb:BI185631 DB_XREF=gi:14660040 DB_XREF=UNL-P-FN-cz-h-01-0-UNL.s1 CLONE=UNL-P-FN-cz-h-01-0-UNL TID=Ssc.11882.1 CNT=1 FEA=EST TIER=ConsEnd STK=1 UG=Ssc.11882 UG_TITLE=Transcribed locus REP_ORG=S. scrofa
Ssc.21060.1.A1_at	GOLIM4	NM_014498	golgi phosphoprotein 4	0.0116711	0.210044	7.68052	7.4472	1.26279	DOWN	0.13745	gb:BQ603376 DB_XREF=gi:21550102 DB_XREF=MI-P-NA-afs-g-09-1-UM.s1 CLONE=MI-P-NA-afs-g-09-1-UM TID=Ssc.13746.1 CNT=7 FEA=EST TIER=ConsEnd STK=1 UG=Ssc.13746 UG_TITLE=Transcribed locus, highly similar to NP_073591.2 sideroflexin 1 (Homo sapiens) REP_ORG=S. scrofa
Ssc.1315.1.A1_at	GDE1	NM_016641	membrane interacting protein of RGS16	0.0116918	0.210044	7.22634	7.64099	0.660572	UP	0.788551	gb:CN162587 DB_XREF=gi:46177017 DB_XREF=951985 TID=Ssc.1933.1 CNT=31 FEA=EST TIER=Stack STK=11 UG=Ssc.1933 UG_TITLE=Transcribed locus, moderately similar to NP_080784.1 TNF receptor-associated protein 1 (Mus musculus) REP_ORG=S. scrofa
Ssc.1761.1.S1_at	-	NM_000904	NAD	0.0117017	0.210044	5.96736	6.4035	0.64653	UP	0.670817	gb:BX675224 DB_XREF=gi:38009117 DB_XREF=BX675224 CLONE=scac0030i.f.09 TID=Ssc.10961.1 CNT=7 FEA=EST TIER=ConsEnd STK=3 UG=Ssc.10961 UG_TITLE=Transcribed locus, highly similar to NP_067068.1 myozenin 1 (Homo sapiens) REP_ORG=S. scrofa
Ssc.12738.1.A1_at	PIGM	NM_145167	phosphatidylinositol glycan; class M	0.0117191	0.210044	5.60903	5.11375	1.64096	DOWN	0.675199	gb:BX922431 DB_XREF=gi:41139279 DB_XREF=BX922431 CLONE=scan0010d.c.15 TID=Ssc.17318.1 CNT=50 FEA=EST TIER=Stack STK=22 UG=Ssc.17318 UG_TITLE=Transcribed locus, highly similar to NP_003370.2 villin 2 (ezrin) (Homo sapiens) REP_ORG=S. scrofa
Ssc.8382.1.S1_at	-			0.0117449	0.210087	6.24631	5.9375	1.36179	DOWN	0.178475	gb:BF702701 DB_XREF=gi:11988109 DB_XREF=MI-P-E3-aam-d-12-1-UM.s1 CLONE=MI-P-E3-aam-d-12-1-UM TID=Ssc.7151.1 CNT=1 FEA=EST TIER=ConsEnd STK=0 UG=Ssc.7151 UG_TITLE=Transcribed locus REP_ORG=S. scrofa
Ssc.13954.1.A1_at	-			0.0117554	0.210087	7.36854	6.92046	1.56531	DOWN	0.291837	gb:AJ657699 DB_XREF=gi:49341768 DB_XREF=AJ657699 CLONE=C0005195_P10 TID=Ssc.6769.1 CNT=10 FEA=EST TIER=Stack STK=8 UG=Ssc.6769 UG_TITLE=Transcribed locus, highly similar to NP_002797.2 proteasome (prosome, macropain) 26S subunit, ATPase, 6 (Homo sapiens) REP_ORG=S. scrofa
Ssc.5832.1.S1_at	-	NM_004973	Jumonji; AT rich interactive domain 2	0.0117659	0.210087	6.48908	6.11711	1.45059	DOWN	0.134946	gb:CO994919 DB_XREF=gi:51354193 DB_XREF=UMC-pd12_14end-009-c09 TID=Ssc.30593.1 CNT=1 FEA=EST TIER=ConsEnd STK=1 UG=Ssc.30593 UG_TITLE=Transcribed locus REP_ORG=S. scrofa
Ssc.27680.1.S1_at	-			0.0117675	0.210087	6.29784	6.80746	0.600726	UP	0.315126	gb:BQ602178 DB_XREF=gi:21548904 DB_XREF=MI-P-HO-ahw-b-05-1-UM.s1 CLONE=MI-P-HO-ahw-b-05-1-UM TID=Ssc.4547.1 CNT=2 FEA=EST TIER=ConsEnd STK=0 UG=Ssc.4547 UG_TITLE=Transcribed locus REP_ORG=S. scrofa
Ssc.6677.1.S1_at	-	NM_003379	villin 2	0.0117762	0.210087	8.7091	7.97987	2.07348	DOWN	0.525543	gb:BI399179 DB_XREF=gi:15178240 DB_XREF=MI-P-AY1-nro-c-01-0-UI.s1 CLONE=MI-P-AY1-nro-c-01-0-UI TID=Ssc.9875.1 CNT=1 FEA=EST TIER=ConsEnd STK=1 UG=Ssc.9875 UG_TITLE=Transcribed locus REP_ORG=S. scrofa
Ssc.2281.1.S1_at	-	NM_101395	dual-specificity tyrosine-	0.0117967	0.210257	7.38119	7.15007	1.26002	DOWN	0.47216	gb:CK466318 DB_XREF=gi:40837595 DB_XREF=937515 TID=Ssc.25214.1 CNT=4 FEA=EST TIER=ConsEnd STK=1 UG=Ssc.25214 UG_TITLE=Transcribed locus, moderately similar to NP_775930.1 hypothetical protein MGC29784 (Homo sapiens) REP_ORG=S. scrofa
Ssc.2968.1.S1_at	BPHL	NM_004332	biphenyl hydrolase-like	0.0118227	0.21033	6.30058	7.3035	0.366808	UP	0.227286	gb:AW486251 DB_XREF=gi:7056357 DB_XREF=71898 TID=Ssc.1859.1 CNT=3 FEA=EST TIER=ConsEnd STK=0 UG=Ssc.1859 UG_TITLE=Transcribed locus REP_ORG=S. scrofa
Ssc.12576.1.A1_at	-	XM_375449	hypothetical protein LOC284106	0.0118302	0.21033	6.27011	6.69732	0.652322	UP	0.856075	gb:BM083188 DB_XREF=gi:16950819 DB_XREF=EST338 CLONE=pM338 TID=Ssc.12073.1 CNT=219 FEA=EST TIER=Stack STK=123 UG=Ssc.12073 UG_TITLE=Transcribed locus, highly similar to NP_032529.2 ribosomal protein S2 (Mus musculus) REP_ORG=S. scrofa
Ssc.19252.1.S1_at	CMTM7	NM_138410	chemokine-like factor super family 7	0.0118336	0.21033	6.24721	6.6022	0.701181	UP	0.238791	gb:BX666973 DB_XREF=gi:37856691 DB_XREF=BX666973 CLONE=scac0027i.c.04 TID=Ssc.23279.1 CNT=3 FEA=EST TIER=ConsEnd STK=2 UG=Ssc.23279 UG_TITLE=Transcribed locus, weakly similar to XP_359938.1 Magnaporthe grisea 70-15 MG11009.4 gene REP_ORG=S. scrofa
Ssc.9498.1.S1_at	TAX1BP3	NM_014604	Tax1	0.0118494	0.210415	7.53901	7.83047	0.747174	UP	0.61142	gb:BI402568 DB_XREF=gi:15181629 DB_XREF=MI-P-CP0-nvz-b-01-0-UI.s1 CLONE=MI-P-CP0-nvz-b-01-0-UI TID=Ssc.12491.1 CNT=1 FEA=EST TIER=ConsEnd STK=0 UG=Ssc.12491 UG_TITLE=Transcribed locus REP_ORG=S. scrofa
Ssc.18844.1.S1_at	-	NM_032510	par-6 partitioning defective 6 homolog gamma	0.0119231	0.211324	6.89343	6.51586	1.45874	DOWN	0.364053	gb:CN159962 DB_XREF=gi:46174392 DB_XREF=949091 TID=Ssc.26709.1 CNT=5 FEA=EST TIER=ConsEnd STK=2 UG=Ssc.26709 UG_TITLE=Transcribed locus, moderately similar to XP_224544.2 similar to EBV-induced G protein-coupled receptor 2 (EBI2) (Rattus norvegicus) REP_ORG=S. scrofa
Ssc.5563.1.S1_at	RBP1	NM_002899	retinol binding protein 1; cellular	0.0119819	0.211984	7.07979	6.32497	2.12723	DOWN	0.862905	gb:BQ598100 DB_XREF=gi:21544826 DB_XREF=MI-P-E3-agp-b-01-1-UM.s1 CLONE=MI-P-E3-agp-b-01-1-UM TID=Ssc.7182.1 CNT=1 FEA=EST TIER=ConsEnd STK=1 UG=Ssc.7182 UG_TITLE=Transcribed locus REP_ORG=S. scrofa
Ssc.4833.1.S1_at	-	NM_002881	v-ral simian leukemia viral oncogene homolog B	0.0120082	0.212059	7.79778	7.40494	1.48118	DOWN	0.0971897	gb:BF702400 DB_XREF=gi:11987856 DB_XREF=MI-P-H3-aat-c-04-1-UM.s1 CLONE=MI-P-H3-aat-c-04-1-UM TID=Ssc.8229.1 CNT=1 FEA=EST TIER=ConsEnd STK=1 UG=Ssc.8229 UG_TITLE=Transcribed locus REP_ORG=S. scrofa
Ssc.24817.1.A1_at	-			0.0120678	0.212444	6.71989	7.69615	0.376714	UP	0.194932	gb:BE234929 DB_XREF=gi:9019647 DB_XREF=142213 TID=Ssc.3494.1 CNT=7 FEA=EST TIER=ConsEnd STK=0 UG=Ssc.3494 UG_TITLE=Transcribed locus REP_ORG=S. scrofa
Ssc.14022.1.S1_at	BET1	NM_005868	BET1 homolog	0.0121051	0.212444	6.76463	7.06825	0.73814	UP	0.162501	gb:CN165067 DB_XREF=gi:46179497 DB_XREF=995466 TID=Ssc.16725.1 CNT=22 FEA=EST TIER=Stack STK=7 UG=Ssc.16725 UG_TITLE=Transcribed locus, highly similar to NP_032685.1 myosin IC (Mus musculus) REP_ORG=S. scrofa
Ssc.17253.1.S1_at	ATP5G2	NM_005176	ATP synthase; H+ transporting; mitochondrial F0 complex; s	0.0121264	0.212464	8.67016	8.99772	0.720676	UP	0.252872	gb:CN154805 DB_XREF=gi:46169235 DB_XREF=942046 TID=Ssc.21236.1 CNT=6 FEA=EST TIER=ConsEnd STK=3 UG=Ssc.21236 UG_TITLE=Transcribed locus REP_ORG=S. scrofa
Ssc.30714.1.A1_at	-	NM_052851	START domain containing 13	0.0121306	0.212464	7.53433	7.12559	1.50491	DOWN	0.688081	gb:CN163354 DB_XREF=gi:46177784 DB_XREF=952851 TID=Ssc.26880.1 CNT=3 FEA=EST TIER=ConsEnd STK=2 UG=Ssc.26880 UG_TITLE=Transcribed locus, moderately similar to NP_001241.1 tumor necrosis factor receptor superfamily, member 5 (Homo sapiens) REP_ORG=S. scrofa
Ssc.10208.1.A1_s_at	-	NM_022837	hypothetical protein FLJ22833	0.0121437	0.2125	6.56926	5.76573	2.23342	DOWN	0.934047	gb:NM_213751.1 DB_XREF=gi:47523341 GEN=IL16 TID=Ssc.18652.1 CNT=19 FEA=FLmRNA TIER=FL+Stack STK=8 LL=396589 UG=Ssc.18652 DEF=Sus scrofa interleukin-16 precursor (IL16), mRNA. PROD=interleukin-16 precursor FL=gb:AB091289.1 gb:AB091288.1 gb:NM_213751.1 REP_ORG=S. scrofa
Ssc.27256.1.S1_at	GM2A	NM_000405	GM2 ganglioside activator	0.0121607	0.212604	7.92519	7.10762	2.26498	DOWN	0.40322	gb:BG895329 DB_XREF=gi:14305570 DB_XREF=358713 TID=Ssc.23764.1 CNT=3 FEA=EST TIER=ConsEnd STK=0 UG=Ssc.23764 UG_TITLE=Transcribed locus REP_ORG=S. scrofa
Ssc.4068.1.S1_at	-			0.0121797	0.212708	7.27002	6.92934	1.4059	DOWN	0.91921	gb:CN154392 DB_XREF=gi:46168822 DB_XREF=941596 TID=Ssc.26579.1 CNT=1 FEA=EST TIER=ConsEnd STK=1 UG=Ssc.26579 UG_TITLE=Transcribed locus REP_ORG=S. scrofa
Ssc.25611.1.S1_at	-			0.0122735	0.213394	6.29732	5.93975	1.42984	DOWN	0.106835	gb:CF790988 DB_XREF=gi:37795549 DB_XREF=878833 TID=Ssc.30831.1 CNT=6 FEA=EST TIER=ConsEnd STK=0 UG=Ssc.30831 UG_TITLE=Transcribed locus REP_ORG=S. scrofa
Ssc.19140.1.A1_at	-			0.0123081	0.213528	8.20419	7.84992	1.42514	DOWN	1.07467	gb:CN166368 DB_XREF=gi:46180798 DB_XREF=997635 TID=Ssc.27556.1 CNT=6 FEA=EST TIER=ConsEnd STK=2 UG=Ssc.27556 UG_TITLE=Transcribed locus REP_ORG=S. scrofa
Ssc.8201.2.A1_at	-			0.0123136	0.213528	7.02328	6.59012	1.54213	DOWN	0.154327	gb:CN163875 DB_XREF=gi:46178305 DB_XREF=993979 TID=Ssc.26966.1 CNT=4 FEA=EST TIER=ConsEnd STK=0 UG=Ssc.26966 UG_TITLE=Transcribed locus REP_ORG=S. scrofa
Ssc.9721.1.A1_at	-			0.0123452	0.213657	6.60031	6.38972	1.23441	DOWN	0.110191	gb:BX926864 DB_XREF=gi:41143712 DB_XREF=BX926864 CLONE=scan0010d.n.08 TID=Ssc.26044.1 CNT=1 FEA=EST TIER=ConsEnd STK=1 UG=Ssc.26044 UG_TITLE=Transcribed locus REP_ORG=S. scrofa
Ssc.29909.1.A1_at	-			0.0123934	0.213946	5.04824	5.36746	0.726721	UP	0.191553	gb:BX670271 DB_XREF=gi:37980634 DB_XREF=BX670271 CLONE=scac0035i.a.13 TID=Ssc.11787.1 CNT=2 FEA=EST TIER=ConsEnd STK=0 UG=Ssc.11787 UG_TITLE=Transcribed locus REP_ORG=S. scrofa
Ssc.16825.2.S1_at	B4GALT3	NM_003779	UDP-Gal:betaGlcNAc beta 1;4- galactosyltransferase; polype	0.0124131	0.213999	6.7207	6.89761	0.837847	UP	0.896298	gb:CN069609 DB_XREF=gi:45845666 DB_XREF=858432 TID=Ssc.2407.1 CNT=9 FEA=EST TIER=ConsEnd STK=3 UG=Ssc.2407 UG_TITLE=Transcribed locus REP_ORG=S. scrofa
Ssc.9137.1.A1_at	RANBP9	NM_005493	RAN binding protein 9	0.0124188	0.213999	7.48659	7.25595	1.25941	DOWN	0.21156	gb:BI404594 DB_XREF=gi:15183807 DB_XREF=MI-P-NA-aea-c-08-1-UM.s1.ab1 CLONE=MI-P-NA-aea-c-08-1-UM.ab1 TID=Ssc.13317.1 CNT=1 FEA=EST TIER=ConsEnd STK=0 UG=Ssc.13317 UG_TITLE=Transcribed locus REP_ORG=S. scrofa
Ssc.25763.1.A1_at	DYNC1LI2	NM_006141	dynein; cytoplasmic; light intermediate polypeptide 2	0.0124536	0.214123	7.51085	7.81568	0.737251	UP	0.783831	gb:BI405001 DB_XREF=gi:15184214 DB_XREF=MI-P-NA-aeh-g-11-1-UM.s1.ab1 CLONE=MI-P-NA-aeh-g-11-1-UM.ab1 TID=Ssc.7919.1 CNT=5 FEA=EST TIER=ConsEnd STK=0 UG=Ssc.7919 UG_TITLE=Transcribed locus, moderately similar to NP_000525.1 PMS1 postmeiotic segregation increased 1 (S. cerevisiae) (Homo sapiens) REP_ORG=S. scrofa
Ssc.1377.2.S1_at	-			0.0124733	0.214123	5.63736	4.95445	1.97964	DOWN	0.5816	gb:CK461915 DB_XREF=gi:40833196 DB_XREF=932678 TID=Ssc.3638.1 CNT=18 FEA=EST TIER=Stack STK=8 UG=Ssc.3638 UG_TITLE=Transcribed locus REP_ORG=S. scrofa
Ssc.9169.1.A1_at	TOP2B	NM_001068	topoisomerase	0.0124962	0.214181	7.94039	7.68358	1.29281	DOWN	0.255335	gb:BI405160 DB_XREF=gi:15184373 DB_XREF=MI-P-NA-aek-a-02-1-UM.s1.ab1 CLONE=MI-P-NA-aek-a-02-1-UM.ab1 TID=Ssc.13409.1 CNT=1 FEA=EST TIER=ConsEnd STK=0 UG=Ssc.13409 UG_TITLE=Transcribed locus REP_ORG=S. scrofa
Ssc.2528.1.S1_at	FBXL3	NM_012158	F-box and leucine-rich repeat protein 3	0.0126573	0.215584	7.94669	7.3383	1.83747	DOWN	0.884237	gb:BF710530 DB_XREF=gi:12010007 DB_XREF=MI-P-AY1-nre-c-02-0-UI.s1 CLONE=MI-P-AY1-nre-c-02-0-UI TID=Ssc.5574.1 CNT=11 FEA=EST TIER=ConsEnd STK=0 UG=Ssc.5574 UG_TITLE=Transcribed locus REP_ORG=S. scrofa
Ssc.9637.1.S2_at	GLUL	NM_002065	glutamate-ammonia ligase	0.0126666	0.215584	8.61933	8.02513	1.81158	DOWN	0.214414	gb:BX925542 DB_XREF=gi:41142390 DB_XREF=BX925542 CLONE=scan0026d.h.22 TID=Ssc.25886.1 CNT=2 FEA=EST TIER=ConsEnd STK=2 UG=Ssc.25886 UG_TITLE=Transcribed locus REP_ORG=S. scrofa
Ssc.9617.1.A1_at	-	NM_006718	pleiomorphic adenoma gene-like 1	0.0126706	0.215584	9.48579	9.13725	1.417	DOWN	0.648184	gb:BX921738 DB_XREF=gi:41138586 DB_XREF=BX921738 CLONE=scan0018d.l.15 TID=Ssc.25752.1 CNT=3 FEA=EST TIER=ConsEnd STK=3 UG=Ssc.25752 UG_TITLE=Transcribed locus, moderately similar to XP_128265.2 keratin complex 2, basic, gene 17 (Mus musculus) REP_ORG=S. scrofa
Ssc.3295.1.S1_at	-	NM_000115	endothelin receptor type B	0.0126903	0.215584	5.7406	4.86437	2.40181	DOWN	0.148208	gb:CN154571 DB_XREF=gi:46169001 DB_XREF=941787 TID=Ssc.26673.1 CNT=2 FEA=EST TIER=ConsEnd STK=1 UG=Ssc.26673 UG_TITLE=Transcribed locus REP_ORG=S. scrofa
Ssc.7531.2.S1_at	GALC	NM_000153	galactosylceramidase	0.0127362	0.215615	7.60867	6.93894	1.95372	DOWN	0.156481	gb:CF362574 DB_XREF=gi:34162363 DB_XREF=830278 TID=Ssc.19290.2 CNT=1 FEA=EST TIER=ConsEnd STK=1 UG=Ssc.19290 UG_TITLE=Transcribed locus REP_ORG=S. scrofa
Ssc.13017.1.A1_at	RPS4X	NM_001007	ribosomal protein S4; X-linked	0.0128365	0.216347	9.99384	10.3387	0.708313	UP	0.0905363	gb:CN152873 DB_XREF=gi:46167303 DB_XREF=939912 TID=Ssc.3288.1 CNT=32 FEA=EST TIER=Stack STK=13 UG=Ssc.3288 UG_TITLE=Transcribed locus, highly similar to XP_356542.1 gene model 1912, (NCBI) (Mus musculus) REP_ORG=S. scrofa
Ssc.6977.1.A1_at	-	NM_152678	hypothetical protein FLJ34969	0.012853	0.216385	6.74093	6.40865	1.39414	DOWN	0.401668	gb:CF368920 DB_XREF=gi:34174919 DB_XREF=853668 TID=Ssc.12117.2 CNT=1 FEA=EST TIER=ConsEnd STK=1 UG=Ssc.12117 UG_TITLE=Transcribed locus, weakly similar to XP_096852.2 hypothetical LOC145741 (Homo sapiens) REP_ORG=S. scrofa
Ssc.16563.1.S1_at	DC2	NM_021227	DC2 protein	0.0129793	0.217633	8.67123	9.08272	0.662662	UP	1.2365	gb:BQ599313 DB_XREF=gi:21546039 DB_XREF=MI-P-E4-aik-c-05-1-UM.s1 CLONE=MI-P-E4-aik-c-05-1-UM TID=Ssc.15045.1 CNT=5 FEA=EST TIER=ConsEnd STK=4 UG=Ssc.15045 UG_TITLE=Transcribed locus, weakly similar to NP_727652.1 Drosophila melanogaster CG32644 gene REP_ORG=S. scrofa
Ssc.5274.1.S1_at	RGS10	NM_001005339	regulator of G-protein signalling 10	0.0129808	0.217633	5.73242	6.25159	0.595013	UP	0.847619	gb:BQ597894 DB_XREF=gi:21544620 DB_XREF=MI-P-A2-afh-d-05-1-UM.s1 CLONE=MI-P-A2-afh-d-05-1-UM TID=Ssc.10756.1 CNT=1 FEA=EST TIER=ConsEnd STK=1 UG=Ssc.10756 UG_TITLE=Transcribed locus REP_ORG=S. scrofa
Ssc.27419.1.S1_at	-	NM_014251	solute carrier family 25; member 13	0.0130101	0.217744	6.63225	7.08932	0.633135	UP	0.231933	gb:BF704235 DB_XREF=gi:11989643 DB_XREF=MI-P-O3-aay-d-05-1-UM.s1 CLONE=MI-P-O3-aay-d-05-1-UM TID=Ssc.4503.1 CNT=2 FEA=EST TIER=ConsEnd STK=0 UG=Ssc.4503 UG_TITLE=Transcribed locus REP_ORG=S. scrofa
Ssc.18502.1.S1_at	POLA2	NM_002689	polymerase	0.0133712	0.221078	6.78716	6.12007	1.94856	DOWN	0.696847	gb:CK449617 DB_XREF=gi:40796831 DB_XREF=893203 TID=Ssc.21847.1 CNT=12 FEA=EST TIER=ConsEnd STK=2 UG=Ssc.21847 UG_TITLE=Transcribed locus, highly similar to NP_004695.1 RNA, U3 small nucleolar interacting protein 2 (Homo sapiens) REP_ORG=S. scrofa
Ssc.9096.1.S1_at	MDFIC	NM_199072	MyoD family inhibitor domain containing	0.0133839	0.221078	7.16555	7.51647	0.704039	UP	0.89887	gb:BI403486 DB_XREF=gi:15182547 DB_XREF=MI-P-CP1-nwj-b-08-0-UI.s1 CLONE=MI-P-CP1-nwj-b-08-0-UI TID=Ssc.12753.1 CNT=1 FEA=EST TIER=ConsEnd STK=0 UG=Ssc.12753 UG_TITLE=Transcribed locus, moderately similar to NP_689540.1 adenylate kinase 7 (Homo sapiens) REP_ORG=S. scrofa
Ssc.11694.1.S1_at	ID2	NM_002166	inhibitor of DNA binding 2; dominant negative helix-loop-h	0.0133889	0.221078	9.43998	9.11313	1.38659	DOWN	0.422458	gb:CN157588 DB_XREF=gi:46172018 DB_XREF=946304 TID=Ssc.16231.2 CNT=2 FEA=mRNA TIER=ConsEnd STK=0 LL=397491 UG_GENE=IGF1 UG=Ssc.16231 UG_TITLE=Insulin-like growth factor REP_ORG=S. scrofa
Ssc.17287.1.A1_at	-	NM_004772	chromosome 5 open reading frame 13	0.0134594	0.221078	7.65897	8.29157	0.531208	UP	1.03569	gb:CN159659 DB_XREF=gi:46174089 DB_XREF=948749 TID=Ssc.19030.1 CNT=12 FEA=EST TIER=ConsEnd STK=3 UG=Ssc.19030 UG_TITLE=Transcribed locus, highly similar to XP_133861.3 RIKEN cDNA 5630400E24 gene (Mus musculus) REP_ORG=S. scrofa
Ssc.16055.1.S1_at	CD59			0.0135095	0.221078	7.25932	6.00505	3.50528	DOWN	0.820778	gb:CO994887 DB_XREF=gi:51354161 DB_XREF=UMC-pd12_14end-008-h03 TID=Ssc.9221.1 CNT=6 FEA=EST TIER=ConsEnd STK=5 UG=Ssc.9221 UG_TITLE=Transcribed locus, moderately similar to NP_066925.1 serine protease inhibitor, Kunitz type, 2 (Homo sapiens) REP_ORG=S. scrofa
Ssc.11095.1.S1_at	RPSA	NM_001005472	similar to Laminin receptor 1	0.0135408	0.221078	10.3464	10.4983	0.859098	UP	0.711345	gb:AY263371.1 DB_XREF=gi:33521476 TID=Ssc.19684.1 CNT=6 FEA=FLmRNA TIER=FL STK=1 LL=396583 UG_GENE=LOC396583 UG=Ssc.19684 UG_TITLE=SNAIL-like zinc finger protein DEF=Sus scrofa SNAIL-like zinc finger protein mRNA, complete cds. FL=gb:AY263371.1 REP_ORG=S. scrofa
Ssc.18487.1.S1_a_at	FBXO31	NM_024735	F-box protein 31	0.0135456	0.221078	5.81444	6.40206	0.555651	UP	0.782679	gb:CK467744 DB_XREF=gi:40839021 DB_XREF=939071 TID=Ssc.26424.1 CNT=6 FEA=EST TIER=ConsEnd STK=2 UG=Ssc.26424 UG_TITLE=Transcribed locus, highly similar to XP_376002.1 Homo sapiens LOC400922 gene REP_ORG=S. scrofa
Ssc.9476.1.A1_at	-	NM_014892	RNA binding motif protein 16	0.0135652	0.221078	7.63429	7.39735	1.26737	DOWN	0.201974	gb:BQ599817 DB_XREF=gi:21546543 DB_XREF=MI-P-E6-aho-c-03-1-UM.s1 CLONE=MI-P-E6-aho-c-03-1-UM TID=Ssc.7936.2 CNT=1 FEA=EST TIER=ConsEnd STK=0 UG=Ssc.7936 UG_TITLE=Transcribed locus REP_ORG=S. scrofa
Ssc.24028.1.A1_at	SLC2A4RG	NM_020062	SLC2A4 regulator	0.0135752	0.221078	6.23591	6.77871	0.581119	UP	0.980028	gb:BI185560 DB_XREF=gi:14659969 DB_XREF=UNL-P-FN-cy-a-02-0-UNL.s1 CLONE=UNL-P-FN-cy-a-02-0-UNL TID=Ssc.15145.1 CNT=17 FEA=EST TIER=ConsEnd STK=0 UG=Ssc.15145 UG_TITLE=Transcribed locus, moderately similar to NP_005821.1 mitochondrial ribosomal protein S31 (Homo sapiens) REP_ORG=S. scrofa
Ssc.4123.2.A1_at	-			0.0135882	0.221078	6.95122	7.20454	0.776217	UP	0.167349	gb:CK455644 DB_XREF=gi:40802858 DB_XREF=916240 TID=Ssc.24088.1 CNT=1 FEA=EST TIER=ConsEnd STK=1 UG=Ssc.24088 UG_TITLE=Transcribed locus REP_ORG=S. scrofa
Ssc.19823.1.A1_at	-	NM_002313	actin binding LIM protein 1	0.0136435	0.221589	8.12512	7.61331	1.6683	DOWN	0.195325	gb:CF792078 DB_XREF=gi:37796639 DB_XREF=884959 TID=Ssc.28416.1 CNT=2 FEA=EST TIER=ConsEnd STK=2 UG=Ssc.28416 UG_TITLE=Transcribed locus REP_ORG=S. scrofa
Ssc.3413.1.S1_at	CINP	NM_032630	cyclin-dependent kinase 2-interacting protein	0.0136762	0.22176	7.00483	7.38473	0.683931	UP	0.463861	gb:CN152882 DB_XREF=gi:46167312 DB_XREF=939923 TID=Ssc.26592.1 CNT=2 FEA=EST TIER=ConsEnd STK=1 UG=Ssc.26592 UG_TITLE=Transcribed locus REP_ORG=S. scrofa
Ssc.18578.1.S1_at	SMOX	NM_175842	spermine oxidase	0.0136914	0.22176	6.15617	6.46744	0.732519	UP	0.503557	gb:CK464778 DB_XREF=gi:40836059 DB_XREF=935821 TID=Ssc.21200.1 CNT=6 FEA=EST TIER=ConsEnd STK=2 UG=Ssc.21200 UG_TITLE=Transcribed locus, highly similar to NP_078896.2 hypothetical protein FLJ12586 (Homo sapiens) REP_ORG=S. scrofa
Ssc.10762.1.A1_at	-			0.0137007	0.22176	6.78883	6.29669	1.63581	DOWN	0.610724	gb:NM_214338.1 DB_XREF=gi:47523735 GEN=LY49 TID=Ssc.17242.1 CNT=2 FEA=FLmRNA TIER=FL STK=2 LL=397612 UG=Ssc.17242 DEF=Sus scrofa killer cell lectin-like receptor subfamily A, member 1 (LY49), mRNA. PROD=killer cell lectin-like receptor subfamily A,member 1 FL=gb:NM_214338.1 gb:AY191819.1 REP_ORG=S. scrofa
Ssc.26296.1.S1_at	-	NM_012288	translocation associated membrane protein 2	0.0137419	0.22176	7.10745	6.78571	1.37953	DOWN	1.00166	gb:BQ602007 DB_XREF=gi:21548733 DB_XREF=MI-P-HO-aht-e-05-1-UM.s1 CLONE=MI-P-HO-aht-e-05-1-UM TID=Ssc.9035.1 CNT=5 FEA=EST TIER=ConsEnd STK=0 UG=Ssc.9035 UG_TITLE=Transcribed locus REP_ORG=S. scrofa
Ssc.14002.1.S1_at	RPL27A	NM_000990	ribosomal protein L27a	0.013756	0.22176	10.4291	10.5008	0.930853	UP	0.995861	gb:CK457253 DB_XREF=gi:40828534 DB_XREF=921533 TID=Ssc.1246.1 CNT=42 FEA=EST TIER=Stack STK=7 UG=Ssc.1246 UG_TITLE=Transcribed locus, highly similar to NP_008844.1 ring finger protein 5 (Homo sapiens) REP_ORG=S. scrofa
Ssc.16953.1.S1_at	RHOC	NM_175744	ras homolog gene family; member C	0.0137986	0.221859	6.82286	7.26967	0.639662	UP	0.312655	gb:CF368995 DB_XREF=gi:34175064 DB_XREF=853770 TID=Ssc.19218.1 CNT=12 FEA=EST TIER=ConsEnd STK=3 UG=Ssc.19218 UG_TITLE=Transcribed locus, moderately similar to NP_037391.1 neuronal protein (Homo sapiens) REP_ORG=S. scrofa
Ssc.30767.1.A1_at	STXBP3	NM_007269	syntaxin binding protein 3	0.013841	0.222008	6.28834	5.76266	1.69161	DOWN	0.541785	gb:CF365184 DB_XREF=gi:34167516 DB_XREF=835793 TID=Ssc.18880.1 CNT=3 FEA=EST TIER=ConsEnd STK=2 UG=Ssc.18880 UG_TITLE=Transcribed locus REP_ORG=S. scrofa
Ssc.25748.1.S1_at	-	NM_004504	HIV-1 Rev binding protein	0.0138458	0.222008	6.57243	6.21191	1.43408	DOWN	0.310449	gb:CK451433 DB_XREF=gi:40798647 DB_XREF=904606 TID=Ssc.12863.1 CNT=5 FEA=EST TIER=ConsEnd STK=0 UG=Ssc.12863 UG_TITLE=Transcribed locus, moderately similar to NP_057140.1 CGI-119 protein (Homo sapiens) REP_ORG=S. scrofa
Ssc.17522.1.A1_at	-	NM_003888	aldehyde dehydrogenase 1 family; member A2	0.013881	0.222008	5.62447	4.77533	2.33765	DOWN	0.465305	gb:BF709892 DB_XREF=gi:12009369 DB_XREF=MI-P-AY1-npy-g-11-0-UI.s1 CLONE=MI-P-AY1-npy-g-11-0-UI TID=Ssc.17091.1 CNT=5 FEA=EST TIER=ConsEnd STK=3 UG=Ssc.17091 UG_TITLE=Transcribed locus REP_ORG=S. scrofa
Ssc.19643.1.A1_at	-	NM_000092	collagen; type IV; alpha 4	0.0138888	0.222008	5.06117	2.54306	12.4052	DOWN	1.32437	gb:CO992271 DB_XREF=gi:51351545 DB_XREF=UMC-pd6end1-009-f10 TID=Ssc.30474.1 CNT=2 FEA=EST TIER=ConsEnd STK=2 UG=Ssc.30474 UG_TITLE=Transcribed locus REP_ORG=S. scrofa
Ssc.7529.1.S1_at	-			0.0139975	0.223374	5.91709	5.37119	1.72616	DOWN	0.458898	gb:CF368741 DB_XREF=gi:34174551 DB_XREF=853407 TID=Ssc.19285.1 CNT=1 FEA=EST TIER=ConsEnd STK=1 UG=Ssc.19285 UG_TITLE=Transcribed locus REP_ORG=S. scrofa
Ssc.15590.1.S1_at	-	XM_374159	hypothetical LOC389362	0.0140408	0.223388	6.92685	7.59014	0.515154	UP	0.720799	gb:BQ603021 DB_XREF=gi:21549747 DB_XREF=MI-P-NA-aet-c-12-1-UM.s1 CLONE=MI-P-NA-aet-c-12-1-UM TID=Ssc.7079.1 CNT=55 FEA=EST TIER=Stack STK=10 UG=Ssc.7079 UG_TITLE=Transcribed locus REP_ORG=S. scrofa
Ssc.840.1.A1_at	-	NM_000297	polycystic kidney disease 2	0.014048	0.223388	6.61324	5.66909	2.57061	DOWN	0.104952	gb:BF704475 DB_XREF=gi:11989883 DB_XREF=MI-P-E6-acd-f-07-1-UM.s1 CLONE=MI-P-E6-acd-f-07-1-UM TID=Ssc.7660.1 CNT=1 FEA=EST TIER=ConsEnd STK=0 UG=Ssc.7660 UG_TITLE=Transcribed locus REP_ORG=S. scrofa
Ssc.1771.1.A1_at	NONO	NM_007363	non-POU domain containing; octamer-binding	0.0140547	0.223388	8.87299	9.09298	0.802534	UP	0.197584	gb:CN031531 DB_XREF=gi:48726067 DB_XREF=UMC-pgvo1-003-g11 TID=Ssc.18172.1 CNT=6 FEA=EST TIER=ConsEnd STK=3 UG=Ssc.18172 UG_TITLE=Transcribed locus, highly similar to NP_112625.1 polymerase II (Rattus norvegicus) REP_ORG=S. scrofa
Ssc.893.1.S1_at	DYNLRB1	NM_014183	dynein; cytoplasmic; light polypeptide 2A	0.0140723	0.223388	8.38416	8.70435	0.726011	UP	0.747196	gb:BI181242 DB_XREF=gi:14655651 DB_XREF=UNL-P-FN-aq-a-06-0-UNL.s1 CLONE=UNL-P-FN-aq-a-06-0-UNL TID=Ssc.11259.1 CNT=1 FEA=EST TIER=ConsEnd STK=0 UG=Ssc.11259 UG_TITLE=Transcribed locus, moderately similar to NP_060900.1 translin-associated factor X interacting protein 1 (Homo sapiens) REP_ORG=S. scrofa
Ssc.27366.1.S1_at	GTF2IRD2	NM_173537	GTF2I repeat domain containing 2	0.0140798	0.223388	5.44693	4.74947	2.00865	DOWN	0.732559	gb:AW360335 DB_XREF=gi:6864985 DB_XREF=47900 TID=Ssc.1597.1 CNT=2 FEA=EST TIER=ConsEnd STK=0 UG=Ssc.1597 UG_TITLE=Transcribed locus REP_ORG=S. scrofa
Ssc.31082.1.A1_at	-			0.0140979	0.223492	6.71367	5.86173	2.34418	DOWN	0.73988	gb:CF360037 DB_XREF=gi:34157349 DB_XREF=821335 TID=Ssc.18427.1 CNT=2 FEA=EST TIER=ConsEnd STK=2 UG=Ssc.18427 UG_TITLE=Transcribed locus REP_ORG=S. scrofa
Ssc.30604.1.S1_at	LDOC1			0.0141234	0.223527	6.13387	6.76116	0.53404	UP	0.574574	gb:CK452241 DB_XREF=gi:40799455 DB_XREF=907846 TID=Ssc.23805.1 CNT=4 FEA=EST TIER=ConsEnd STK=2 UG=Ssc.23805 UG_TITLE=Transcribed locus, highly similar to NP_758827.1 ELAV (embryonic lethal, abnormal vision, Drosophila)-like 3 (Hu antigen C) (Rattus norvegicus) REP_ORG=S. scrofa
Ssc.5237.1.S1_a_at	-			0.0141598	0.223918	7.42978	7.18836	1.27306	DOWN	0.176366	gb:BQ597362 DB_XREF=gi:21544088 DB_XREF=MI-P-A2-aex-a-12-1-UM.s1 CLONE=MI-P-A2-aex-a-12-1-UM TID=Ssc.10604.1 CNT=1 FEA=EST TIER=ConsEnd STK=1 UG=Ssc.10604 UG_TITLE=Transcribed locus, weakly similar to XP_376981.1 similar to hypothetical protein (L1H 3 region) - human (Homo sapiens) REP_ORG=S. scrofa
Ssc.8072.1.A1_at	-	NM_206943	latent transforming growth factor beta binding protein 1	0.0142109	0.223988	8.01639	7.01645	2.71812	DOWN	0.194393	gb:CN165809 DB_XREF=gi:46180239 DB_XREF=996641 TID=Ssc.27028.1 CNT=1 FEA=EST TIER=ConsEnd STK=1 UG=Ssc.27028 UG_TITLE=Transcribed locus REP_ORG=S. scrofa
Ssc.12228.1.A1_at	CLDN8	NM_199328	claudin 8	0.0142238	0.224009	7.39276	5.7554	5.1416	DOWN	0.255558	gb:U15452.1 DB_XREF=gi:571390 TID=Ssc.16281.1 CNT=1 FEA=mRNA TIER=ConsEnd STK=0 UG=Ssc.16281 UG_TITLE=Transcribed locus, moderately similar to XP_375341.1 similar to Ig heavy chain - human (fragment) (Homo sapiens) DEF=Sus scrofa clone pvg23 Ig heavy chain variable VDJ region mRNA, partial cds. REP_ORG=S. scrofa
Ssc.17033.1.S1_at	HIGD2A	NM_138820	hypothetical protein MGC2198	0.0142513	0.224257	7.23584	7.70731	0.624086	UP	0.122792	gb:CF180110 DB_XREF=gi:33291886 DB_XREF=815171 TID=Ssc.18267.1 CNT=7 FEA=EST TIER=ConsEnd STK=3 UG=Ssc.18267 UG_TITLE=Transcribed locus, moderately similar to NP_067074.1 calpain 10 (Homo sapiens) REP_ORG=S. scrofa
Ssc.13577.1.A1_at	-			0.0142702	0.224371	6.76	6.38024	1.46194	DOWN	0.134096	gb:CK468334 DB_XREF=gi:40839611 DB_XREF=939717 TID=Ssc.4668.1 CNT=15 FEA=EST TIER=Stack STK=9 UG=Ssc.4668 UG_TITLE=Transcribed locus, highly similar to NP_079533.1 chromosome 6 open reading frame 29 (Homo sapiens) REP_ORG=S. scrofa
Ssc.4995.2.S1_at	COG1	NM_018714	component of oligomeric golgi complex 1	0.0143088	0.224449	5.80746	5.15061	1.92871	DOWN	0.266171	gb:CO938340 DB_XREF=gi:51305099 DB_XREF=UMC-pd14con-007-f01 TID=Ssc.29873.1 CNT=1 FEA=EST TIER=ConsEnd STK=1 UG=Ssc.29873 UG_TITLE=Transcribed locus REP_ORG=S. scrofa
Ssc.7328.1.S1_at	SF3B5	NM_031287	splicing factor 3b; subunit 5; 10kDa	0.0143222	0.224455	8.04116	8.55187	0.600068	UP	1.0032	gb:CF363323 DB_XREF=gi:34163847 DB_XREF=831173 TID=Ssc.18783.1 CNT=1 FEA=EST TIER=ConsEnd STK=1 UG=Ssc.18783 UG_TITLE=Transcribed locus REP_ORG=S. scrofa
Ssc.4761.1.S1_at	-			0.0144016	0.224632	7.94014	7.53326	1.50213	DOWN	0.623729	gb:BF702014 DB_XREF=gi:11987422 DB_XREF=MI-P-A1-aan-g-09-1-UM.s1 CLONE=MI-P-A1-aan-g-09-1-UM TID=Ssc.6807.1 CNT=1 FEA=EST TIER=ConsEnd STK=1 UG=Ssc.6807 UG_TITLE=Transcribed locus, highly similar to NP_612147.1 Rap2-binding protein 9 (Homo sapiens) REP_ORG=S. scrofa
Ssc.22634.1.S1_at	RB1CC1	NM_014781	RB1-inducible coiled-coil 1	0.0144243	0.224632	6.86318	6.36159	1.65135	DOWN	0.392851	gb:CF175762 DB_XREF=gi:33287538 DB_XREF=799754 TID=Ssc.22058.1 CNT=3 FEA=EST TIER=ConsEnd STK=1 UG=Ssc.22058 UG_TITLE=Transcribed locus, highly similar to NP_073600.2 FAD104 (Homo sapiens) REP_ORG=S. scrofa
Ssc.8617.1.A1_at	-			0.0144333	0.224632	6.91476	6.39971	1.67373	DOWN	1.13169	gb:BQ601893 DB_XREF=gi:21548619 DB_XREF=MI-P-HO-afz-f-09-1-UM.s1 CLONE=MI-P-HO-afz-f-09-1-UM TID=Ssc.14338.1 CNT=1 FEA=EST TIER=ConsEnd STK=0 UG=Ssc.14338 UG_TITLE=Transcribed locus REP_ORG=S. scrofa
Ssc.9070.1.A1_at	-	NM_014211	gamma-aminobutyric acid	0.0144922	0.224632	9.91146	9.71541	1.2166	DOWN	0.236202	gb:BI402988 DB_XREF=gi:15182049 DB_XREF=MI-P-CP1-nwf-e-01-0-UI.s1 CLONE=MI-P-CP1-nwf-e-01-0-UI TID=Ssc.12608.1 CNT=1 FEA=EST TIER=ConsEnd STK=0 UG=Ssc.12608 UG_TITLE=Transcribed locus REP_ORG=S. scrofa
Ssc.2744.1.S1_at	SCNM1	NM_024041	sodium channel modifier 1	0.0145376	0.224632	6.59058	7.05761	0.626862	UP	0.167609	gb:BI399347 DB_XREF=gi:15178408 DB_XREF=MI-P-AY1-nrf-d-02-0-UI.s1 CLONE=MI-P-AY1-nrf-d-02-0-UI TID=Ssc.5486.2 CNT=2 FEA=EST TIER=ConsEnd STK=0 UG=Ssc.5486 UG_TITLE=Transcribed locus, moderately similar to NP_036582.2 solute carrier family 13 (sodiumsulfate symporters), member 4 (Homo sapiens) REP_ORG=S. scrofa
Ssc.5731.1.A1_at	-	NM_178812	LYRIC3D3	0.0145615	0.224632	7.24798	6.88286	1.44069	DOWN	0.850555	gb:CO950889 DB_XREF=gi:51327867 DB_XREF=UMC-pd12cl-020-d04 TID=Ssc.29147.1 CNT=1 FEA=EST TIER=ConsEnd STK=1 UG=Ssc.29147 UG_TITLE=Transcribed locus REP_ORG=S. scrofa
Ssc.1013.1.A1_at	MGST1	NM_145792	microsomal glutathione S-transferase 1	0.0145674	0.224632	8.45188	9.07489	0.536328	UP	0.061073	gb:NM_001001643.1 DB_XREF=gi:48675952 GEN=GDI2 TID=Ssc.8440.1 CNT=56 FEA=FLmRNA TIER=FL+Stack STK=13 LL=414427 UG=Ssc.8440 DEF=Sus scrofa guanosine diphosphate dissociation inhibitor 2 (GDI2), mRNA. PROD=guanosine diphosphate dissociation inhibitor 2 FL=gb:AY553929.1 gb:NM_001001643.1 REP_ORG=S. scrofa
Ssc.14532.1.S1_at	FUT8	NM_178155	fucosyltransferase 8	0.0146323	0.225091	6.52873	5.53573	2.69931	DOWN	0.383547	gb:CK451088 DB_XREF=gi:40798302 DB_XREF=904220 TID=Ssc.1852.1 CNT=27 FEA=EST TIER=Stack STK=6 UG=Ssc.1852 UG_TITLE=Transcribed locus, highly similar to NP_056312.2 DKFZP564G2022 protein (Homo sapiens) REP_ORG=S. scrofa
Ssc.2042.1.S1_at	-	NM_025240	CD276 antigen	0.0147463	0.22594	6.39168	6.6807	0.749004	UP	0.10483	gb:CF365714 DB_XREF=gi:34168564 DB_XREF=836361 TID=Ssc.15584.1 CNT=14 FEA=EST TIER=ConsEnd STK=1 UG=Ssc.15584 UG_TITLE=Transcribed locus, highly similar to XP_216272.1 similar to C10 (Rattus norvegicus) REP_ORG=S. scrofa
Ssc.1732.1.S1_at	-	NM_006407	ADP-ribosylation-like factor 6 interacting protein 5	0.0147879	0.226218	8.39306	8.55287	0.852308	UP	0.690544	gb:BQ604174 DB_XREF=gi:21550900 DB_XREF=MI-P-CP1-nzb-c-14-0-UI.s1 CLONE=MI-P-CP1-nzb-c-14-0-UI TID=Ssc.13085.1 CNT=7 FEA=EST TIER=ConsEnd STK=3 UG=Ssc.13085 UG_TITLE=Transcribed locus, highly similar to XP_232246.2 similar to Retinoblastoma-binding protein 2 (RBBP-2) (Rattus norvegicus) REP_ORG=S. scrofa
Ssc.31174.1.S1_at	-	NM_025138	chromosome 13 open reading frame 23	0.0148969	0.227522	6.3781	5.917	1.5858	DOWN	0.657621	gb:CN025861 DB_XREF=gi:48720397 DB_XREF=UMC-p4civp1-016-c06 TID=Ssc.28280.1 CNT=2 FEA=EST TIER=ConsEnd STK=2 UG=Ssc.28280 UG_TITLE=Transcribed locus REP_ORG=S. scrofa
Ssc.11125.1.S1_at	BTF3	NM_001207	basic transcription factor 3	0.0149287	0.22766	9.74986	9.95825	0.81189	UP	0.537745	gb:M29528.1 DB_XREF=gi:164534 TID=Ssc.16311.4 CNT=1 FEA=FLmRNA TIER=FL STK=1 LL=407247 UG_GENE=LHCGR UG=Ssc.16311 UG_TITLE=Luteinizing hormonechoriogonadotropin receptor DEF=Porcine luteinizing hormone-choriogonadotropic hormone receptor mRNA variant D, complete cds. FL=gb:M29528.1 REP_ORG=S. scrofa
Ssc.12161.1.S1_at	-	NM_025149	hypothetical protein FLJ20920	0.0149464	0.227735	6.23735	6.66963	0.649023	UP	0.155058	gb:U15428.1 DB_XREF=gi:558854 TID=Ssc.16293.1 CNT=1 FEA=mRNA TIER=ConsEnd STK=0 UG=Ssc.16293 UG_TITLE=Transcribed locus, moderately similar to XP_375341.1 similar to Ig heavy chain - human (fragment) (Homo sapiens) DEF=Sus scrofa clone PVA4A Ig heavy chain variable VDJ region mRNA, partial cds. REP_ORG=S. scrofa
Ssc.3799.1.S1_a_at	RBPMS	NM_001008712	RNA binding protein with multiple splicing	0.0150001	0.228373	5.88067	6.34882	0.626161	UP	0.278343	gb:CK452851 DB_XREF=gi:40800065 DB_XREF=908518 TID=Ssc.23925.1 CNT=2 FEA=EST TIER=ConsEnd STK=1 UG=Ssc.23925 UG_TITLE=Transcribed locus REP_ORG=S. scrofa
Ssc.13823.1.A1_at	-			0.0150372	0.228756	5.65587	6.48382	0.436946	UP	0.272192	gb:CB469410 DB_XREF=gi:29275795 DB_XREF=sn07_B10.f TID=Ssc.8098.1 CNT=12 FEA=EST TIER=Stack STK=8 UG=Ssc.8098 UG_TITLE=Transcribed locus, moderately similar to NP_054701.1 lysosomal-associated membrane protein 2 (Homo sapiens) REP_ORG=S. scrofa
Ssc.7236.1.A1_at	-	NM_003916	adaptor-related protein complex 1; sigma 2 subunit	0.0150643	0.228916	7.8513	7.52864	1.38079	DOWN	0.562481	gb:CF180905 DB_XREF=gi:33292681 DB_XREF=816072 TID=Ssc.18421.1 CNT=1 FEA=EST TIER=ConsEnd STK=1 UG=Ssc.18421 UG_TITLE=Transcribed locus REP_ORG=S. scrofa
Ssc.17618.1.S1_at	C19orf60	NM_017967	hypothetical protein FLJ20850	0.0150716	0.228916	6.82583	7.31913	0.610607	UP	0.142173	gb:CK456216 DB_XREF=gi:40803430 DB_XREF=916872 TID=Ssc.3021.1 CNT=6 FEA=EST TIER=ConsEnd STK=3 UG=Ssc.3021 UG_TITLE=Transcribed locus REP_ORG=S. scrofa
Ssc.6798.1.S1_at	HSPA9	NM_004134	heat shock 70kDa protein 9B	0.0151291	0.22947	7.29108	6.92035	1.4488	DOWN	0.201594	gb:BF708619 DB_XREF=gi:12008096 DB_XREF=MI-P-AY0-ncq-c-05-0-UI.s1 CLONE=MI-P-AY0-ncq-c-05-0-UI TID=Ssc.8896.1 CNT=1 FEA=EST TIER=ConsEnd STK=1 UG=Ssc.8896 UG_TITLE=Transcribed locus REP_ORG=S. scrofa
Ssc.3590.1.A1_at	-	NM_003505	frizzled homolog 1	0.0151319	0.22947	6.0168	6.80591	0.454247	UP	0.12026	gb:CN165494 DB_XREF=gi:46179924 DB_XREF=995917 TID=Ssc.27514.2 CNT=1 FEA=EST TIER=ConsEnd STK=1 UG=Ssc.27514 UG_TITLE=Transcribed locus, moderately similar to NP_056176.2 R3H domain (binds single-stranded nucleic acids) containing (Homo sapiens) REP_ORG=S. scrofa
Ssc.24245.1.S1_at	POLR2H	NM_006232	polymerase	0.0152588	0.230676	6.57022	6.86776	0.742647	UP	0.430366	gb:CD572070 DB_XREF=gi:31663137 DB_XREF=PBL_13_F09 CLONE=PBL TID=Ssc.17389.1 CNT=20 FEA=EST TIER=ConsEnd STK=0 UG=Ssc.17389 UG_TITLE=Transcribed locus, highly similar to NP_444251.1 zinc finger protein 91 homolog (mouse) (Homo sapiens) REP_ORG=S. scrofa
Ssc.24189.1.S1_at	FAM32A	NM_014077	family with sequence similarity 32; member A	0.0152764	0.230676	7.73064	8.0217	0.747471	UP	0.21361	gb:CF365338 DB_XREF=gi:34167819 DB_XREF=835959 TID=Ssc.26271.1 CNT=14 FEA=EST TIER=ConsEnd STK=0 UG=Ssc.26271 UG_TITLE=Transcribed locus, moderately similar to NP_006815.1 EBNA1 binding protein 2 (Homo sapiens) REP_ORG=S. scrofa
Ssc.1217.1.S1_at	PHF11	NM_016119	PHD finger protein 11	0.0152858	0.230676	6.18308	6.64008	0.633175	UP	0.786608	gb:U15437.1 DB_XREF=gi:571372 TID=Ssc.16289.1 CNT=1 FEA=mRNA TIER=ConsEnd STK=0 UG=Ssc.16289 UG_TITLE=Transcribed locus, moderately similar to XP_375341.1 similar to Ig heavy chain - human (fragment) (Homo sapiens) DEF=Sus scrofa clone PVM2A Ig heavy chain variable VDJ region mRNA, partial cds. REP_ORG=S. scrofa
Ssc.1755.1.S1_at	NANS	NM_018946	N-acetylneuraminic acid synthase	0.0153147	0.230676	7.64609	8.19921	0.575153	UP	0.853433	gb:BI183101 DB_XREF=gi:14657510 DB_XREF=UNL-P-FN-bu-g-01-0-UNL.s1 CLONE=UNL-P-FN-bu-g-01-0-UNL TID=Ssc.5861.1 CNT=5 FEA=EST TIER=ConsEnd STK=3 UG=Ssc.5861 UG_TITLE=Transcribed locus, highly similar to NP_056326.2 chromosome 20 open reading frame 4 (Homo sapiens) REP_ORG=S. scrofa
Ssc.11043.2.A1_at	-	NM_018469	uncharacterized hypothalamus protein HT008	0.0153199	0.230676	6.00352	5.62343	1.46242	DOWN	0.734193	gb:U75316.1 DB_XREF=gi:1698894 TID=Ssc.1544.1 CNT=22 FEA=FLmRNA TIER=FL+Stack STK=7 LL=396860 UG_GENE=MYH7 UG=Ssc.1544 DEF=Sus scrofa beta-myosin heavy chain mRNA, complete cds. PROD=beta-myosin heavy chain FL=gb:U75316.1 gb:AB053226.1 REP_ORG=S. scrofa
Ssc.8614.1.A1_at	-	NM_006265	RAD21 homolog	0.0153241	0.230676	7.79586	7.349	1.56339	DOWN	0.274038	gb:BQ601778 DB_XREF=gi:21548504 DB_XREF=MI-P-HO-afx-a-12-1-UM.s1 CLONE=MI-P-HO-afx-a-12-1-UM TID=Ssc.14304.1 CNT=1 FEA=EST TIER=ConsEnd STK=0 UG=Ssc.14304 UG_TITLE=Transcribed locus REP_ORG=S. scrofa
Ssc.10336.1.S1_at	PAIP2	NM_016480	poly	0.0153385	0.230676	8.41273	8.63636	0.799611	UP	0.18103	gb:NM_213846.1 DB_XREF=gi:47523165 GEN=BNP TID=Ssc.629.1 CNT=7 FEA=FLmRNA TIER=FL STK=4 LL=396844 UG=Ssc.629 DEF=Sus scrofa brain natriuretic peptide (BNP), mRNA. PROD=brain natriuretic peptide FL=gb:NM_213846.1 gb:M23596.1 REP_ORG=S. scrofa
Ssc.11966.1.S1_at	SHMT2	NM_005412	serine hydroxymethyltransferase 2	0.0153755	0.230828	6.17716	6.594	0.65913	UP	0.612907	gb:AY490203.1 DB_XREF=gi:40846448 TID=Ssc.26117.1 CNT=1 FEA=mRNA TIER=ConsEnd STK=0 UG=Ssc.26117 UG_TITLE=SH3 mRNA, 3 prime UTR DEF=Sus scrofa SH3 mRNA, 3 prime UTR. REP_ORG=S. scrofa
Ssc.7482.3.S1_at	TBCE	NM_003193	tubulin-specific chaperone e	0.0153933	0.230828	6.36264	6.56302	0.818421	UP	0.14186	gb:CF368782 DB_XREF=gi:34174639 DB_XREF=853466 TID=Ssc.19069.1 CNT=1 FEA=EST TIER=ConsEnd STK=1 UG=Ssc.19069 UG_TITLE=Transcribed locus REP_ORG=S. scrofa
Ssc.14005.1.A1_at	-			0.0154099	0.230828	5.8636	6.06546	0.817214	UP	0.715109	gb:BX924329 DB_XREF=gi:41141177 DB_XREF=BX924329 CLONE=scan0024d.h.16 TID=Ssc.3542.1 CNT=29 FEA=EST TIER=Stack STK=7 UG=Ssc.3542 UG_TITLE=Transcribed locus, moderately similar to NP_919307.1 hypothetical protein MGC52010 (Homo sapiens) REP_ORG=S. scrofa
Ssc.20812.2.S1_at	RFTN1	NM_015150	raft-linking protein	0.0154354	0.230828	4.83275	5.42469	0.553253	UP	0.100038	gb:CN154647 DB_XREF=gi:46169077 DB_XREF=941873 TID=Ssc.3856.1 CNT=19 FEA=EST TIER=ConsEnd STK=1 UG=Ssc.3856 UG_TITLE=Transcribed locus REP_ORG=S. scrofa
Ssc.15046.1.A1_at	-	NM_181782	nuclear receptor coactivator 7	0.0154659	0.230891	6.40074	6.65018	0.779237	UP	0.270935	gb:BF079341 DB_XREF=gi:10873171 DB_XREF=229917 TID=Ssc.16679.1 CNT=19 FEA=EST TIER=Stack STK=6 UG=Ssc.16679 UG_TITLE=Transcribed locus, highly similar to NP_006120.1 bone morphogenetic protein 1 (Homo sapiens) REP_ORG=S. scrofa
Ssc.8305.1.A1_at	-			0.0155032	0.231257	6.11987	6.44331	0.723654	UP	0.326545	gb:BF709853 DB_XREF=gi:12009330 DB_XREF=MI-P-AY1-npy-c-05-0-UI.s1 CLONE=MI-P-AY1-npy-c-05-0-UI TID=Ssc.9194.1 CNT=2 FEA=EST TIER=ConsEnd STK=0 UG=Ssc.9194 UG_TITLE=Transcribed locus REP_ORG=S. scrofa
Ssc.4202.1.S1_at	RFXANK	NM_003721	regulatory factor X-associated ankyrin-containing protein	0.0155433	0.231257	5.86291	6.19333	0.718626	UP	0.141446	gb:BX670745 DB_XREF=gi:37981580 DB_XREF=BX670745 CLONE=scac0034i.c.20 TID=Ssc.28858.2 CNT=1 FEA=EST TIER=ConsEnd STK=1 UG=Ssc.28858 UG_TITLE=Transcribed locus, weakly similar to XP_341450.1 similar to ORF4 (Rattus norvegicus) REP_ORG=S. scrofa
Ssc.11961.1.S1_at	RPS14	NM_005617	ribosomal protein S14	0.0155457	0.231257	9.9983	10.1116	0.892898	UP	0.968027	gb:AB079528.1 DB_XREF=gi:18693216 TID=Ssc.11075.15 CNT=1 FEA=mRNA TIER=ConsEnd STK=0 UG=Ssc.11075 UG_TITLE=T-cell receptor beta chain mRNA C-region, 3 end of cds. DEF=Sus scrofa TCR-b mRNA for T cell receptor beta-chain, partial cds, clone:T18. REP_ORG=S. scrofa
Ssc.30927.1.A1_at	-	NM_152724	Ras suppressor protein 1	0.015555	0.231257	7.21491	7.48434	0.763813	UP	0.820069	gb:BQ603701 DB_XREF=gi:21550427 DB_XREF=MI-P-CP0-nvj-d-01-0-UI.s2 CLONE=MI-P-CP0-nvj-d-01-0-UI TID=Ssc.3295.2 CNT=2 FEA=EST TIER=ConsEnd STK=2 UG=Ssc.3295 UG_TITLE=Transcribed locus REP_ORG=S. scrofa
Ssc.12579.1.A1_s_at	FGL2	NM_006682	fibrinogen-like 2	0.0156515	0.231576	8.32281	9.23331	0.402323	UP	0.414821	gb:CN165549 DB_XREF=gi:46179979 DB_XREF=995978 TID=Ssc.23186.1 CNT=137 FEA=EST TIER=Stack STK=97 UG=Ssc.23186 UG_TITLE=Transcribed locus, highly similar to NP_001005.1 ribosomal protein S10 (Homo sapiens) REP_ORG=S. scrofa
Ssc.21860.1.A1_at	SAP18	NM_005870	sin3-associated polypeptide; 18kDa	0.0156564	0.231576	8.38606	8.63654	0.778428	UP	1.0281	gb:CK467367 DB_XREF=gi:40838644 DB_XREF=938659 TID=Ssc.25138.1 CNT=4 FEA=EST TIER=ConsEnd STK=1 UG=Ssc.25138 UG_TITLE=Transcribed locus, moderately similar to NP_899062.1 glutathione S-transferase omega 2 (Homo sapiens) REP_ORG=S. scrofa
Ssc.7745.1.A1_at	-	NM_173510	hypothetical protein FLJ33814	0.0156827	0.231607	6.32822	5.96112	1.44354	DOWN	0.536942	gb:CF792803 DB_XREF=gi:37797364 DB_XREF=885781 TID=Ssc.22404.1 CNT=1 FEA=EST TIER=ConsEnd STK=1 UG=Ssc.22404 UG_TITLE=Transcribed locus, highly similar to XP_355129.1 Bardet-Biedl syndrome 1 homolog (human) (Mus musculus) REP_ORG=S. scrofa
Ssc.15274.1.S1_a_at	CCS	NM_005125	copper chaperone for superoxide dismutase	0.0157476	0.231784	6.66074	7.04813	0.67883	UP	0.573979	gb:CO946791 DB_XREF=gi:51313550 DB_XREF=UMC-p6mm3-010-g08 TID=Ssc.10033.1 CNT=9 FEA=EST TIER=Stack STK=6 UG=Ssc.10033 UG_TITLE=Transcribed locus REP_ORG=S. scrofa
Ssc.10226.1.A3_at	RHOB	NM_004040	ras homolog gene family; member B	0.0157478	0.231784	7.52774	8.48579	0.383639	UP	0.239572	gb:NM_214039.1 DB_XREF=gi:47522897 GEN=ACADM TID=Ssc.142.1 CNT=22 FEA=FLmRNA TIER=FL+Stack STK=7 LL=397104 UG=Ssc.142 DEF=Sus scrofa medium-chain acyl-CoA dehydrogenase (ACADM), mRNA. PROD=medium-chain acyl-CoA dehydrogenase FL=gb:NM_214039.1 gb:U40845.1 REP_ORG=S. scrofa
Ssc.939.1.A1_at	LOC646875	NM_000976	ribosomal protein L12	0.0157682	0.231784	10.3563	10.4736	0.889313	UP	0.26861	gb:BF710515 DB_XREF=gi:12009992 DB_XREF=MI-P-AY1-nre-a-10-0-UI.s1 CLONE=MI-P-AY1-nre-a-10-0-UI TID=Ssc.9429.1 CNT=1 FEA=EST TIER=ConsEnd STK=0 UG=Ssc.9429 UG_TITLE=Transcribed locus REP_ORG=S. scrofa
Ssc.15952.1.S1_at	-	NM_001024094	nuclear receptor subfamily 3; group C; member 1	0.0157846	0.231784	6.73575	6.29766	1.54974	DOWN	0.0974239	gb:CN166586 DB_XREF=gi:46181016 DB_XREF=998260 TID=Ssc.865.1 CNT=8 FEA=EST TIER=ConsEnd STK=5 UG=Ssc.865 UG_TITLE=Transcribed locus, highly similar to NP_061365.1 SET domain, bifurcated 1 (Mus musculus) REP_ORG=S. scrofa
Ssc.21431.3.A1_s_at	PHGDH	NM_006623	phosphoglycerate dehydrogenase	0.0158017	0.231784	6.07013	6.86914	0.449775	UP	0.526452	gb:CK452175 DB_XREF=gi:40799389 DB_XREF=907774 TID=Ssc.1751.1 CNT=6 FEA=EST TIER=ConsEnd STK=1 UG=Ssc.1751 UG_TITLE=Transcribed locus REP_ORG=S. scrofa
Ssc.8609.1.A1_at	PDCD4	NM_014456	programmed cell death 4	0.0158286	0.231978	7.92816	8.32937	0.669511	UP	0.202309	gb:BQ604734 DB_XREF=gi:21551460 DB_XREF=MI-P-CP1-nzc-m-07-0-UI.s1 CLONE=MI-P-CP1-nzc-m-07-0-UI TID=Ssc.1428.1 CNT=1 FEA=EST TIER=ConsEnd STK=0 UG=Ssc.1428 UG_TITLE=Transcribed locus REP_ORG=S. scrofa
SscAffx.27.1.S1_at	COX3	XM_496332	similar to OKSW-CL.16	0.0158981	0.232642	10.5451	10.4579	1.09103	DOWN	0.994999	gb:BP149634 DB_XREF=gi:40399107 DB_XREF=BP149634 CLONE=OVRM10063D10 TID=Ssc.23679.1 CNT=1 FEA=EST TIER=ConsEnd STK=1 UG=Ssc.23679 UG_TITLE=Transcribed locus REP_ORG=S. scrofa
Ssc.17250.1.S1_a_at	QDPR	NM_000320	quinoid dihydropteridine reductase	0.0159799	0.233129	8.57755	8.91422	0.714144	UP	0.365768	gb:CK465589 DB_XREF=gi:40836866 DB_XREF=936715 TID=Ssc.14141.1 CNT=6 FEA=EST TIER=ConsEnd STK=3 UG=Ssc.14141 UG_TITLE=Transcribed locus REP_ORG=S. scrofa
Ssc.8905.1.A1_at	-	NM_014335	CREBBPEP300 inhibitor 1	0.0160904	0.234209	7.47005	7.18186	1.33401	DOWN	0.143436	gb:BF711522 DB_XREF=gi:12010997 DB_XREF=MI-P-A2-acq-h-02-1-UM.s1 CLONE=MI-P-A2-acq-h-02-1-UM TID=Ssc.10560.1 CNT=1 FEA=EST TIER=ConsEnd STK=0 UG=Ssc.10560 UG_TITLE=Transcribed locus REP_ORG=S. scrofa
Ssc.8442.1.A1_at	-	NM_013233	serine threonine kinase 39	0.0161613	0.234884	5.91223	6.33911	0.652546	UP	0.172068	gb:BF704139 DB_XREF=gi:11989547 DB_XREF=MI-P-O1-abf-f-02-1-UM.s1 CLONE=MI-P-O1-abf-f-02-1-UM TID=Ssc.8545.1 CNT=1 FEA=EST TIER=ConsEnd STK=0 UG=Ssc.8545 UG_TITLE=Transcribed locus REP_ORG=S. scrofa
Ssc.8346.1.A1_at	-			0.016206	0.235071	6.9603	6.54619	1.51303	DOWN	0.526881	gb:BF703235 DB_XREF=gi:11988643 DB_XREF=MI-P-O2-abr-d-08-1-UM.s1 CLONE=MI-P-O2-abr-d-08-1-UM TID=Ssc.10807.1 CNT=1 FEA=EST TIER=ConsEnd STK=0 UG=Ssc.10807 UG_TITLE=Transcribed locus, moderately similar to NP_008914.1 matrix metalloproteinase 23B (Homo sapiens) REP_ORG=S. scrofa
Ssc.20584.2.S1_a_at	TNNI2	NM_003282	troponin I; skeletal; fast	0.0162108	0.235071	7.51218	7.91836	0.66619	UP	0.65736	gb:CK463159 DB_XREF=gi:40834440 DB_XREF=934040 TID=Ssc.24921.1 CNT=9 FEA=EST TIER=ConsEnd STK=1 UG=Ssc.24921 UG_TITLE=Transcribed locus, moderately similar to NP_000679.1 aminolevulinate, delta-, synthase 1 (Homo sapiens) REP_ORG=S. scrofa
Ssc.27473.1.S1_at	-	NM_003861	WD repeat domain 22	0.0162315	0.235193	6.68267	6.37221	1.36405	DOWN	0.334403	gb:BQ602568 DB_XREF=gi:21549294 DB_XREF=MI-P-NA-aen-f-07-1-UM.s1 CLONE=MI-P-NA-aen-f-07-1-UM TID=Ssc.13517.1 CNT=2 FEA=EST TIER=ConsEnd STK=0 UG=Ssc.13517 UG_TITLE=Transcribed locus REP_ORG=S. scrofa
Ssc.10720.1.S1_at	ARMCX2	NM_177949	armadillo repeat containing; X-linked 2	0.0162551	0.235285	5.73506	4.70228	2.80886	DOWN	0.200786	gb:NM_214018.1 DB_XREF=gi:47522857 GEN=KCNN4 TID=Ssc.85.1 CNT=2 FEA=FLmRNA TIER=FL STK=2 LL=397081 UG=Ssc.85 DEF=Sus scrofa intermediate-conductance calcium-activated potassium channel (KCNN4), mRNA. PROD=intermediate-conductance calcium-activatedpotassium channel FL=gb:NM_214018.1 gb:AY062036.1 REP_ORG=S. scrofa
Ssc.8139.1.S1_at	PHYH	NM_006214	phytanoyl-CoA hydroxylase	0.016265	0.235285	7.52842	7.89693	0.691768	UP	0.405129	gb:CO955696 DB_XREF=gi:51332759 DB_XREF=UMC-pputal3-001-e06 TID=Ssc.29478.1 CNT=1 FEA=EST TIER=ConsEnd STK=1 UG=Ssc.29478 UG_TITLE=Transcribed locus REP_ORG=S. scrofa
Ssc.14247.2.A1_at	-	XM_093839	KIAA0826 protein	0.0162766	0.235285	7.25091	5.96993	3.60017	DOWN	0.781668	gb:CN160667 DB_XREF=gi:46175097 DB_XREF=949865 TID=Ssc.13237.1 CNT=11 FEA=EST TIER=Stack STK=7 UG=Ssc.13237 UG_TITLE=Transcribed locus, moderately similar to NP_000373.1 aldehyde dehydrogenase 3 family, member A2 (Homo sapiens) REP_ORG=S. scrofa
Ssc.3418.1.S1_at	UBAP1	NM_016525	ubiquitin associated protein 1	0.016331	0.235285	6.54575	6.31097	1.26463	DOWN	0.950717	gb:CK464357 DB_XREF=gi:40835638 DB_XREF=935346 TID=Ssc.24862.2 CNT=2 FEA=EST TIER=ConsEnd STK=1 UG=Ssc.24862 UG_TITLE=Transcribed locus, moderately similar to NP_116222.2 protein phosphatase 1, regulatory (inhibitor) subunit 15B (Homo sapiens) REP_ORG=S. scrofa
Ssc.21128.1.S1_at	-	NM_006852	tousled-like kinase 2	0.0163631	0.235502	6.21673	5.81635	1.49239	DOWN	0.955847	gb:BX921656 DB_XREF=gi:41138504 DB_XREF=BX921656 CLONE=scan0025d.a.07 TID=Ssc.18275.2 CNT=1 FEA=EST TIER=ConsEnd STK=1 UG=Ssc.18275 UG_TITLE=Transcribed locus, moderately similar to XP_221896.2 similar to hypothetical protein (Rattus norvegicus) REP_ORG=S. scrofa
Ssc.30540.1.A1_at	-	NM_005188	Cas-Br-M	0.0163849	0.235544	6.29407	5.73413	1.75057	DOWN	0.137355	gb:CK460651 DB_XREF=gi:40831932 DB_XREF=930946 TID=Ssc.25079.1 CNT=4 FEA=EST TIER=ConsEnd STK=2 UG=Ssc.25079 UG_TITLE=Transcribed locus, highly similar to XP_145698.4 chromodomain helicase DNA binding protein 2 (Mus musculus) REP_ORG=S. scrofa
Ssc.6482.1.A1_at	-			0.0163906	0.235544	5.93599	5.5068	1.53601	DOWN	1.22305	gb:BI185215 DB_XREF=gi:14659624 DB_XREF=UNL-P-FN-ct-d-01-0-UNL.s1 CLONE=UNL-P-FN-ct-d-01-0-UNL TID=Ssc.4697.3 CNT=1 FEA=EST TIER=ConsEnd STK=1 UG=Ssc.4697 UG_TITLE=Transcribed locus, highly similar to NP_002361.1 mago-nashi homolog, proliferation-associated (Drosophila) (Homo sapiens) REP_ORG=S. scrofa
Ssc.7079.1.A1_at	-			0.0164667	0.235886	10.1431	9.8562	1.3323	DOWN	0.211995	gb:CF176147 DB_XREF=gi:33287923 DB_XREF=800177 TID=Ssc.17915.1 CNT=1 FEA=EST TIER=ConsEnd STK=1 UG=Ssc.17915 UG_TITLE=Transcribed locus, highly similar to NP_116279.2 dispatched homolog 1 (Drosophila) (Homo sapiens) REP_ORG=S. scrofa
Ssc.13442.1.S1_at	-			0.0164879	0.235886	6.70434	7.20385	0.606827	UP	0.16757	gb:CN163460 DB_XREF=gi:46177890 DB_XREF=952964 TID=Ssc.1675.1 CNT=39 FEA=EST TIER=Stack STK=9 UG=Ssc.1675 UG_TITLE=Transcribed locus, highly similar to NP_036590.1 translocase of inner mitochondrial membrane 13 homolog (yeast) (Homo sapiens) REP_ORG=S. scrofa
Ssc.8004.1.A1_at	-			0.016488	0.235886	4.83675	5.32629	0.612913	UP	0.205385	gb:CO947795 DB_XREF=gi:51314554 DB_XREF=UMC-p8mm1-003-h03 TID=Ssc.30030.1 CNT=1 FEA=EST TIER=ConsEnd STK=1 UG=Ssc.30030 UG_TITLE=Transcribed locus REP_ORG=S. scrofa
Ssc.3915.1.A1_at	-	NM_003390	WEE1 homolog	0.0166885	0.237265	7.09501	6.84125	1.28886	DOWN	0.581672	gb:CF364883 DB_XREF=gi:34166921 DB_XREF=835469 TID=Ssc.18861.1 CNT=2 FEA=EST TIER=ConsEnd STK=1 UG=Ssc.18861 UG_TITLE=Transcribed locus REP_ORG=S. scrofa
Ssc.4740.1.S1_at	-			0.0167448	0.237609	5.75852	5.15988	1.81963	DOWN	0.474161	gb:CO954915 DB_XREF=gi:51331978 DB_XREF=UMC-pnatal4-016-a09 TID=Ssc.29401.1 CNT=1 FEA=EST TIER=ConsEnd STK=1 UG=Ssc.29401 UG_TITLE=Transcribed locus REP_ORG=S. scrofa
Ssc.24112.1.A1_at	-	NM_018243	septin 11	0.0168504	0.237773	7.14665	7.94022	0.452226	UP	0.234631	gb:BF080331 DB_XREF=gi:10874161 DB_XREF=231143 TID=Ssc.16901.1 CNT=13 FEA=EST TIER=ConsEnd STK=0 UG=Ssc.16901 UG_TITLE=Transcribed locus, highly similar to NP_004372.3 cAMP responsive element binding protein-like 1 (Homo sapiens) REP_ORG=S. scrofa
Ssc.7870.1.S1_at	UBE2D2	NM_003339	ubiquitin-conjugating enzyme E2D 2	0.0168659	0.237773	6.882	7.19105	0.734148	UP	0.411596	gb:CF175960 DB_XREF=gi:33287736 DB_XREF=799976 TID=Ssc.6677.2 CNT=1 FEA=EST TIER=ConsEnd STK=1 UG=Ssc.6677 UG_TITLE=Transcribed locus, highly similar to NP_003370.2 villin 2 (ezrin) (Homo sapiens) REP_ORG=S. scrofa
Ssc.2238.1.S1_at	-	NM_023015	chromosome 1 open reading frame 60	0.0169854	0.238932	4.52752	5.38634	0.423664	UP	0.0915903	gb:CK456082 DB_XREF=gi:40803296 DB_XREF=916723 TID=Ssc.9862.1 CNT=3 FEA=EST TIER=ConsEnd STK=1 UG=Ssc.9862 UG_TITLE=Transcribed locus, highly similar to NP_036432.1 F-box and WD-40 domain protein 11 (Homo sapiens) REP_ORG=S. scrofa
Ssc.19486.1.S1_at	-			0.0170104	0.238932	6.95879	7.6591	0.496429	UP	0.633955	gb:CO993813 DB_XREF=gi:51353087 DB_XREF=UMC-pd0fol-007-a09 TID=Ssc.29076.1 CNT=3 FEA=EST TIER=ConsEnd STK=2 UG=Ssc.29076 UG_TITLE=Transcribed locus REP_ORG=S. scrofa
Ssc.2093.1.A1_at	GDI1	NM_001493	GDP dissociation inhibitor 1	0.0170243	0.238932	5.34884	5.99432	0.52441	UP	0.848835	gb:CO948016 DB_XREF=gi:51314775 DB_XREF=UMC-p8mm3-002-a05 TID=Ssc.28974.1 CNT=10 FEA=EST TIER=ConsEnd STK=1 UG=Ssc.28974 UG_TITLE=Transcribed locus, highly similar to NP_058068.1 tyrosine kinase, non-receptor, 2 (Mus musculus) REP_ORG=S. scrofa
Ssc.21825.1.S1_at	LRRC1	NM_018214	leucine rich repeat containing 1	0.0170942	0.239077	6.79987	6.29852	1.65095	DOWN	0.199604	gb:CN163350 DB_XREF=gi:46177780 DB_XREF=952846 TID=Ssc.26929.1 CNT=4 FEA=EST TIER=ConsEnd STK=1 UG=Ssc.26929 UG_TITLE=Transcribed locus REP_ORG=S. scrofa
Ssc.4897.1.A1_at	-			0.0171507	0.239232	4.52736	5.59938	0.342316	UP	0.198372	gb:CO952005 DB_XREF=gi:51329013 DB_XREF=UMC-pd12fol-018-e12 TID=Ssc.29212.1 CNT=1 FEA=EST TIER=ConsEnd STK=1 UG=Ssc.29212 UG_TITLE=Transcribed locus REP_ORG=S. scrofa
Ssc.13669.1.A1_at	-			0.0171572	0.239232	5.62388	4.9948	1.87589	DOWN	0.344141	gb:CK462275 DB_XREF=gi:40833556 DB_XREF=933063 TID=Ssc.3750.1 CNT=71 FEA=EST TIER=Stack STK=8 UG=Ssc.3750 UG_TITLE=Transcribed locus, highly similar to NP_055156.1 mitochondrial carrier homolog 1 (C. elegans) (Homo sapiens) REP_ORG=S. scrofa
Ssc.5805.1.A1_at	LOC440917	XM_496603	similar to epsilon isoform of 14-3-3 protein	0.0171577	0.239232	8.00239	7.80944	1.21283	DOWN	0.41461	gb:BQ600142 DB_XREF=gi:21546868 DB_XREF=MI-P-E7-agk-f-06-1-UM.s1 CLONE=MI-P-E7-agk-f-06-1-UM TID=Ssc.14097.1 CNT=1 FEA=EST TIER=ConsEnd STK=1 UG=Ssc.14097 UG_TITLE=Transcribed locus REP_ORG=S. scrofa
Ssc.4325.1.S1_at	-			0.0172622	0.239888	5.18704	5.67835	0.61183	UP	0.222153	gb:CN070025 DB_XREF=gi:45846082 DB_XREF=857524 TID=Ssc.26490.1 CNT=1 FEA=EST TIER=ConsEnd STK=1 UG=Ssc.26490 UG_TITLE=Transcribed locus, moderately similar to XP_113781.3 KIAA0423 (Homo sapiens) REP_ORG=S. scrofa
Ssc.15332.1.S1_at	-			0.0172672	0.239888	6.95659	6.49304	1.58971	DOWN	0.0953693	gb:BX923432 DB_XREF=gi:41140280 DB_XREF=BX923432 CLONE=scan0019d.c.21 TID=Ssc.4181.1 CNT=8 FEA=EST TIER=Stack STK=6 UG=Ssc.4181 UG_TITLE=Transcribed locus REP_ORG=S. scrofa
Ssc.27190.1.S1_at	-	NM_153218	hypothetical protein FLJ38725	0.0173183	0.240111	6.58406	5.91969	1.94326	DOWN	0.394349	gb:BF702568 DB_XREF=gi:11987976 DB_XREF=MI-P-E3-aak-h-05-1-UM.s1 CLONE=MI-P-E3-aak-h-05-1-UM TID=Ssc.4325.1 CNT=3 FEA=EST TIER=ConsEnd STK=0 UG=Ssc.4325 UG_TITLE=Transcribed locus REP_ORG=S. scrofa
Ssc.5824.2.S1_a_at	NRD1	NM_002525	nardilysin	0.0173202	0.240111	6.7132	6.46319	1.28405	DOWN	0.854077	gb:CN028438 DB_XREF=gi:48722974 DB_XREF=UMC-pblivp1-007-a02 TID=Ssc.28181.1 CNT=1 FEA=EST TIER=ConsEnd STK=1 UG=Ssc.28181 UG_TITLE=Transcribed locus REP_ORG=S. scrofa
Ssc.11541.1.A1_at	-	NM_005935	myeloidlymphoid or mixed-lineage leukemia	0.0173315	0.240111	5.94772	5.35479	1.80929	DOWN	0.534084	gb:S83199.1 DB_XREF=gi:1881804 GEN=Na+Ca2+ exchanger isoform NACA3 TID=Ssc.16087.1 CNT=2 FEA=mRNA TIER=ConsEnd STK=0 LL=397365 UG=Ssc.16087 UG_TITLE=Na+Ca2+ exchanger isoform NACA3 DEF=Na+Ca2+ exchanger isoform NACA3 {alternatively spliced} (swine, kidney, cortex, CTAL cells, mRNA Partial, 282 nt). REP_ORG=S. scrofa
Ssc.8943.1.S1_at	TSR2	NM_058163	hypothetical protein DT1P1A10	0.0173529	0.24021	6.85211	7.17257	0.725816	UP	0.174112	gb:BI182261 DB_XREF=gi:14656670 DB_XREF=UNL-P-FN-bf-e-10-0-UNL.s1 CLONE=UNL-P-FN-bf-e-10-0-UNL TID=Ssc.11389.1 CNT=1 FEA=EST TIER=ConsEnd STK=0 UG=Ssc.11389 UG_TITLE=Transcribed locus REP_ORG=S. scrofa
Ssc.864.1.S1_at	CFH	NM_001014975	complement factor H	0.0173813	0.24043	6.12675	7.2498	0.325287	UP	0.290983	gb:BQ602344 DB_XREF=gi:21549070 DB_XREF=MI-P-HO-ahy-f-04-1-UM.s1 CLONE=MI-P-HO-ahy-f-04-1-UM TID=Ssc.14445.1 CNT=1 FEA=EST TIER=ConsEnd STK=0 UG=Ssc.14445 UG_TITLE=Transcribed locus REP_ORG=S. scrofa
Ssc.11374.1.S1_at	GPX7	NM_015696	glutathione peroxidase 7	0.0174508	0.240871	6.72904	7.29825	0.565971	UP	0.166643	gb:BI398746 DB_XREF=gi:15177807 DB_XREF=MI-P-AY1-npw-g-10-0-UI.s1 CLONE=MI-P-AY1-npw-g-10-0-UI TID=Ssc.9738.1 CNT=10 FEA=mRNA TIER=ConsEnd STK=0 LL=397360 UG_GENE=CEBPB UG=Ssc.9738 UG_TITLE=CCAATenhancer binding protein beta REP_ORG=S. scrofa
Ssc.9862.1.A1_a_at	-	NM_033644	F-box and WD-40 domain protein 11	0.0174938	0.241082	7.02293	6.82906	1.21393	DOWN	0.285954	gb:BX917947 DB_XREF=gi:41134766 DB_XREF=BX917947 CLONE=scan0037d.k.10 TID=Ssc.25517.1 CNT=1 FEA=EST TIER=ConsEnd STK=1 UG=Ssc.25517 UG_TITLE=Transcribed locus, weakly similar to NP_892016.1 cytochrome c oxidase subunit 8C (Homo sapiens) REP_ORG=S. scrofa
Ssc.1429.1.A1_at	-	NM_004537	nucleosome assembly protein 1-like 1	0.0175098	0.241082	8.44426	8.64296	0.819796	UP	0.0811417	gb:CK450322 DB_XREF=gi:40797536 DB_XREF=899845 TID=Ssc.8276.1 CNT=10 FEA=EST TIER=Stack STK=7 UG=Ssc.8276 UG_TITLE=Transcribed locus, highly similar to NP_002805.1 proteasome (prosome, macropain) 26S subunit, non-ATPase, 10 (Homo sapiens) REP_ORG=S. scrofa
Ssc.2639.1.S1_at	POLR3C	NM_006468	polymerase	0.0175301	0.241082	6.16015	6.39292	0.792336	UP	0.160442	gb:CB287584 DB_XREF=gi:28578538 DB_XREF=CMD63_A09_66 CLONE=PPSUBLIB_48A09 TID=Ssc.16475.1 CNT=4 FEA=EST TIER=ConsEnd STK=0 UG=Ssc.16475 UG_TITLE=Transcribed locus REP_ORG=S. scrofa
Ssc.2407.1.S1_at	-	NM_203505	Ras-GTPase activating protein SH3 domain-binding protein 2	0.0175696	0.241082	7.0482	6.68176	1.44259	DOWN	0.0551048	gb:BG833949 DB_XREF=gi:14198821 DB_XREF=352022 TID=Ssc.2611.1 CNT=24 FEA=EST TIER=ConsEnd STK=0 UG=Ssc.2611 UG_TITLE=Transcribed locus, moderately similar to NP_056473.1 DKFZP564C186 protein (Homo sapiens) REP_ORG=S. scrofa
Ssc.1388.1.S1_at	NUDT2	NM_147173	nudix	0.0175703	0.241082	6.06805	6.54108	0.623111	UP	0.131668	gb:CO943351 DB_XREF=gi:51310110 DB_XREF=UMC-p2mm4-012-a10 TID=Ssc.5242.1 CNT=19 FEA=EST TIER=Stack STK=8 UG=Ssc.5242 UG_TITLE=Transcribed locus, highly similar to NP_663345.1 G protein pathway suppressor 1 (Mus musculus) REP_ORG=S. scrofa
Ssc.16810.1.S1_at	-	NM_153367	chromosome 10 open reading frame 56	0.0176203	0.241129	6.21369	6.82023	0.545232	UP	0.974623	gb:CN155921 DB_XREF=gi:46170351 DB_XREF=943260 TID=Ssc.27204.1 CNT=11 FEA=EST TIER=ConsEnd STK=3 UG=Ssc.27204 UG_TITLE=Transcribed locus, highly similar to NP_006338.1 peptidyl prolyl isomerase H (cyclophilin H) (Homo sapiens) REP_ORG=S. scrofa
Ssc.7455.1.A1_at	-	NM_015423	aminoadipate-semialdehyde dehydrogenase-phosphopantetheiny	0.0176402	0.241129	6.47994	4.92004	4.75834	DOWN	0.447938	gb:CF365807 DB_XREF=gi:34168779 DB_XREF=836458 TID=Ssc.18989.1 CNT=1 FEA=EST TIER=ConsEnd STK=1 UG=Ssc.18989 UG_TITLE=Transcribed locus, weakly similar to NP_031411.1 apolipoprotein C-IV (Mus musculus) REP_ORG=S. scrofa
Ssc.27374.1.A1_at	-	NM_181578	replication factor C	0.0176551	0.241129	6.16053	6.31398	0.857746	UP	0.269226	gb:BQ599601 DB_XREF=gi:21546327 DB_XREF=MI-P-E6-ahl-c-10-1-UM.s1 CLONE=MI-P-E6-ahl-c-10-1-UM TID=Ssc.2426.1 CNT=2 FEA=EST TIER=ConsEnd STK=0 UG=Ssc.2426 UG_TITLE=Transcribed locus REP_ORG=S. scrofa
Ssc.26215.1.S1_at	POLE4	NM_019896	polymerase	0.0176799	0.241129	7.67423	8.20148	0.590228	UP	0.375082	gb:CF361457 DB_XREF=gi:34160136 DB_XREF=827790 TID=Ssc.9753.2 CNT=6 FEA=EST TIER=ConsEnd STK=0 UG=Ssc.9753 UG_TITLE=Transcribed locus, moderately similar to NP_036463.1 methionine sulfoxide reductase A (Homo sapiens) REP_ORG=S. scrofa
Ssc.20899.2.S1_a_at	-			0.0176828	0.241129	5.32589	5.80449	0.61965	UP	0.448384	gb:CN153570 DB_XREF=gi:46168000 DB_XREF=940701 TID=Ssc.12964.1 CNT=10 FEA=EST TIER=ConsEnd STK=1 UG=Ssc.12964 UG_TITLE=Transcribed locus, highly similar to NP_150592.1 Ku70-binding protein 3 (Homo sapiens) REP_ORG=S. scrofa
Ssc.1704.1.S1_at	DNMT3A	NM_153759	DNA	0.0176968	0.241148	5.73041	6.15026	0.657144	UP	0.181531	gb:CF360660 DB_XREF=gi:34158594 DB_XREF=822096 TID=Ssc.4969.1 CNT=7 FEA=EST TIER=ConsEnd STK=3 UG=Ssc.4969 UG_TITLE=Transcribed locus, highly similar to NP_066923.3 NFS1 nitrogen fixation 1 (S. cerevisiae) (Homo sapiens) REP_ORG=S. scrofa
Ssc.24235.1.S1_at	USP24	XM_371254	ubiquitin specific protease 24	0.0177519	0.241557	6.46736	6.17301	1.34226	DOWN	0.289752	gb:BF703394 DB_XREF=gi:11988802 DB_XREF=MI-P-O3-aav-f-04-1-UM.s1 CLONE=MI-P-O3-aav-f-04-1-UM TID=Ssc.2547.1 CNT=10 FEA=EST TIER=ConsEnd STK=0 UG=Ssc.2547 UG_TITLE=Transcribed locus REP_ORG=S. scrofa
Ssc.24393.1.S1_at	RCN3	NM_020650	reticulocalbin 3; EF-hand calcium binding domain	0.0179269	0.243019	6.7544	7.67413	0.398626	UP	0.915005	gb:CK457971 DB_XREF=gi:40829252 DB_XREF=922316 TID=Ssc.8761.1 CNT=16 FEA=EST TIER=ConsEnd STK=0 UG=Ssc.8761 UG_TITLE=Transcribed locus, highly similar to NP_061109.1 WD repeat and SOCS box-containing 2 (Homo sapiens) REP_ORG=S. scrofa
Ssc.231.1.S1_at	FDX1	NM_004109	ferredoxin 1	0.0180239	0.243197	8.03866	7.68819	1.41974	DOWN	0.105196	gb:BQ604751 DB_XREF=gi:21551477 DB_XREF=MI-P-CP1-nzc-n-01-0-UI.s1 CLONE=MI-P-CP1-nzc-n-01-0-UI TID=Ssc.13198.1 CNT=2 FEA=EST TIER=ConsEnd STK=1 UG=Ssc.13198 UG_TITLE=Transcribed locus, moderately similar to NP_080453.2 RIKEN cDNA 1200011I18 gene (Mus musculus) REP_ORG=S. scrofa
Ssc.24239.1.S1_at	-	NM_031453	chromosome 10 open reading frame 45	0.0180911	0.243584	7.39402	7.11076	1.32745	DOWN	0.125965	gb:BI400165 DB_XREF=gi:15179226 DB_XREF=MI-P-AY1-nqm-f-07-0-UI.s1 CLONE=MI-P-AY1-nqm-f-07-0-UI TID=Ssc.4725.1 CNT=10 FEA=EST TIER=ConsEnd STK=0 UG=Ssc.4725 UG_TITLE=Transcribed locus, moderately similar to NP_031485.1 adaptor protein complex AP-2, alpha 2 subunit (Mus musculus) REP_ORG=S. scrofa
Ssc.3777.1.A1_at	-	NM_001144	autocrine motility factor receptor	0.0182227	0.244337	7.70588	7.25098	1.57602	DOWN	0.136493	gb:CN164694 DB_XREF=gi:46179124 DB_XREF=995057 TID=Ssc.26998.1 CNT=2 FEA=EST TIER=ConsEnd STK=1 UG=Ssc.26998 UG_TITLE=Transcribed locus REP_ORG=S. scrofa
Ssc.1165.2.A1_at	PDIA3	NM_005313	protein disulfide isomerase-associated 3	0.0183813	0.245428	5.1034	5.60758	0.603997	UP	1.37557	gb:AB087903.1 DB_XREF=gi:29420601 TID=Ssc.15860.1 CNT=3 FEA=mRNA TIER=ConsEnd STK=0 UG=Ssc.15860 UG_TITLE=Rearranged T-cell receptor delta-chain Vdelta1.3-Ddeltas-Jdelta1 DEF=Sus scrofa TCR-a mRNA for T cell receptor alpha chain, partial cds, clone:PPA117. REP_ORG=S. scrofa
Ssc.8314.1.A1_at	TMEM17	NM_198276	transmembrane protein 17	0.0184116	0.245577	5.39477	5.77896	0.681005	UP	0.142797	gb:CK465710 DB_XREF=gi:40836987 DB_XREF=936847 TID=Ssc.24821.1 CNT=1 FEA=EST TIER=ConsEnd STK=0 UG=Ssc.24821 UG_TITLE=Transcribed locus, weakly similar to NP_062029.1 vitronectin (Rattus norvegicus) REP_ORG=S. scrofa
Ssc.30939.1.S1_at	-	NM_020453	ATPase; Class V; type 10D	0.0184518	0.245689	5.39255	5.81884	0.652928	UP	0.632598	gb:CN032462 DB_XREF=gi:48726998 DB_XREF=UMC-pgvo4-006-e08 TID=Ssc.28036.1 CNT=2 FEA=EST TIER=ConsEnd STK=2 UG=Ssc.28036 UG_TITLE=Transcribed locus REP_ORG=S. scrofa
Ssc.8631.1.A1_at	-			0.018452	0.245689	6.6506	6.25774	1.48121	DOWN	0.292864	gb:BQ602246 DB_XREF=gi:21548972 DB_XREF=MI-P-HO-ahx-c-04-1-UM.s1 CLONE=MI-P-HO-ahx-c-04-1-UM TID=Ssc.14421.1 CNT=1 FEA=EST TIER=ConsEnd STK=0 UG=Ssc.14421 UG_TITLE=Transcribed locus REP_ORG=S. scrofa
Ssc.19150.1.S1_s_at	BID	NM_197966	BH3 interacting domain death agonist	0.0184807	0.245901	6.8284	7.24373	0.66012	UP	0.192634	gb:CN164371 DB_XREF=gi:46178801 DB_XREF=994714 TID=Ssc.21334.1 CNT=5 FEA=EST TIER=ConsEnd STK=2 UG=Ssc.21334 UG_TITLE=Transcribed locus REP_ORG=S. scrofa
Ssc.19028.1.A1_at	-			0.0185259	0.246161	7.17208	6.85344	1.37526	DOWN	0.891402	gb:CO950175 DB_XREF=gi:51327120 DB_XREF=UMC-pd12cl-007-d07 TID=Ssc.6861.1 CNT=4 FEA=EST TIER=ConsEnd STK=2 UG=Ssc.6861 UG_TITLE=Transcribed locus, moderately similar to NP_060742.2 cancer susceptibility candidate 1 (Homo sapiens) REP_ORG=S. scrofa
Ssc.24118.1.A1_at	-			0.0186007	0.246652	6.06663	5.68313	1.4674	DOWN	0.165492	gb:CF362841 DB_XREF=gi:34162896 DB_XREF=830640 TID=Ssc.3822.1 CNT=12 FEA=EST TIER=ConsEnd STK=0 UG=Ssc.3822 UG_TITLE=Transcribed locus, moderately similar to NP_061940.1 hypothetical protein FLJ10613 (Homo sapiens) REP_ORG=S. scrofa
Ssc.18918.1.A1_at	-	NM_002083	glutathione peroxidase 2	0.0186316	0.246652	5.89025	7.01938	0.323314	UP	0.645662	gb:BX670884 DB_XREF=gi:37981860 DB_XREF=BX670884 CLONE=scac0033i.l.22 TID=Ssc.22923.1 CNT=4 FEA=EST TIER=ConsEnd STK=2 UG=Ssc.22923 UG_TITLE=Transcribed locus, highly similar to NP_056502.1 filamin A interacting protein 1 (Homo sapiens) REP_ORG=S. scrofa
Ssc.17316.1.S1_at	C1QC	NM_172369	complement component 1; q subcomponent; gamma polypeptide	0.018635	0.246652	8.12579	8.74655	0.537538	UP	0.412465	gb:CN153090 DB_XREF=gi:46167520 DB_XREF=940175 TID=Ssc.12954.1 CNT=7 FEA=EST TIER=ConsEnd STK=3 UG=Ssc.12954 UG_TITLE=Transcribed locus, moderately similar to NP_036340.1 histidyl-tRNA synthetase-like (Homo sapiens) REP_ORG=S. scrofa
Ssc.7281.2.A1_at	-	NM_004593	splicing factor; arginineserine-rich 10	0.0186649	0.246652	7.75427	8.00052	0.781728	UP	0.219628	gb:CF360699 DB_XREF=gi:34158668 DB_XREF=822185 TID=Ssc.18684.1 CNT=1 FEA=EST TIER=ConsEnd STK=1 UG=Ssc.18684 UG_TITLE=Transcribed locus, moderately similar to NP_787120.1 immunoglobulin-like domain containing receptor 1 (Homo sapiens) REP_ORG=S. scrofa
Ssc.1746.1.A1_at	-	NM_138782	FCH domain only 2	0.0186678	0.246652	6.92352	6.59251	1.39237	DOWN	0.276581	gb:CN155849 DB_XREF=gi:46170279 DB_XREF=943183 TID=Ssc.24240.1 CNT=5 FEA=EST TIER=ConsEnd STK=3 UG=Ssc.24240 UG_TITLE=Transcribed locus, moderately similar to NP_080272.1 translocase of outer mitochondrial membrane 34 (Mus musculus) REP_ORG=S. scrofa
Ssc.929.2.S1_at	RPLP0	NM_001002	ribosomal protein; large; P0	0.0186912	0.246652	10.5868	10.7117	0.882546	UP	0.596581	gb:BF708941 DB_XREF=gi:12008418 DB_XREF=MI-P-AY0-naa-c-05-0-UI.s1 CLONE=MI-P-AY0-naa-c-05-0-UI TID=Ssc.8982.1 CNT=1 FEA=EST TIER=ConsEnd STK=0 UG=Ssc.8982 UG_TITLE=Transcribed locus, weakly similar to NP_000413.1 keratin 17 (Homo sapiens) REP_ORG=S. scrofa
Ssc.28520.1.S1_at	-	NM_024953	hypothetical protein FLJ13089	0.0188086	0.247687	6.24392	5.97734	1.30549	DOWN	0.797556	gb:CF177263 DB_XREF=gi:33289039 DB_XREF=805719 TID=Ssc.19579.3 CNT=6 FEA=EST TIER=ConsEnd STK=0 UG=Ssc.19579 UG_TITLE=Transcribed locus, highly similar to NP_066285.1 nuclear receptor subfamily 2, group F, member 2 (Homo sapiens) REP_ORG=S. scrofa
Ssc.4120.1.A1_at	-	NM_006827	transmembrane trafficking protein	0.0188254	0.247687	9.32097	9.07895	1.27382	DOWN	0.928239	gb:CK450639 DB_XREF=gi:40797853 DB_XREF=903729 TID=Ssc.23852.1 CNT=1 FEA=EST TIER=ConsEnd STK=1 UG=Ssc.23852 UG_TITLE=Transcribed locus REP_ORG=S. scrofa
Ssc.12434.2.S1_a_at	DALRD3	NM_018114	DALR anticodon binding domain containing 3	0.0188599	0.247687	6.27059	6.51595	0.782424	UP	0.195488	gb:AB045782.1 DB_XREF=gi:12083740 TID=Ssc.15911.1 CNT=1 FEA=mRNA TIER=ConsEnd STK=0 LL=397258 UG_GENE=NEK2 UG=Ssc.15911 UG_TITLE=Serinethreonine protein kinase Nek2 DEF=Sus scrofa mRNA for serinethreonine protein kinase Nek2, partial cds. REP_ORG=S. scrofa
Ssc.2596.1.S1_at	TAGLN2	NM_003564	transgelin 2	0.0189647	0.248443	8.14774	8.76128	0.541429	UP	0.285076	gb:BQ599422 DB_XREF=gi:21546148 DB_XREF=MI-P-E6-ahj-a-05-1-UM.s1 CLONE=MI-P-E6-ahj-a-05-1-UM TID=Ssc.13620.1 CNT=5 FEA=EST TIER=ConsEnd STK=0 UG=Ssc.13620 UG_TITLE=Transcribed locus REP_ORG=S. scrofa
Ssc.4058.1.A1_at	DNAJB6	NM_005494	DnaJ	0.018979	0.248443	7.99542	7.70073	1.34272	DOWN	0.107501	gb:CN159449 DB_XREF=gi:46173879 DB_XREF=948526 TID=Ssc.26755.1 CNT=1 FEA=EST TIER=ConsEnd STK=1 UG=Ssc.26755 UG_TITLE=Transcribed locus, weakly similar to XP_343151.1 olfactory receptor gene Olr1069 (Rattus norvegicus) REP_ORG=S. scrofa
Ssc.2212.1.S1_at	RNF13	NM_183381	ring finger protein 13	0.0190012	0.248443	8.10278	8.40074	0.742327	UP	0.276385	gb:BX924448 DB_XREF=gi:41141296 DB_XREF=BX924448 CLONE=scan0016d.m.16 TID=Ssc.18276.1 CNT=4 FEA=EST TIER=ConsEnd STK=1 UG=Ssc.18276 UG_TITLE=Transcribed locus REP_ORG=S. scrofa
Ssc.54.1.A1_at	CD9	NM_001769	CD9 antigen	0.019011	0.248443	9.61835	9.33151	1.33221	DOWN	0.0808914	gb:BQ602698 DB_XREF=gi:21549424 DB_XREF=MI-P-NA-aep-c-03-1-UM.s1 CLONE=MI-P-NA-aep-c-03-1-UM TID=Ssc.13561.1 CNT=1 FEA=EST TIER=ConsEnd STK=1 UG=Ssc.13561 UG_TITLE=Transcribed locus REP_ORG=S. scrofa
Ssc.21556.1.S1_at	C20orf20	NM_018270	chromosome 20 open reading frame 20	0.0190352	0.248461	5.87245	6.13859	0.766333	UP	0.223773	gb:BX671222 DB_XREF=gi:37982532 DB_XREF=BX671222 CLONE=scac0032i.h.20 TID=Ssc.21838.1 CNT=5 FEA=EST TIER=ConsEnd STK=1 UG=Ssc.21838 UG_TITLE=Transcribed locus, highly similar to NP_057092.2 dynein 2 light intermediate chain (Homo sapiens) REP_ORG=S. scrofa
Ssc.19012.1.A1_at	DCN	NM_001920	decorin	0.0191072	0.248774	1.2447	3.30394	0.127551	UP	0.160906	gb:CK466035 DB_XREF=gi:40837312 DB_XREF=937201 TID=Ssc.25147.1 CNT=4 FEA=EST TIER=ConsEnd STK=2 UG=Ssc.25147 UG_TITLE=Transcribed locus REP_ORG=S. scrofa
Ssc.4342.1.A1_at	HOOK2	NM_013312	hook homolog 2	0.0191239	0.248774	5.92012	5.47018	1.56821	DOWN	0.23152	gb:BX670733 DB_XREF=gi:37981556 DB_XREF=BX670733 CLONE=scac0034i.c.12 TID=Ssc.19270.2 CNT=1 FEA=EST TIER=ConsEnd STK=1 UG=Ssc.19270 UG_TITLE=Transcribed locus REP_ORG=S. scrofa
Ssc.19138.1.A1_at	-			0.0191542	0.248999	6.44704	5.84429	1.82713	DOWN	0.187787	gb:BX676140 DB_XREF=gi:38010275 DB_XREF=BX676140 CLONE=scac0036i.p.03 TID=Ssc.20714.1 CNT=6 FEA=EST TIER=ConsEnd STK=2 UG=Ssc.20714 UG_TITLE=Transcribed locus, highly similar to NP_659159.1 RIKEN cDNA 4932442K20 gene (Mus musculus) REP_ORG=S. scrofa
Ssc.4631.1.A1_at	-			0.0194285	0.24996	6.08836	5.57854	1.66499	DOWN	0.144519	gb:CO953729 DB_XREF=gi:51330784 DB_XREF=UMC-pnatal3-003-f03 TID=Ssc.2435.2 CNT=1 FEA=EST TIER=ConsEnd STK=1 UG=Ssc.2435 UG_TITLE=Transcribed locus, highly similar to NP_055454.1 KIAA0372 (Homo sapiens) REP_ORG=S. scrofa
Ssc.10673.1.A1_at	-			0.0195103	0.250744	4.79279	3.98445	2.24418	DOWN	0.912195	gb:NM_213805.1 DB_XREF=gi:47523233 GEN=PLOX-1 TID=Ssc.15888.1 CNT=3 FEA=FLmRNA TIER=FL STK=2 LL=396724 UG=Ssc.15888 DEF=Sus scrofa lectin-like oxidized LDL receptor-1 (PLOX-1), mRNA. PROD=lectin-like oxidized LDL receptor-1 FL=gb:NM_213805.1 gb:AB018668.1 REP_ORG=S. scrofa
Ssc.11079.1.A1_at	RNASE4	NM_002937	ribonuclease; RNase A family; 4	0.0195771	0.251124	9.69778	9.44266	1.29061	DOWN	0.298019	gb:AF432128.1 DB_XREF=gi:16612143 GEN=BMPR-IB TID=Ssc.66.1 CNT=12 FEA=FLmRNA TIER=FL STK=1 LL=396691 UG=Ssc.66 DEF=Sus scrofa bone morphogenetic protein receptor type IB (BMPR-IB) mRNA, complete cds. PROD=bone morphogenetic protein receptor type IB FL=gb:AY065994.1 gb:AF432128.1 REP_ORG=S. scrofa
Ssc.5467.1.A1_at	-			0.0195835	0.251124	5.0845	5.81289	0.482685	UP	0.148105	gb:BQ601537 DB_XREF=gi:21548263 DB_XREF=MI-P-HO-aft-c-05-1-UM.s1 CLONE=MI-P-HO-aft-c-05-1-UM TID=Ssc.14242.1 CNT=1 FEA=EST TIER=ConsEnd STK=1 UG=Ssc.14242 UG_TITLE=Transcribed locus REP_ORG=S. scrofa
Ssc.18286.2.A1_at	-	NM_022650	RAS p21 protein activator	0.0195962	0.251124	7.23219	6.92148	1.36439	DOWN	0.247648	gb:CF795324 DB_XREF=gi:37799897 DB_XREF=891450 TID=Ssc.13903.1 CNT=10 FEA=EST TIER=ConsEnd STK=2 UG=Ssc.13903 UG_TITLE=Transcribed locus, highly similar to NP_004586.2 spermine synthase (Homo sapiens) REP_ORG=S. scrofa
Ssc.12870.1.A1_at	-			0.0196206	0.251124	5.70207	5.33111	1.44912	DOWN	0.108854	gb:CN158159 DB_XREF=gi:46172589 DB_XREF=946934 TID=Ssc.5018.1 CNT=44 FEA=EST TIER=Stack STK=16 UG=Ssc.5018 UG_TITLE=Transcribed locus, moderately similar to XP_059776.2 FK506 binding protein 1C (Homo sapiens) REP_ORG=S. scrofa
Ssc.775.1.S1_at	C3orf28	NM_014367	growth and transformation-dependent protein	0.0196289	0.251124	8.21013	8.60588	0.673176	UP	0.19178	gb:CF792887 DB_XREF=gi:37797448 DB_XREF=885880 TID=Ssc.22418.1 CNT=1 FEA=EST TIER=ConsEnd STK=1 UG=Ssc.22418 UG_TITLE=Transcribed locus, weakly similar to XP_371489.1 similar to hypothetical protein (L1H 3 region) - human (Homo sapiens) REP_ORG=S. scrofa
Ssc.924.2.A1_at	-	NM_003246	thrombospondin 1	0.0197336	0.251762	8.60524	8.21457	1.47798	DOWN	0.22121	gb:BF712408 DB_XREF=gi:12011883 DB_XREF=MI-P-A3-adg-b-04-1-UM.s1 CLONE=MI-P-A3-adg-b-04-1-UM TID=Ssc.7040.2 CNT=1 FEA=EST TIER=ConsEnd STK=0 UG=Ssc.7040 UG_TITLE=Transcribed locus REP_ORG=S. scrofa
Ssc.29749.1.A1_at	-	NM_004842	A kinase	0.0197557	0.251877	5.03659	5.57475	0.583826	UP	0.717127	gb:AW360238 DB_XREF=gi:6864888 DB_XREF=47736 TID=Ssc.16425.2 CNT=3 FEA=EST TIER=ConsEnd STK=0 UG=Ssc.16425 UG_TITLE=Transcribed locus, moderately similar to NP_653111.1 ring finger protein 126 (Mus musculus) REP_ORG=S. scrofa
Ssc.942.1.S1_at	-	NM_000165	gap junction protein; alpha 1; 43kDa	0.0198189	0.252347	8.99275	8.65615	1.40019	DOWN	0.989416	gb:BF711842 DB_XREF=gi:12011317 DB_XREF=MI-P-E6-acy-h-10-1-UM.s1 CLONE=MI-P-E6-acy-h-10-1-UM TID=Ssc.7723.1 CNT=1 FEA=EST TIER=ConsEnd STK=0 UG=Ssc.7723 UG_TITLE=Transcribed locus REP_ORG=S. scrofa
Ssc.1991.1.A1_at	-	NM_005339	huntingtin interacting protein 2	0.0198667	0.252481	6.38932	5.68852	2.01537	DOWN	0.0801415	gb:CO992869 DB_XREF=gi:51352143 DB_XREF=UMC-pd6end2-008-d03 TID=Ssc.30506.1 CNT=2 FEA=EST TIER=ConsEnd STK=2 UG=Ssc.30506 UG_TITLE=Transcribed locus REP_ORG=S. scrofa
Ssc.27426.1.S1_at	PPM1D	NM_003620	protein phosphatase 1D magnesium-dependent; delta isoform	0.0199493	0.252776	6.8673	6.55503	1.36653	DOWN	0.526038	gb:AW786920 DB_XREF=gi:7843696 DB_XREF=120571 TID=Ssc.30634.1 CNT=2 FEA=EST TIER=ConsEnd STK=0 UG=Ssc.30634 UG_TITLE=Transcribed locus REP_ORG=S. scrofa
Ssc.11822.1.A1_at	-	NM_014220	transmembrane 4 L six family member 1	0.0199657	0.252776	7.6711	7.24541	1.53065	DOWN	0.586155	gb:M65088.1 DB_XREF=gi:164593 TID=Ssc.220.1 CNT=1 FEA=mRNA TIER=ConsEnd STK=0 LL=396893 UG_GENE=MX1 UG=Ssc.220 UG_TITLE=Mx protein DEF=Pig Mx2 protein mRNA, 3-cds. REP_ORG=S. scrofa
Ssc.5269.1.S1_at	CNPY2	NM_014255	transmembrane protein 4	0.0200023	0.252776	8.21447	8.44612	0.79322	UP	0.178957	gb:BQ597862 DB_XREF=gi:21544588 DB_XREF=MI-P-A2-afg-h-03-1-UM.s1 CLONE=MI-P-A2-afg-h-03-1-UM TID=Ssc.10748.1 CNT=1 FEA=EST TIER=ConsEnd STK=1 UG=Ssc.10748 UG_TITLE=Transcribed locus REP_ORG=S. scrofa
Ssc.4523.1.S1_at	CROT	NM_021151	carnitine O-octanoyltransferase	0.0200067	0.252776	7.94456	6.9214	2.78198	DOWN	0.100326	gb:CO951840 DB_XREF=gi:51328849 DB_XREF=UMC-pd12fol-014-c08 TID=Ssc.29204.1 CNT=1 FEA=EST TIER=ConsEnd STK=1 UG=Ssc.29204 UG_TITLE=Transcribed locus REP_ORG=S. scrofa
Ssc.10047.1.A1_at	BRI3	NM_015379	brain protein I3	0.0200613	0.252776	7.17424	7.70172	0.59009	UP	0.367564	gb:NM_001001634.1 DB_XREF=gi:48675930 GEN=RPS17 TID=Ssc.1357.1 CNT=51 FEA=FLmRNA TIER=FL+Stack STK=36 LL=414392 UG=Ssc.1357 DEF=Sus scrofa 40S ribosomal protein S17 (RPS17), mRNA. PROD=ribosomal protein S17 FL=gb:NM_001001634.1 gb:AY550073.1 REP_ORG=S. scrofa
Ssc.27084.1.S1_at	GPR37	NM_005302	G protein-coupled receptor 37	0.0200922	0.252776	5.74961	4.76838	2.66772	DOWN	0.213495	gb:BI337537 DB_XREF=gi:15030820 DB_XREF=360211 TID=Ssc.4580.1 CNT=3 FEA=EST TIER=ConsEnd STK=0 UG=Ssc.4580 UG_TITLE=Transcribed locus, highly similar to NP_776145.1 RIKEN cDNA 9630054F20 gene (Mus musculus) REP_ORG=S. scrofa
Ssc.26107.1.S1_at	C3orf38	NM_173824	hypothetical protein MGC26717	0.0201275	0.252776	5.49359	4.78555	2.03	DOWN	0.298278	gb:BX672811 DB_XREF=gi:37985802 DB_XREF=BX672811 CLONE=scac0043i.c.20 TID=Ssc.22988.1 CNT=10 FEA=EST TIER=ConsEnd STK=0 UG=Ssc.22988 UG_TITLE=Transcribed locus, moderately similar to NP_067036.1 phosphatidylcholine transfer protein (Homo sapiens) REP_ORG=S. scrofa
AFFX-Ss_Gapdh_3_at	-			0.0201794	0.252776	9.2086	9.96003	0.471687	UP	0.202179	S. scrofa UG_GENE=ACTG1 DB_XREF=gb:CK463878 DB_XREF=gi:40835159 DB_XREF=934814 FEA=mRNA LL=397653 UG_TITLE=Beta actin
Ssc.17071.1.A1_at	-	NM_016217	headcase homolog	0.020189	0.252776	7.03282	6.65596	1.4577	DOWN	0.0823891	gb:CN153429 DB_XREF=gi:46167859 DB_XREF=940542 TID=Ssc.5557.1 CNT=11 FEA=EST TIER=ConsEnd STK=3 UG=Ssc.5557 UG_TITLE=Transcribed locus, moderately similar to NP_780750.1 RIKEN cDNA 9430086K21 gene (Mus musculus) REP_ORG=S. scrofa
Ssc.24334.1.S1_at	-	NM_001001664	hypothetical protein LOC339745	0.0201946	0.252776	6.64467	6.28613	1.43124	DOWN	0.194174	gb:BF708411 DB_XREF=gi:12007888 DB_XREF=MI-P-AY0-nco-e-04-0-UI.s1 CLONE=MI-P-AY0-nco-e-04-0-UI TID=Ssc.7221.1 CNT=11 FEA=EST TIER=ConsEnd STK=0 UG=Ssc.7221 UG_TITLE=Transcribed locus REP_ORG=S. scrofa
Ssc.1291.1.A1_at	-	NM_198212	caveolin 2	0.0202356	0.252795	7.3433	6.88922	1.57473	DOWN	0.488342	gb:CN164244 DB_XREF=gi:46178674 DB_XREF=994382 TID=Ssc.9264.1 CNT=36 FEA=EST TIER=Stack STK=15 UG=Ssc.9264 UG_TITLE=Transcribed locus, highly similar to NP_001367.2 dynein, cytoplasmic, heavy polypeptide 1 (Homo sapiens) REP_ORG=S. scrofa
Ssc.7803.1.S1_at	RCN2	NM_002902	reticulocalbin 2; EF-hand calcium binding domain	0.0202701	0.252924	7.75947	8.0668	0.735414	UP	0.739255	gb:CF359948 DB_XREF=gi:34157175 DB_XREF=821234 TID=Ssc.24670.2 CNT=1 FEA=EST TIER=ConsEnd STK=1 UG=Ssc.24670 UG_TITLE=Transcribed locus, moderately similar to NP_009147.3 Hermansky-Pudlak syndrome 5 (Homo sapiens) REP_ORG=S. scrofa
Ssc.3965.1.A1_at	-			0.0202723	0.252924	5.68466	4.76077	2.51906	DOWN	0.637061	gb:CN153512 DB_XREF=gi:46167942 DB_XREF=940636 TID=Ssc.26630.1 CNT=2 FEA=EST TIER=ConsEnd STK=1 UG=Ssc.26630 UG_TITLE=Transcribed locus REP_ORG=S. scrofa
Ssc.2675.1.S1_at	TGFB1I1	NM_015927	transforming growth factor beta 1 induced transcript 1	0.0202917	0.252936	5.13136	6.02065	0.410949	UP	0.260909	gb:BI398673 DB_XREF=gi:15177734 DB_XREF=MI-P-AY1-npv-f-06-0-UI.s1 CLONE=MI-P-AY1-npv-f-06-0-UI TID=Ssc.9719.1 CNT=4 FEA=EST TIER=ConsEnd STK=0 UG=Ssc.9719 UG_TITLE=Transcribed locus, moderately similar to NP_060800.1 KIAA1598 (Homo sapiens) REP_ORG=S. scrofa
Ssc.13422.1.A1_at	-			0.0202995	0.252936	7.67463	7.18717	1.62818	DOWN	0.886017	gb:CK450657 DB_XREF=gi:40797871 DB_XREF=903748 TID=Ssc.2184.1 CNT=12 FEA=EST TIER=Stack STK=10 UG=Ssc.2184 UG_TITLE=Transcribed locus, moderately similar to NP_034073.1 cytochrome c oxidase, subunit VI a, polypeptide 2 (Mus musculus) REP_ORG=S. scrofa
Ssc.9492.1.A1_at	-			0.0203534	0.253019	7.48683	7.03568	1.57013	DOWN	0.228197	gb:BI402516 DB_XREF=gi:15181577 DB_XREF=MI-P-CP0-nvy-d-08-0-UI.s1 CLONE=MI-P-CP0-nvy-d-08-0-UI TID=Ssc.12481.1 CNT=1 FEA=EST TIER=ConsEnd STK=0 UG=Ssc.12481 UG_TITLE=Transcribed locus REP_ORG=S. scrofa
Ssc.22310.2.A1_at	-	NM_005797	epithelial V-like antigen 1	0.0203633	0.253019	9.05797	8.76835	1.33593	DOWN	0.625804	gb:BX675634 DB_XREF=gi:38009769 DB_XREF=BX675634 CLONE=scac0028i.f.15 TID=Ssc.20294.1 CNT=3 FEA=EST TIER=ConsEnd STK=1 UG=Ssc.20294 UG_TITLE=Transcribed locus REP_ORG=S. scrofa
Ssc.4141.1.A1_at	-	NM_138444	potassium channel tetramerisation domain containing 12	0.0203701	0.253019	8.04769	7.24353	2.23482	DOWN	0.457363	gb:CN160524 DB_XREF=gi:46174954 DB_XREF=949713 TID=Ssc.26817.1 CNT=1 FEA=EST TIER=ConsEnd STK=1 UG=Ssc.26817 UG_TITLE=Transcribed locus REP_ORG=S. scrofa
Ssc.11906.1.S1_at	COPZ1	NM_016057	coatomer protein complex; subunit zeta 1	0.0203897	0.253019	8.29323	8.5315	0.787988	UP	0.941227	gb:AJ583705.1 DB_XREF=gi:37050902 TID=Ssc.19707.1 CNT=1 FEA=mRNA TIER=ConsEnd STK=0 LL=396612 UG_GENE=MCSFBETA UG=Ssc.19707 UG_TITLE=Macrophage colony stimulating factor beta DEF=Sus scrofa partial mRNA for macrophage colony stimulating factor beta (MCSF beta gene). REP_ORG=S. scrofa
Ssc.6364.1.S1_at	DDX20	NM_007204	DEAD	0.0203984	0.253019	6.50154	6.18938	1.36638	DOWN	0.14618	gb:BM190275 DB_XREF=gi:17526238 DB_XREF=POSM0100007_G02 TID=Ssc.13884.1 CNT=1 FEA=EST TIER=ConsEnd STK=1 UG=Ssc.13884 UG_TITLE=Transcribed locus REP_ORG=S. scrofa
Ssc.13526.1.A1_at	-			0.0204889	0.25353	5.33698	5.88019	0.580881	UP	0.184829	gb:BF712743 DB_XREF=gi:12012218 DB_XREF=MI-P-H3-adl-d-09-1-UM.s1 CLONE=MI-P-H3-adl-d-09-1-UM TID=Ssc.7607.1 CNT=18 FEA=EST TIER=Stack STK=9 UG=Ssc.7607 UG_TITLE=Transcribed locus, highly similar to NP_004530.1 asparaginyl-tRNA synthetase (Homo sapiens) REP_ORG=S. scrofa
Ssc.19234.1.S1_a_at	SECISBP2	NM_024077	SECIS binding protein 2	0.0205585	0.254021	6.4523	6.00539	1.56349	DOWN	0.359092	gb:BX927055 DB_XREF=gi:41143903 DB_XREF=BX927055 CLONE=scan0012d.i.22 TID=Ssc.927.1 CNT=4 FEA=EST TIER=ConsEnd STK=2 UG=Ssc.927 UG_TITLE=Transcribed locus REP_ORG=S. scrofa
Ssc.30706.1.A1_at	RABEPK	NM_005833	Rab9 effector p40	0.0206175	0.254165	6.72329	7.05311	0.719055	UP	0.762314	gb:CN159456 DB_XREF=gi:46173886 DB_XREF=948534 TID=Ssc.26747.1 CNT=3 FEA=EST TIER=ConsEnd STK=2 UG=Ssc.26747 UG_TITLE=Transcribed locus REP_ORG=S. scrofa
Ssc.8972.1.S1_at	BRP44L	NM_016098	brain protein 44-like	0.020623	0.254165	8.62665	8.89311	0.766085	UP	0.701666	gb:BI184001 DB_XREF=gi:14658410 DB_XREF=UNL-P-FN-cg-e-04-0-UNL.s1 CLONE=UNL-P-FN-cg-e-04-0-UNL TID=Ssc.11712.1 CNT=1 FEA=EST TIER=ConsEnd STK=0 UG=Ssc.11712 UG_TITLE=Transcribed locus REP_ORG=S. scrofa
Ssc.4381.1.S1_at	-	NM_018243	septin 11	0.0206492	0.254223	7.24836	7.72685	0.619717	UP	0.569964	gb:CO939162 DB_XREF=gi:51305921 DB_XREF=UMC-pd20fet-011-a11 TID=Ssc.29902.1 CNT=1 FEA=EST TIER=ConsEnd STK=1 UG=Ssc.29902 UG_TITLE=Transcribed locus REP_ORG=S. scrofa
Ssc.6258.1.A1_a_at	ITGA6	NM_000210	integrin; alpha 6	0.0206575	0.254223	8.0059	7.36566	1.89693	DOWN	0.216475	gb:BI403805 DB_XREF=gi:15182866 DB_XREF=MI-P-CP1-nwq-h-10-0-UI.s1 CLONE=MI-P-CP1-nwq-h-10-0-UI TID=Ssc.12824.1 CNT=1 FEA=EST TIER=ConsEnd STK=1 UG=Ssc.12824 UG_TITLE=Transcribed locus REP_ORG=S. scrofa
Ssc.14366.2.S1_at	-			0.0206692	0.254223	7.15995	6.65818	1.65164	DOWN	0.205756	gb:CN166388 DB_XREF=gi:46180818 DB_XREF=997660 TID=Ssc.9954.1 CNT=17 FEA=EST TIER=Stack STK=7 UG=Ssc.9954 UG_TITLE=Transcribed locus, highly similar to NP_817126.1 actin-like 6A (Homo sapiens) REP_ORG=S. scrofa
Ssc.27029.1.S1_at	CCDC50	NM_174908	chromosome 3 open reading frame 6	0.0206807	0.254223	6.08369	5.78371	1.34984	DOWN	0.106197	gb:BF191800 DB_XREF=gi:11075169 DB_XREF=239703 TID=Ssc.26548.1 CNT=3 FEA=EST TIER=ConsEnd STK=0 UG=Ssc.26548 UG_TITLE=Transcribed locus REP_ORG=S. scrofa
Ssc.8789.1.S1_at	SRXN1	NM_080725	sulfiredoxin 1 homolog	0.020775	0.254893	7.61303	6.68719	2.524	DOWN	0.156604	gb:BQ601220 DB_XREF=gi:21547946 DB_XREF=MI-P-H1-afo-d-06-1-UM.s1 CLONE=MI-P-H1-afo-d-06-1-UM TID=Ssc.8212.1 CNT=1 FEA=EST TIER=ConsEnd STK=0 UG=Ssc.8212 UG_TITLE=Transcribed locus REP_ORG=S. scrofa
Ssc.3717.1.S1_at	VPS24	NM_016079	vacuolar protein sorting 24	0.020847	0.255348	8.23477	7.9757	1.29573	DOWN	0.434996	gb:CK451804 DB_XREF=gi:40799018 DB_XREF=907369 TID=Ssc.24269.1 CNT=2 FEA=EST TIER=ConsEnd STK=1 UG=Ssc.24269 UG_TITLE=Transcribed locus REP_ORG=S. scrofa
Ssc.5204.1.S1_at	CDA	NM_001785	cytidine deaminase	0.0209212	0.25588	6.88238	6.46278	1.52135	DOWN	0.599591	gb:CN029263 DB_XREF=gi:48723799 DB_XREF=UMC-pblivp1-016-c09 TID=Ssc.27966.1 CNT=1 FEA=EST TIER=ConsEnd STK=1 UG=Ssc.27966 UG_TITLE=Transcribed locus REP_ORG=S. scrofa
Ssc.5886.2.S1_at	-	NM_003913	PRP4 pre-mRNA processing factor 4 homolog B	0.0209221	0.25588	6.87653	6.69517	1.19884	DOWN	0.199349	gb:CO992076 DB_XREF=gi:51351350 DB_XREF=UMC-pd6end1-006-f12 TID=Ssc.30459.1 CNT=1 FEA=EST TIER=ConsEnd STK=1 UG=Ssc.30459 UG_TITLE=Transcribed locus REP_ORG=S. scrofa
Ssc.4203.1.S1_at	ERBB3	NM_001982	v-erb-b2 erythroblastic leukemia viral oncogene homolog 3	0.0209434	0.255893	8.56027	8.12865	1.53975	DOWN	0.765868	gb:CK450794 DB_XREF=gi:40798008 DB_XREF=903892 TID=Ssc.6582.3 CNT=1 FEA=EST TIER=ConsEnd STK=1 UG=Ssc.6582 UG_TITLE=Transcribed locus, moderately similar to XP_235988.1 hypothetical LOC315547 (Rattus norvegicus) REP_ORG=S. scrofa
Ssc.6188.1.S1_at	HAX1	NM_006118	HCLS1 associated protein X-1	0.0209682	0.255893	6.21753	6.45215	0.79087	UP	0.160961	gb:BI402574 DB_XREF=gi:15181635 DB_XREF=MI-P-CP0-nvz-b-09-0-UI.s1 CLONE=MI-P-CP0-nvz-b-09-0-UI TID=Ssc.12494.1 CNT=1 FEA=EST TIER=ConsEnd STK=1 UG=Ssc.12494 UG_TITLE=Transcribed locus REP_ORG=S. scrofa
Ssc.6229.1.S1_at	-	NM_020651	pellino homolog 1	0.0210265	0.255893	8.29574	8.00033	1.34368	DOWN	0.85021	gb:BI403373 DB_XREF=gi:15182434 DB_XREF=MI-P-CP1-nwi-h-01-0-UI.s1 CLONE=MI-P-CP1-nwi-h-01-0-UI TID=Ssc.12714.1 CNT=1 FEA=EST TIER=ConsEnd STK=1 UG=Ssc.12714 UG_TITLE=Transcribed locus REP_ORG=S. scrofa
Ssc.6036.1.S1_at	-			0.0210335	0.255893	5.65251	5.96092	0.734617	UP	0.663318	gb:BI182745 DB_XREF=gi:14657154 DB_XREF=UNL-P-FN-bo-f-05-0-UNL.s1 CLONE=UNL-P-FN-bo-f-05-0-UNL TID=Ssc.11462.1 CNT=1 FEA=EST TIER=ConsEnd STK=1 UG=Ssc.11462 UG_TITLE=Transcribed locus REP_ORG=S. scrofa
Ssc.6250.1.S1_at	-	NM_138335	glucosamine-6-phosphate deaminase 2	0.0210402	0.255893	6.76815	7.02355	0.774608	UP	0.225282	gb:BI403736 DB_XREF=gi:15182797 DB_XREF=MI-P-CP1-nwq-b-06-0-UI.s1 CLONE=MI-P-CP1-nwq-b-06-0-UI TID=Ssc.12812.1 CNT=1 FEA=EST TIER=ConsEnd STK=1 UG=Ssc.12812 UG_TITLE=Transcribed locus REP_ORG=S. scrofa
Ssc.8300.1.A1_at	-	XM_032571	KIAA0888 protein	0.0210436	0.255893	7.5857	7.1368	1.56659	DOWN	0.374815	gb:BF712647 DB_XREF=gi:12012122 DB_XREF=MI-P-H3-adj-h-02-1-UM.s1 CLONE=MI-P-H3-adj-h-02-1-UM TID=Ssc.8293.1 CNT=2 FEA=EST TIER=ConsEnd STK=0 UG=Ssc.8293 UG_TITLE=Transcribed locus REP_ORG=S. scrofa
Ssc.3817.1.A1_at	PFDN1	NM_002622	prefoldin 1	0.0210683	0.255893	7.23487	7.56754	0.717004	UP	0.176164	gb:CN161783 DB_XREF=gi:46176213 DB_XREF=951104 TID=Ssc.26879.2 CNT=2 FEA=EST TIER=ConsEnd STK=1 UG=Ssc.26879 UG_TITLE=Transcribed locus, moderately similar to NP_003799.1 tumor necrosis factor (ligand) superfamily, member 12-member 13 (Homo sapiens) REP_ORG=S. scrofa
Ssc.8235.1.A1_at	-	NM_001659	ADP-ribosylation factor 3	0.0210715	0.255893	5.9368	6.51379	0.561584	UP	0.192599	gb:BX667390 DB_XREF=gi:37857108 DB_XREF=BX667390 CLONE=scag0003c.a.08 TID=Ssc.21746.1 CNT=2 FEA=EST TIER=ConsEnd STK=0 UG=Ssc.21746 UG_TITLE=Transcribed locus REP_ORG=S. scrofa
Ssc.1817.1.S1_at	-	NM_020728	family with sequence similarity 62	0.0211033	0.255893	7.76021	8.16604	0.666424	UP	0.165501	gb:CK459156 DB_XREF=gi:40830437 DB_XREF=923626 TID=Ssc.28492.1 CNT=14 FEA=EST TIER=ConsEnd STK=2 UG=Ssc.28492 UG_TITLE=Transcribed locus, highly similar to NP_033610.1 zuotin related factor 2 (Mus musculus) REP_ORG=S. scrofa
Ssc.11922.1.S1_at	METTL10	NM_212554	similar to CG9643-PA	0.0211242	0.255893	5.58427	5.95996	0.686816	UP	1.10483	gb:AY277629.1 DB_XREF=gi:33642142 TID=Ssc.27604.1 CNT=1 FEA=mRNA TIER=ConsEnd STK=0 LL=414914 UG_GENE=COL17A1 UG=Ssc.27604 UG_TITLE=Type XVII collagen DEF=Sus scrofa type XVII collagen (COL17A1) mRNA, partial cds. REP_ORG=S. scrofa
Ssc.27542.1.S1_at	ZNF423	NM_015069	zinc finger protein 423	0.0211281	0.255893	5.91595	6.47536	0.571547	UP	0.237741	gb:AW785983 DB_XREF=gi:7842759 DB_XREF=117525 TID=Ssc.2359.1 CNT=2 FEA=EST TIER=ConsEnd STK=0 UG=Ssc.2359 UG_TITLE=Transcribed locus REP_ORG=S. scrofa
Ssc.11798.1.A1_at	GNB1L	NM_053004	guanine nucleotide binding protein	0.0211286	0.255893	5.92336	6.48777	0.568699	UP	0.533225	gb:AF251494.1 DB_XREF=gi:13324452 TID=Ssc.15902.1 CNT=2 FEA=mRNA TIER=ConsEnd STK=0 LL=396729 UG_GENE=TIE2 UG=Ssc.15902 UG_TITLE=Protein-tyrosine kinase Tie2 DEF=Sus scrofa protein-tyrosine kinase Tie2 mRNA, partial cds. REP_ORG=S. scrofa
Ssc.21237.1.S1_at	-	NM_006873	stoned B-like factor	0.0211362	0.255893	6.66046	7.17606	0.597145	UP	0.14612	gb:AW346456 DB_XREF=gi:6844166 DB_XREF=28098 TID=Ssc.26067.1 CNT=6 FEA=EST TIER=ConsEnd STK=1 UG=Ssc.26067 UG_TITLE=Transcribed locus REP_ORG=S. scrofa
Ssc.14317.1.A1_at	-	NM_006421	ADP-ribosylation factor guanine nucleotide-exchange factor	0.0212371	0.256451	8.2307	7.94403	1.33198	DOWN	0.474036	gb:CN159243 DB_XREF=gi:46173673 DB_XREF=948289 TID=Ssc.4523.1 CNT=15 FEA=EST TIER=Stack STK=7 UG=Ssc.4523 UG_TITLE=Transcribed locus, moderately similar to NP_066974.2 carnitine O-octanoyltransferase (Homo sapiens) REP_ORG=S. scrofa
Ssc.13767.1.A1_at	-	NM_005520	heterogeneous nuclear ribonucleoprotein H1	0.021245	0.256451	8.86326	8.65274	1.23433	DOWN	0.151001	gb:BX923782 DB_XREF=gi:41140630 DB_XREF=BX923782 CLONE=scan0012d.e.05 TID=Ssc.10494.1 CNT=20 FEA=EST TIER=Stack STK=8 UG=Ssc.10494 UG_TITLE=Transcribed locus REP_ORG=S. scrofa
Ssc.10901.1.A1_at	ROPN1L	NM_031916	ropporin 1-like	0.0212652	0.256451	6.39903	7.24603	0.428699	UP	0.187964	gb:NM_001004043.1 DB_XREF=gi:51592134 GEN=COFILIN TID=SscAffx.22.1 CNT=1 FEA=FLmRNA TIER=FL STK=1 NOTE=sequence(s) not in UniGene DEF=Sus scrofa COFILIN protein (COFILIN), mRNA. PROD=COFILIN protein FL=gb:NM_001004043.1 REP_ORG=S. scrofa
Ssc.8127.1.A1_at	-	NM_014829	DEAD	0.0212799	0.256451	5.66305	5.11543	1.72914	DOWN	0.127925	gb:CN153840 DB_XREF=gi:46168270 DB_XREF=940999 TID=Ssc.26559.1 CNT=1 FEA=EST TIER=ConsEnd STK=1 UG=Ssc.26559 UG_TITLE=Transcribed locus REP_ORG=S. scrofa
Ssc.23315.1.S1_at	NOLA3	NM_018648	nucleolar protein family A; member 3	0.0213206	0.256451	9.21825	9.37954	0.851048	UP	0.477973	gb:BQ597533 DB_XREF=gi:21544259 DB_XREF=MI-P-A2-aez-e-12-1-UM.s1 CLONE=MI-P-A2-aez-e-12-1-UM TID=Ssc.6511.1 CNT=2 FEA=EST TIER=ConsEnd STK=1 UG=Ssc.6511 UG_TITLE=Transcribed locus REP_ORG=S. scrofa
Ssc.12693.1.S1_at	PTPLB	NM_198402	protein tyrosine phosphatase-like	0.021339	0.256451	6.44889	6.85399	0.666913	UP	0.251235	gb:CB469760 DB_XREF=gi:29276145 DB_XREF=sn11_F07.f TID=Ssc.8258.1 CNT=55 FEA=EST TIER=Stack STK=28 UG=Ssc.8258 UG_TITLE=Transcribed locus, highly similar to NP_000977.1 ribosomal protein L24 (Homo sapiens) REP_ORG=S. scrofa
Ssc.11670.2.S1_at	PERP	NM_022121	PERP; TP53 apoptosis effector	0.0213435	0.256451	10.1485	9.94442	1.22642	DOWN	0.39157	gb:AJ236926.1 DB_XREF=gi:4186138 TID=Ssc.15961.1 CNT=2 FEA=mRNA TIER=ConsEnd STK=0 UG=Ssc.15961 UG_TITLE=Transcribed locus, moderately similar to NP_001376.1 dihydropyrimidinase (Homo sapiens) DEF=Sus scrofa mRNA for dihydropyrimidinase (5; clone 1F4). REP_ORG=S. scrofa
Ssc.3584.3.S1_at	DSG2	NM_001943	desmoglein 2	0.021419	0.256573	8.11777	7.39241	2.06547	DOWN	0.872775	gb:CK461671 DB_XREF=gi:40832952 DB_XREF=932412 TID=Ssc.24632.1 CNT=2 FEA=EST TIER=ConsEnd STK=1 UG=Ssc.24632 UG_TITLE=Transcribed locus REP_ORG=S. scrofa
Ssc.7294.1.A1_at	-			0.0214351	0.256573	6.10578	6.74015	0.530269	UP	0.838739	gb:CF362204 DB_XREF=gi:34161631 DB_XREF=829450 TID=Ssc.18716.1 CNT=1 FEA=EST TIER=ConsEnd STK=1 UG=Ssc.18716 UG_TITLE=Transcribed locus REP_ORG=S. scrofa
Ssc.25229.1.S1_at	CCDC32	NM_052849	hypothetical protein MGC20481	0.0214905	0.256573	6.18444	6.49991	0.729442	UP	0.193907	gb:AJ747527 DB_XREF=gi:49917785 DB_XREF=AJ747527 CLONE=R_C0001818b_D09 TID=Ssc.3879.1 CNT=6 FEA=EST TIER=ConsEnd STK=0 UG=Ssc.3879 UG_TITLE=Transcribed locus REP_ORG=S. scrofa
Ssc.17297.1.A1_at	CLIC2	NM_001289	chloride intracellular channel 2	0.0215006	0.256573	7.28148	7.74235	0.630729	UP	0.236222	gb:BQ604065 DB_XREF=gi:21550791 DB_XREF=MI-P-CP1-nza-n-18-0-UI.s1 CLONE=MI-P-CP1-nza-n-18-0-UI TID=Ssc.3217.1 CNT=9 FEA=EST TIER=ConsEnd STK=3 UG=Ssc.3217 UG_TITLE=Transcribed locus REP_ORG=S. scrofa
Ssc.10685.1.A1_at	-			0.0215041	0.256573	6.03424	5.57097	1.58926	DOWN	1.00416	gb:NM_213801.1 DB_XREF=gi:47523241 GEN=FGF9 TID=Ssc.214.1 CNT=3 FEA=FLmRNA TIER=FL STK=2 LL=396717 UG=Ssc.214 DEF=Sus scrofa fibroblast growth factor 9 (FGF9), mRNA. PROD=fibroblast growth factor 9 FL=gb:NM_213801.1 gb:AY033825.2 REP_ORG=S. scrofa
Ssc.10303.1.A1_at	-	NM_033135	platelet derived growth factor D	0.0215905	0.256861	6.81176	7.3247	0.598731	UP	0.200195	gb:NM_214203.1 DB_XREF=gi:47523481 GEN=CLPS TID=Ssc.514.1 CNT=6 FEA=FLmRNA TIER=FL STK=5 LL=397407 UG=Ssc.514 DEF=Sus scrofa colipase (CLPS), mRNA. PROD=colipase FL=gb:NM_214203.1 gb:AF148567.1 REP_ORG=S. scrofa
Ssc.4475.1.S1_at	-	NM_012248	selenophosphate synthetase 2	0.0217588	0.258374	6.85606	7.23196	0.686674	UP	0.319081	gb:CO939133 DB_XREF=gi:51305892 DB_XREF=UMC-pd20fet-010-f11 TID=Ssc.29901.1 CNT=1 FEA=EST TIER=ConsEnd STK=1 UG=Ssc.29901 UG_TITLE=Transcribed locus REP_ORG=S. scrofa
Ssc.1067.1.S1_at	PSMB2	NM_002794	proteasome	0.0217871	0.258374	8.07105	8.26977	0.819779	UP	0.0961633	gb:NM_214441.1 DB_XREF=gi:47523933 GEN=HYAL1 TID=Ssc.26119.1 CNT=3 FEA=FLmRNA TIER=FL STK=2 LL=404698 UG=Ssc.26119 DEF=Sus scrofa hyaluronoglucosaminidase 1 (HYAL1), mRNA. PROD=hyaluronoglucosaminidase 1 FL=gb:AY497543.1 gb:NM_214441.1 REP_ORG=S. scrofa
Ssc.3766.1.S1_at	RAB18	NM_021252	RAB18; member RAS oncogene family	0.0217976	0.258374	6.40438	6.85265	0.638733	UP	0.948707	gb:CK455120 DB_XREF=gi:40802334 DB_XREF=915662 TID=Ssc.24097.1 CNT=2 FEA=EST TIER=ConsEnd STK=1 UG=Ssc.24097 UG_TITLE=Transcribed locus REP_ORG=S. scrofa
Ssc.7686.1.S1_at	-	NM_139321	attractin	0.0217984	0.258374	6.85226	6.54552	1.359	DOWN	0.129767	gb:CF789105 DB_XREF=gi:37793666 DB_XREF=866350 TID=Ssc.22229.1 CNT=1 FEA=EST TIER=ConsEnd STK=1 UG=Ssc.22229 UG_TITLE=Transcribed locus REP_ORG=S. scrofa
Ssc.11421.1.S1_at	F2RL1	NM_005242	coagulation factor II	0.0218227	0.258427	7.16005	6.78937	1.44872	DOWN	0.221223	gb:BM445313 DB_XREF=gi:18490073 DB_XREF=EST071 CLONE=pM071 TID=Ssc.13787.1 CNT=3 FEA=mRNA TIER=ConsEnd STK=0 UG=Ssc.13787 UG_TITLE=Myopalladin, 3UTR REP_ORG=S. scrofa
Ssc.6550.1.A1_at	-	NM_004615	tetraspanin 7	0.0218297	0.258427	6.51824	7.32577	0.445957	UP	0.297291	gb:BF713093 DB_XREF=gi:12012562 DB_XREF=MI-P-H3-adm-g-07-1-UM.s1 CLONE=MI-P-H3-adm-g-07-1-UM TID=Ssc.8351.1 CNT=1 FEA=EST TIER=ConsEnd STK=1 UG=Ssc.8351 UG_TITLE=Transcribed locus REP_ORG=S. scrofa
Ssc.3723.1.S1_at	ALDH9A1	NM_000696	aldehyde dehydrogenase 9 family; member A1	0.0219118	0.259038	7.22005	7.42707	0.813003	UP	0.240637	gb:CN153747 DB_XREF=gi:46168177 DB_XREF=940895 TID=Ssc.27396.1 CNT=2 FEA=EST TIER=ConsEnd STK=1 UG=Ssc.27396 UG_TITLE=Transcribed locus REP_ORG=S. scrofa
Ssc.66.1.S3_at	BMPR1B	NM_001203	bone morphogenetic protein receptor; type IB	0.0219464	0.259038	7.49185	7.163	1.38938	DOWN	0.101565	gb:BF709680 DB_XREF=gi:12009157 DB_XREF=MI-P-AY0-neu-d-03-0-UI.s1 CLONE=MI-P-AY0-neu-d-03-0-UI TID=Ssc.9153.1 CNT=1 FEA=EST TIER=ConsEnd STK=1 UG=Ssc.9153 UG_TITLE=Transcribed locus REP_ORG=S. scrofa
Ssc.11120.1.S1_at	GABARAP	NM_007278	GABA	0.0219487	0.259038	9.33425	9.54279	0.811763	UP	0.673027	gb:AY035849.1 DB_XREF=gi:15145796 TID=SscAffx.2.1 CNT=1 FEA=FLmRNA TIER=FL STK=1 NOTE=sequence(s) not in UniGene DEF=Sus scrofa clone SL44-1 basic proline-rich protein mRNA, complete cds. PROD=basic proline-rich protein FL=gb:AY035849.1 REP_ORG=S. scrofa
Ssc.4581.3.S1_at	-	NM_025115	hypothetical protein FLJ23263	0.0220007	0.259465	6.84148	6.60173	1.27093	DOWN	0.0650407	gb:CO987250 DB_XREF=gi:51346524 DB_XREF=UMC-pd10en3-013-h03 TID=Ssc.30151.1 CNT=1 FEA=EST TIER=ConsEnd STK=1 UG=Ssc.30151 UG_TITLE=Transcribed locus REP_ORG=S. scrofa
Ssc.3014.1.S1_at	MAGED4B	NM_177537	melanoma antigen family D; 4	0.0220207	0.259465	5.6453	6.06747	0.65562	UP	0.0819935	gb:BE031065 DB_XREF=gi:8326074 DB_XREF=129501 TID=Ssc.2476.3 CNT=2 FEA=EST TIER=ConsEnd STK=0 UG=Ssc.2476 UG_TITLE=Transcribed locus, highly similar to NP_057580.2 hypothetical protein LOC51257 (Homo sapiens) REP_ORG=S. scrofa
Ssc.21684.1.S1_at	-	NM_014735	PHD finger protein 16	0.022089	0.259737	6.80807	7.08057	0.761468	UP	0.173304	gb:BI183200 DB_XREF=gi:14657609 DB_XREF=UNL-P-FN-bl-e-07-0-UNL.s1 CLONE=UNL-P-FN-bl-e-07-0-UNL TID=Ssc.14898.2 CNT=6 FEA=EST TIER=ConsEnd STK=1 UG=Ssc.14898 UG_TITLE=Transcribed locus, highly similar to NP_001469.1 UDP-N-acetyl-alpha-D-galactosamine:(N-acetylneuraminyl)-galactosylglucosylceramide N-acetylgalactosaminyltransferase (GalNAc-T) (Homo sapiens) REP_ORG=S. scrofa
Ssc.29168.1.A1_at	-	NM_024420	phospholipase A2; group IVA	0.0221368	0.260139	6.17877	6.54395	0.694072	UP	0.877042	gb:BE033239 DB_XREF=gi:8328248 DB_XREF=133606 TID=Ssc.25089.2 CNT=4 FEA=EST TIER=ConsEnd STK=0 UG=Ssc.25089 UG_TITLE=Transcribed locus, highly similar to NP_004711.2 endothelial differentiation, lysophosphatidic acid G-protein-coupled receptor, 4 (Homo sapiens) REP_ORG=S. scrofa
Ssc.25122.1.S1_at	ZMAT3	NM_022470	p53 target zinc finger protein	0.0221539	0.260181	4.95373	6.49687	0.213708	UP	0.237666	gb:CA780383 DB_XREF=gi:26018380 DB_XREF=MPL384_6_E11 CLONE=pSPORT1 TID=Ssc.4478.1 CNT=7 FEA=EST TIER=ConsEnd STK=0 UG=Ssc.4478 UG_TITLE=Transcribed locus REP_ORG=S. scrofa
Ssc.2545.2.A1_at	TMEM165	NM_018475	TPA regulated locus	0.0221945	0.260181	6.82015	6.59686	1.25017	DOWN	0.169719	gb:CN161309 DB_XREF=gi:46175739 DB_XREF=950590 TID=Ssc.27483.1 CNT=7 FEA=EST TIER=ConsEnd STK=0 UG=Ssc.27483 UG_TITLE=Transcribed locus, highly similar to NP_001405.1 eukaryotic translation initiation factor 2B, subunit 1 alpha, 26kDa (Homo sapiens) REP_ORG=S. scrofa
Ssc.10995.1.S1_at	-	NM_003498	stannin	0.0222201	0.260322	5.3273	5.97129	0.525194	UP	0.826369	gb:NM_214150.1 DB_XREF=gi:47523391 GEN=NPY2R TID=Ssc.15963.1 CNT=4 FEA=FLmRNA TIER=FL STK=0 LL=397291 UG=Ssc.15963 DEF=Sus scrofa neuropeptide Y Y2 receptor (NPY2R), mRNA. PROD=neuropeptide Y Y2 receptor FL=gb:AF005780.2 gb:NM_214150.1 REP_ORG=S. scrofa
Ssc.21517.2.S1_at	-			0.0222642	0.260568	6.47457	5.756	2.0515	DOWN	0.193685	gb:CN162348 DB_XREF=gi:46176778 DB_XREF=951726 TID=Ssc.13400.1 CNT=5 FEA=EST TIER=ConsEnd STK=1 UG=Ssc.13400 UG_TITLE=Transcribed locus, highly similar to NP_063948.1 chromosome 3 open reading frame 4 (Homo sapiens) REP_ORG=S. scrofa
Ssc.455.1.S1_at	AIF1	NM_001623	allograft inflammatory factor 1	0.0222682	0.260568	6.55891	7.30576	0.473854	UP	0.115961	gb:CO938925 DB_XREF=gi:51305684 DB_XREF=UMC-pd20fet-008-a04 TID=Ssc.29934.1 CNT=1 FEA=EST TIER=ConsEnd STK=1 UG=Ssc.29934 UG_TITLE=Transcribed locus REP_ORG=S. scrofa
Ssc.3735.1.S1_at	SHROOM3	NM_020859	shroom	0.022296	0.260734	7.02941	6.37778	1.91866	DOWN	0.675611	gb:BX675464 DB_XREF=gi:38009357 DB_XREF=BX675464 CLONE=scac0028i.e.20 TID=Ssc.17567.2 CNT=2 FEA=EST TIER=ConsEnd STK=1 UG=Ssc.17567 UG_TITLE=Transcribed locus REP_ORG=S. scrofa
Ssc.5166.1.A1_at	-			0.0223643	0.261046	6.5652	6.95058	0.68019	UP	0.200558	gb:CN032581 DB_XREF=gi:48727117 DB_XREF=UMC-pgvo4-012-b03 TID=Ssc.19134.2 CNT=1 FEA=EST TIER=ConsEnd STK=1 UG=Ssc.19134 UG_TITLE=Transcribed locus, highly similar to XP_110428.2 ubiquitin-conjugating enzyme E2 variant 1 (Mus musculus) REP_ORG=S. scrofa
Ssc.25470.2.S1_a_at	FXYD5	NM_014164	FXYD domain containing ion transport regulator 5	0.0223699	0.261046	5.98096	6.69621	0.489072	UP	0.732192	gb:AJ652866 DB_XREF=gi:49335312 DB_XREF=AJ652866 CLONE=C0005182_J05 TID=Ssc.10618.3 CNT=7 FEA=EST TIER=ConsEnd STK=0 UG=Ssc.10618 UG_TITLE=Transcribed locus REP_ORG=S. scrofa
Ssc.25096.1.A1_at	-	XM_379106	hypothetical LOC400964	0.0224758	0.261607	5.83035	5.34694	1.62159	DOWN	1.1338	gb:BF190763 DB_XREF=gi:11074132 DB_XREF=237383 TID=Ssc.19609.1 CNT=7 FEA=EST TIER=ConsEnd STK=0 UG=Ssc.19609 UG_TITLE=Transcribed locus REP_ORG=S. scrofa
Ssc.7508.2.A1_at	-			0.0224796	0.261607	6.47124	6.21037	1.29806	DOWN	0.781505	gb:CF366273 DB_XREF=gi:34169698 DB_XREF=836974 TID=Ssc.19188.2 CNT=1 FEA=EST TIER=ConsEnd STK=1 UG=Ssc.19188 UG_TITLE=Transcribed locus REP_ORG=S. scrofa
Ssc.21138.3.S1_a_at	-			0.0226792	0.263452	4.95507	5.50971	0.574281	UP	0.592657	gb:CK457347 DB_XREF=gi:40828628 DB_XREF=921638 TID=Ssc.5545.1 CNT=8 FEA=EST TIER=ConsEnd STK=1 UG=Ssc.5545 UG_TITLE=Transcribed locus REP_ORG=S. scrofa
Ssc.6470.1.A1_at	-	NM_006708	glyoxalase I	0.0227648	0.263843	8.87642	9.10213	0.797946	UP	0.19101	gb:BI402798 DB_XREF=gi:15181859 DB_XREF=MI-P-CP1-nwe-c-04-0-UI.s1 CLONE=MI-P-CP1-nwe-c-04-0-UI TID=Ssc.3975.2 CNT=1 FEA=EST TIER=ConsEnd STK=1 UG=Ssc.3975 UG_TITLE=Transcribed locus REP_ORG=S. scrofa
Ssc.22715.1.S1_at	OCIAD2	NM_001014446	OCIA domain containing 2	0.0227927	0.263843	6.38285	7.15793	0.460671	UP	0.292281	gb:CO953948 DB_XREF=gi:51331011 DB_XREF=UMC-pnatal4-003-g04 TID=Ssc.29330.1 CNT=3 FEA=EST TIER=ConsEnd STK=1 UG=Ssc.29330 UG_TITLE=Transcribed locus REP_ORG=S. scrofa
Ssc.6729.1.S1_at	ATP5A1	NM_004046	ATP synthase; H+ transporting; mitochondrial F1 complex; a	0.0228307	0.263843	9.26034	9.09854	1.17562	DOWN	0.480442	gb:CO987318 DB_XREF=gi:51346592 DB_XREF=UMC-pd10en3-014-g02 TID=Ssc.30157.1 CNT=1 FEA=EST TIER=ConsEnd STK=1 UG=Ssc.30157 UG_TITLE=Transcribed locus REP_ORG=S. scrofa
Ssc.7528.2.S1_at	-			0.0228307	0.263843	8.65924	8.25605	1.49659	DOWN	0.357002	gb:CF367715 DB_XREF=gi:34172527 DB_XREF=852276 TID=Ssc.19283.1 CNT=1 FEA=EST TIER=ConsEnd STK=1 UG=Ssc.19283 UG_TITLE=Transcribed locus, weakly similar to NP_733783.1 purinergic receptor P2X, ligand-gated ion channel, 2 (Homo sapiens) REP_ORG=S. scrofa
Ssc.25656.1.A1_at	-	NM_024297	hypothetical protein MGC2941	0.0228789	0.264174	5.66775	5.9994	0.717736	UP	0.163915	gb:AW477500 DB_XREF=gi:7047606 DB_XREF=12652 TID=Ssc.23345.1 CNT=6 FEA=EST TIER=ConsEnd STK=0 UG=Ssc.23345 UG_TITLE=Transcribed locus, moderately similar to NP_003572.1 NCK adaptor protein 2 (Homo sapiens) REP_ORG=S. scrofa
Ssc.16458.1.A1_at	C6orf72	NM_138785	chromosome 6 open reading frame 72	0.0229564	0.264536	8.89007	8.48302	1.50239	DOWN	0.208337	gb:CN163811 DB_XREF=gi:46178241 DB_XREF=953373 TID=Ssc.3538.1 CNT=7 FEA=EST TIER=ConsEnd STK=4 UG=Ssc.3538 UG_TITLE=Transcribed locus, moderately similar to NP_003444.1 zinc finger protein 198 (Homo sapiens) REP_ORG=S. scrofa
Ssc.28320.1.S1_at	CBX5	NM_012117	chromobox homolog 5	0.0229725	0.264536	5.69499	6.05145	0.700148	UP	1.14742	gb:CN158242 DB_XREF=gi:46172672 DB_XREF=947025 TID=Ssc.2813.2 CNT=9 FEA=EST TIER=ConsEnd STK=0 UG=Ssc.2813 UG_TITLE=Transcribed locus, highly similar to NP_000169.1 glutathione synthetase (Homo sapiens) REP_ORG=S. scrofa
Ssc.6742.1.A1_at	SCP2	NM_001007100	sterol carrier protein 2	0.023014	0.264536	9.33595	8.95838	1.45874	DOWN	0.155255	gb:BI181733 DB_XREF=gi:14656142 DB_XREF=UNL-P-FN-aw-d-12-0-UNL.s1 CLONE=UNL-P-FN-aw-d-12-0-UNL TID=Ssc.23776.2 CNT=1 FEA=EST TIER=ConsEnd STK=1 UG=Ssc.23776 UG_TITLE=Transcribed locus, moderately similar to NP_057376.1 TNF receptor-associated protein 1 (Homo sapiens) REP_ORG=S. scrofa
Ssc.25149.1.S1_at	NIPBL			0.0230573	0.264669	5.36057	5.79516	0.647535	UP	0.109852	gb:BX920595 DB_XREF=gi:41137443 DB_XREF=BX920595 CLONE=scan0008d.f.13 TID=Ssc.22917.1 CNT=6 FEA=EST TIER=ConsEnd STK=0 UG=Ssc.22917 UG_TITLE=Transcribed locus, moderately similar to NP_001798.1 carboxyl ester lipase (bile salt-stimulated lipase) (Homo sapiens) REP_ORG=S. scrofa
Ssc.29282.1.A1_at	-			0.0230682	0.264669	5.73657	5.34405	1.48072	DOWN	0.50813	gb:CF793520 DB_XREF=gi:37798081 DB_XREF=888922 TID=Ssc.21280.1 CNT=4 FEA=EST TIER=ConsEnd STK=0 UG=Ssc.21280 UG_TITLE=Transcribed locus REP_ORG=S. scrofa
Ssc.10956.1.S1_at	RPS27A	NM_002954	ribosomal protein S27a	0.0230979	0.264669	10.7304	10.6557	1.07764	DOWN	0.831653	gb:NM_214131.1 DB_XREF=gi:47523065 GEN=CASP3 TID=Ssc.15886.1 CNT=11 FEA=FLmRNA TIER=FL STK=2 LL=397244 UG=Ssc.15886 DEF=Sus scrofa caspase-3 (CASP3), mRNA. PROD=caspase-3 FL=gb:NM_214131.1 gb:AB029345.1 REP_ORG=S. scrofa
Ssc.21915.3.A1_at	-			0.0231074	0.264669	7.0572	6.84723	1.23363	DOWN	0.742645	gb:CN154346 DB_XREF=gi:46168776 DB_XREF=941549 TID=Ssc.26603.1 CNT=4 FEA=EST TIER=ConsEnd STK=1 UG=Ssc.26603 UG_TITLE=Transcribed locus, moderately similar to NP_004609.1 topoisomerase (DNA) III alpha (Homo sapiens) REP_ORG=S. scrofa
Ssc.2493.1.S1_at	RAB3IP	NM_175623	RAB3A interacting protein	0.0231086	0.264669	7.08137	6.71829	1.43775	DOWN	0.208399	gb:BF703847 DB_XREF=gi:11989255 DB_XREF=MI-P-O2-abs-f-05-1-UM.s1 CLONE=MI-P-O2-abs-f-05-1-UM TID=Ssc.10054.1 CNT=11 FEA=EST TIER=ConsEnd STK=0 UG=Ssc.10054 UG_TITLE=Transcribed locus, moderately similar to XP_127780.3 RIKEN cDNA 4930570G11 gene (Mus musculus) REP_ORG=S. scrofa
Ssc.7552.1.A1_at	-	NM_015641	testis derived transcript	0.0231146	0.264669	8.59184	8.3093	1.32649	DOWN	0.180796	gb:CF362840 DB_XREF=gi:34162894 DB_XREF=830639 TID=Ssc.19459.1 CNT=1 FEA=EST TIER=ConsEnd STK=1 UG=Ssc.19459 UG_TITLE=Transcribed locus REP_ORG=S. scrofa
Ssc.21874.1.S1_at	-	NM_015550	oxysterol binding protein-like 3	0.023267	0.264733	5.93625	5.5397	1.48669	DOWN	1.07543	gb:CO947251 DB_XREF=gi:51314010 DB_XREF=UMC-p6mm3-017-b07 TID=Ssc.20630.1 CNT=4 FEA=EST TIER=ConsEnd STK=1 UG=Ssc.20630 UG_TITLE=Transcribed locus, highly similar to NP_002495.2 nuclear transcription factor, X-box binding 1 (Homo sapiens) REP_ORG=S. scrofa
Ssc.19539.2.S1_at	CLN8	NM_018941	ceroid-lipofuscinosis; neuronal 8	0.0232892	0.264733	6.32774	5.90428	1.52723	DOWN	0.158561	gb:CN165668 DB_XREF=gi:46180098 DB_XREF=996103 TID=Ssc.13499.1 CNT=4 FEA=EST TIER=ConsEnd STK=2 UG=Ssc.13499 UG_TITLE=Transcribed locus, highly similar to XP_355303.1 RIKEN cDNA 1700029F09 gene (Mus musculus) REP_ORG=S. scrofa
Ssc.9275.1.A1_at	-	NM_000245	met proto-oncogene	0.023299	0.264733	7.97987	7.54337	1.54728	DOWN	0.974626	gb:BF712861 DB_XREF=gi:12012336 DB_XREF=MI-P-O1-ado-g-10-1-UM.s1 CLONE=MI-P-O1-ado-g-10-1-UM TID=Ssc.8595.1 CNT=1 FEA=EST TIER=ConsEnd STK=0 UG=Ssc.8595 UG_TITLE=Transcribed locus REP_ORG=S. scrofa
Ssc.9246.1.S1_at	SCYE1	NM_004757	small inducible cytokine subfamily E; member 1	0.0233034	0.264733	7.73976	7.98329	0.783861	UP	0.432997	gb:BF711719 DB_XREF=gi:12011194 DB_XREF=MI-P-E6-acf-d-03-1-UM.s1 CLONE=MI-P-E6-acf-d-03-1-UM TID=Ssc.7700.1 CNT=1 FEA=EST TIER=ConsEnd STK=0 UG=Ssc.7700 UG_TITLE=Transcribed locus REP_ORG=S. scrofa
Ssc.7718.2.S1_at	-	NM_020948	mesoderm induction early response 1	0.0233364	0.264733	6.10233	5.81152	1.3375	DOWN	0.109743	gb:CF792100 DB_XREF=gi:37796661 DB_XREF=884981 TID=Ssc.22338.1 CNT=1 FEA=EST TIER=ConsEnd STK=1 UG=Ssc.22338 UG_TITLE=Transcribed locus REP_ORG=S. scrofa
Ssc.833.1.S1_at	C1QA	NM_015991	complement component 1; q subcomponent; alpha polypeptide	0.0233837	0.264733	6.62245	7.40042	0.459337	UP	0.325017	gb:CN164998 DB_XREF=gi:46179428 DB_XREF=995388 TID=Ssc.26994.1 CNT=1 FEA=EST TIER=ConsEnd STK=0 UG=Ssc.26994 UG_TITLE=Transcribed locus REP_ORG=S. scrofa
Ssc.8090.1.A1_at	-	NM_003768	phosphoprotein enriched in astrocytes 15	0.0234038	0.264733	7.43516	7.73378	0.741845	UP	0.827016	gb:BX669888 DB_XREF=gi:37979870 DB_XREF=BX669888 CLONE=scac0030i.p.12 TID=Ssc.22887.1 CNT=1 FEA=EST TIER=ConsEnd STK=1 UG=Ssc.22887 UG_TITLE=Transcribed locus REP_ORG=S. scrofa
Ssc.2158.1.A1_at	-	NM_004529	myeloidlymphoid or mixed-lineage leukemia	0.0234057	0.264733	6.30989	5.7724	1.71172	DOWN	0.126197	gb:BI181550 DB_XREF=gi:14655959 DB_XREF=UNL-P-FN-ao-c-07-0-UNL.s1 CLONE=UNL-P-FN-ao-c-07-0-UNL TID=Ssc.1618.1 CNT=5 FEA=EST TIER=ConsEnd STK=1 UG=Ssc.1618 UG_TITLE=Transcribed locus REP_ORG=S. scrofa
Ssc.11572.1.A1_at	HDAC3	NM_003883	histone deacetylase 3	0.023479	0.264733	6.66103	6.92259	0.769853	UP	0.182701	gb:CF791146 DB_XREF=gi:37795707 DB_XREF=879311 TID=Ssc.17343.1 CNT=3 FEA=mRNA TIER=ConsEnd STK=0 LL=397626 UG_GENE=XLKD1 UG=Ssc.17343 UG_TITLE=Lymphatic endothelial hyaluronan receptor LYVE-1 REP_ORG=S. scrofa
Ssc.15721.1.S1_at	SNF8	NM_007241	EAP30 subunit of ELL complex	0.0234803	0.264733	7.30541	7.58665	0.754847	UP	0.821518	gb:CN153132 DB_XREF=gi:46167562 DB_XREF=940221 TID=Ssc.3185.1 CNT=49 FEA=EST TIER=Stack STK=6 UG=Ssc.3185 UG_TITLE=Transcribed locus, moderately similar to NP_071368.2 thioredoxin domain containing 5 (Homo sapiens) REP_ORG=S. scrofa
Ssc.1605.1.S1_at	-	NM_002764	phosphoribosyl pyrophosphate synthetase 1	0.023494	0.264733	5.0903	5.57276	0.617265	UP	0.324862	gb:CN166387 DB_XREF=gi:46180817 DB_XREF=997658 TID=Ssc.7990.1 CNT=7 FEA=EST TIER=ConsEnd STK=5 UG=Ssc.7990 UG_TITLE=Transcribed locus REP_ORG=S. scrofa
Ssc.3284.1.A1_at				0.0235071	0.264733	10.5094	10.6189	0.896319	UP	0.521542	gb:CK452199 DB_XREF=gi:40799413 DB_XREF=907800 TID=Ssc.23946.1 CNT=2 FEA=EST TIER=ConsEnd STK=1 UG=Ssc.23946 UG_TITLE=Transcribed locus REP_ORG=S. scrofa
Ssc.11038.1.A1_at	-	NM_006329	fibulin 5	0.0235597	0.264733	5.74117	6.8591	0.326954	UP	0.957289	gb:M81771.1 DB_XREF=gi:164506 GEN=IgG TID=Ssc.11070.1 CNT=36 FEA=FLmRNA TIER=FL+Stack STK=9 LL=396890 UG=Ssc.11070 DEF=S.domesticus immunoglobulin rearranged gamma chain mRNA, VJC region, complete cds. PROD=immunoglobulin gamma-chain FL=gb:M81769.1 gb:M81771.1 REP_ORG=S. scrofa
Ssc.16250.1.S2_at	IL1RN	NM_173841	interleukin 1 receptor antagonist	0.0235602	0.264733	7.20507	6.26003	2.57292	DOWN	0.211245	gb:BX667421 DB_XREF=gi:37857139 DB_XREF=BX667421 CLONE=scag0003c.e.03 TID=Ssc.19248.1 CNT=17 FEA=EST TIER=ConsEnd STK=4 UG=Ssc.19248 UG_TITLE=Transcribed locus, moderately similar to NP_031383.1 component of oligomeric golgi complex 2 (Homo sapiens) REP_ORG=S. scrofa
Ssc.16695.1.A1_at	-	NM_001007553	upstream of NRAS	0.0235723	0.264733	7.50007	7.76221	0.769407	UP	0.217232	gb:BX666067 DB_XREF=gi:37855800 DB_XREF=BX666067 CLONE=scag0006c.d.10 TID=Ssc.1934.1 CNT=17 FEA=EST TIER=ConsEnd STK=3 UG=Ssc.1934 UG_TITLE=Transcribed locus REP_ORG=S. scrofa
Ssc.24223.1.S1_at	ZCCHC17	NM_016505	putative S1 RNA binding domain protein	0.0235727	0.264733	7.04137	7.3821	0.711247	UP	0.604941	gb:BF709177 DB_XREF=gi:12008612 DB_XREF=MI-P-AY0-naj-a-02-0-UI.s1 CLONE=MI-P-AY0-naj-a-02-0-UI TID=Ssc.9032.1 CNT=11 FEA=EST TIER=ConsEnd STK=0 UG=Ssc.9032 UG_TITLE=Transcribed locus, moderately similar to NP_115517.1 hypothetical protein DKFZp434K1421 (Homo sapiens) REP_ORG=S. scrofa
Ssc.17154.1.A1_a_at	TUBA1B	NM_006082	tubulin; alpha; ubiquitous	0.0235743	0.264733	9.66044	9.84876	0.828348	UP	0.630156	gb:CF176363 DB_XREF=gi:33288139 DB_XREF=800434 TID=Ssc.18184.1 CNT=9 FEA=EST TIER=ConsEnd STK=3 UG=Ssc.18184 UG_TITLE=Transcribed locus REP_ORG=S. scrofa
Ssc.8562.3.A1_at	-	NM_001901	connective tissue growth factor	0.0235798	0.264733	8.27581	7.35386	2.5142	DOWN	0.129059	gb:BQ602827 DB_XREF=gi:21549553 DB_XREF=MI-P-NA-aeq-h-03-1-UM.s1 CLONE=MI-P-NA-aeq-h-03-1-UM TID=Ssc.13601.1 CNT=1 FEA=EST TIER=ConsEnd STK=0 UG=Ssc.13601 UG_TITLE=Transcribed locus REP_ORG=S. scrofa
Ssc.18203.1.S1_a_at	EIF4E2	NM_004846	eukaryotic translation initiation factor 4E member 2	0.0236064	0.264733	7.12878	7.39295	0.767843	UP	0.826244	gb:CF365373 DB_XREF=gi:34167887 DB_XREF=835997 TID=Ssc.19433.1 CNT=16 FEA=EST TIER=ConsEnd STK=2 UG=Ssc.19433 UG_TITLE=Transcribed locus, moderately similar to NP_036371.1 sirtuin (silent mating type information regulation 2 homolog) 3 (S. cerevisiae) (Homo sapiens) REP_ORG=S. scrofa
Ssc.19481.1.S1_at	WBP5	NM_001006613	WW domain binding protein 5	0.0236182	0.264733	6.26847	6.72652	0.632515	UP	0.132911	gb:BI399692 DB_XREF=gi:15178753 DB_XREF=MI-P-AY1-nru-b-06-0-UI.s1 CLONE=MI-P-AY1-nru-b-06-0-UI TID=Ssc.10045.1 CNT=3 FEA=EST TIER=ConsEnd STK=2 UG=Ssc.10045 UG_TITLE=Transcribed locus, moderately similar to NP_066288.2 deformed epidermal autoregulatory factor 1 (Drosophila) (Homo sapiens) REP_ORG=S. scrofa
Ssc.6370.1.S1_at	MRPL11	NM_016050	mitochondrial ribosomal protein L11	0.0236209	0.264733	6.74385	6.94124	0.820873	UP	0.863129	gb:BI182407 DB_XREF=gi:14656816 DB_XREF=UNL-P-FN-bk-h-10-0-UNL.s1 CLONE=UNL-P-FN-bk-h-10-0-UNL TID=Ssc.15146.3 CNT=1 FEA=EST TIER=ConsEnd STK=1 UG=Ssc.15146 UG_TITLE=Transcribed locus, moderately similar to NP_071682.1 islet cell autoantigen 1, 69kDa (Homo sapiens) REP_ORG=S. scrofa
Ssc.27431.1.A1_at	-	NM_005504	branched chain aminotransferase 1; cytosolic	0.023644	0.264733	6.21737	5.80225	1.51456	DOWN	0.364032	gb:BE231967 DB_XREF=gi:9016685 DB_XREF=136861 TID=Ssc.28855.2 CNT=2 FEA=EST TIER=ConsEnd STK=0 UG=Ssc.28855 UG_TITLE=Transcribed locus REP_ORG=S. scrofa
Ssc.14348.1.A1_at	-	NM_015608	chromosome 10 open reading frame 137	0.0236456	0.264733	5.88038	5.51601	1.4396	DOWN	0.412073	gb:CF179660 DB_XREF=gi:33291436 DB_XREF=814663 TID=Ssc.4229.1 CNT=10 FEA=EST TIER=Stack STK=7 UG=Ssc.4229 UG_TITLE=Transcribed locus REP_ORG=S. scrofa
Ssc.7591.1.A1_at	HSPC152	NM_016404	hypothetical protein HSPC152	0.0236547	0.264733	9.0335	9.218	0.831524	UP	0.803485	gb:CF792040 DB_XREF=gi:37796601 DB_XREF=884914 TID=Ssc.21217.1 CNT=1 FEA=EST TIER=ConsEnd STK=1 UG=Ssc.21217 UG_TITLE=Transcribed locus, moderately similar to XP_372192.2 Similar to RIKEN cDNA 2700049P18 gene (Homo sapiens) REP_ORG=S. scrofa
Ssc.4361.2.S1_a_at	WDFY2	NM_052950	WD repeat and FYVE domain containing 2	0.0236931	0.264822	4.60133	5.26159	0.516714	UP	0.114389	gb:CO993926 DB_XREF=gi:51353200 DB_XREF=UMC-pd0fol-008-f02 TID=Ssc.30567.1 CNT=1 FEA=EST TIER=ConsEnd STK=1 UG=Ssc.30567 UG_TITLE=Transcribed locus REP_ORG=S. scrofa
Ssc.2739.1.S1_at	SELS	NM_018445	selenoprotein S	0.0237986	0.265269	7.99994	8.1959	0.822044	UP	0.835722	gb:BF702947 DB_XREF=gi:11988355 DB_XREF=MI-P-H1-abj-a-10-1-UM.s1 CLONE=MI-P-H1-abj-a-10-1-UM TID=Ssc.5559.1 CNT=2 FEA=EST TIER=ConsEnd STK=0 UG=Ssc.5559 UG_TITLE=Transcribed locus REP_ORG=S. scrofa
Ssc.19823.3.S1_at	ABLIM1	NM_002313	actin binding LIM protein 1	0.0238021	0.265269	6.09948	5.32796	2.16304	DOWN	0.189204	gb:BQ602750 DB_XREF=gi:21549476 DB_XREF=MI-P-NA-aep-h-04-1-UM.s1 CLONE=MI-P-NA-aep-h-04-1-UM TID=Ssc.29125.1 CNT=2 FEA=EST TIER=ConsEnd STK=2 UG=Ssc.29125 UG_TITLE=Transcribed locus, highly similar to NP_000979.1 ribosomal protein L27 (Homo sapiens) REP_ORG=S. scrofa
Ssc.15288.1.S1_at	-			0.0238977	0.265753	6.47293	6.88264	0.663848	UP	0.352933	gb:CN154159 DB_XREF=gi:46168589 DB_XREF=941350 TID=Ssc.10132.1 CNT=18 FEA=EST TIER=Stack STK=6 UG=Ssc.10132 UG_TITLE=Transcribed locus, highly similar to NP_006823.1 pleckstrin homology domain containing, family C (with FERM domain) member 1 (Homo sapiens) REP_ORG=S. scrofa
Ssc.13700.1.A1_at	TTRAP	NM_016614	TRAF and TNF receptor associated protein	0.0239008	0.265753	6.35734	6.61988	0.7691	UP	0.195626	gb:CK463816 DB_XREF=gi:40835097 DB_XREF=934748 TID=Ssc.16706.1 CNT=35 FEA=EST TIER=Stack STK=8 UG=Ssc.16706 UG_TITLE=Transcribed locus, moderately similar to NP_003792.1 GPAA1P anchor attachment protein 1 homolog (yeast) (Homo sapiens) REP_ORG=S. scrofa
Ssc.19447.1.A1_at	-	NM_016607	armadillo repeat containing; X-linked 3	0.023963	0.265909	5.22406	5.7922	0.566578	UP	0.373212	gb:BQ602707 DB_XREF=gi:21549433 DB_XREF=MI-P-NA-aep-c-12-1-UM.s1 CLONE=MI-P-NA-aep-c-12-1-UM TID=Ssc.9438.1 CNT=3 FEA=EST TIER=ConsEnd STK=2 UG=Ssc.9438 UG_TITLE=Transcribed locus, highly similar to NP_061900.1 RNA-binding protein (Homo sapiens) REP_ORG=S. scrofa
Ssc.11101.2.S1_at	-	NM_003576	serinethreonine kinase 24	0.0239934	0.265909	6.53099	6.18485	1.4136	DOWN	0.668563	gb:U95378.1 DB_XREF=gi:6652536 GEN=LDH-C TID=Ssc.302.1 CNT=4 FEA=FLmRNA TIER=FL STK=1 UG=Ssc.302 DEF=Sus scrofa domestica lactate dehydrogenase-C (LDH-C) mRNA, complete cds. PROD=lactate dehydrogenase-C FL=gb:U95378.1 REP_ORG=S. scrofa domestica
Ssc.21577.2.S1_at	-	NM_001024094	nuclear receptor subfamily 3; group C; member 1	0.0239979	0.265909	7.47163	7.15969	1.36607	DOWN	0.429251	gb:CO988372 DB_XREF=gi:51347646 DB_XREF=UMC-pd3end3-001-b09 TID=Ssc.30611.1 CNT=5 FEA=EST TIER=ConsEnd STK=1 UG=Ssc.30611 UG_TITLE=Transcribed locus REP_ORG=S. scrofa
Ssc.26094.1.S1_at	YTHDF2	NM_016258	YTH domain family; member 2	0.0240211	0.266012	7.26179	7.02382	1.26867	DOWN	0.623972	gb:BI097759 DB_XREF=gi:15412508 DB_XREF=AR5D3 TID=Ssc.10990.1 CNT=5 FEA=EST TIER=ConsEnd STK=0 UG=Ssc.10990 UG_TITLE=Transcribed locus REP_ORG=S. scrofa
Ssc.24381.1.S1_at	-	NM_017861	phosphatidylinositol glycan; class X	0.0240393	0.266061	7.0385	7.34887	0.733169	UP	0.423016	gb:BQ602525 DB_XREF=gi:21549251 DB_XREF=MI-P-NA-aen-a-04-1-UM.s1 CLONE=MI-P-NA-aen-a-04-1-UM TID=Ssc.16444.1 CNT=9 FEA=EST TIER=ConsEnd STK=0 UG=Ssc.16444 UG_TITLE=Transcribed locus REP_ORG=S. scrofa
Ssc.8758.1.A1_at	PCOLCE2	NM_013363	procollagen C-endopeptidase enhancer 2	0.024109	0.266679	6.6706	6.039	1.88062	DOWN	0.845217	gb:BQ599579 DB_XREF=gi:21546305 DB_XREF=MI-P-E6-ahl-a-07-1-UM.s1 CLONE=MI-P-E6-ahl-a-07-1-UM TID=Ssc.7844.1 CNT=1 FEA=EST TIER=ConsEnd STK=0 UG=Ssc.7844 UG_TITLE=Transcribed locus REP_ORG=S. scrofa
Ssc.31055.1.A1_at	AZI2	NM_022461	5-azacytidine induced 2	0.0241746	0.266784	6.3746	6.06428	1.36386	DOWN	0.170154	gb:BI184621 DB_XREF=gi:14659030 DB_XREF=UNL-P-FN-cq-c-01-0-UNL.s1 CLONE=UNL-P-FN-cq-c-01-0-UNL TID=Ssc.5027.2 CNT=2 FEA=EST TIER=ConsEnd STK=2 UG=Ssc.5027 UG_TITLE=Transcribed locus, moderately similar to NP_061292.2 N-sulfoglucosamine sulfohydrolase (sulfamidase) (Mus musculus) REP_ORG=S. scrofa
Ssc.17343.1.S1_at	LYVE1	NM_006691	extracellular link domain containing 1	0.0241858	0.266784	6.36734	7.14725	0.45845	UP	0.0936742	gb:BX924031 DB_XREF=gi:41140879 DB_XREF=BX924031 CLONE=scan0016d.d.16 TID=Ssc.21183.1 CNT=7 FEA=EST TIER=ConsEnd STK=3 UG=Ssc.21183 UG_TITLE=Transcribed locus, moderately similar to NP_612455.1 chromosome 7 open reading frame 30 (Homo sapiens) REP_ORG=S. scrofa
Ssc.8580.1.S1_at	-			0.0242318	0.266962	6.86029	6.42822	1.54045	DOWN	0.870447	gb:BQ603162 DB_XREF=gi:21549888 DB_XREF=MI-P-NA-afq-b-04-1-UM.s1 CLONE=MI-P-NA-afq-b-04-1-UM TID=Ssc.13685.1 CNT=1 FEA=EST TIER=ConsEnd STK=0 UG=Ssc.13685 UG_TITLE=Transcribed locus REP_ORG=S. scrofa
Ssc.12781.1.A1_s_at	TLR4	NM_138554	toll-like receptor 4	0.0243305	0.267895	6.98826	6.4461	1.71972	DOWN	0.228113	gb:CB469056 DB_XREF=gi:29275441 DB_XREF=sn02_F03.f TID=Ssc.16654.1 CNT=57 FEA=EST TIER=Stack STK=20 UG=Ssc.16654 UG_TITLE=Transcribed locus, highly similar to NP_112552.1 heterogeneous nuclear ribonucleoprotein K (Homo sapiens) REP_ORG=S. scrofa
Ssc.11032.1.S1_at	PEBP1	NM_002567	prostatic binding protein	0.0243675	0.267948	9.58232	9.37762	1.22716	DOWN	0.543295	gb:M21683.1 DB_XREF=gi:164489 TID=Ssc.11100.1 CNT=140 FEA=FLmRNA TIER=FL+Stack STK=12 UG=Ssc.11100 UG_TITLE=Nonhistone protein HMG1 DEF=Pig nonhistone protein HMG1 mRNA, complete cds. FL=gb:M21683.1 REP_ORG=S. scrofa
Ssc.10323.1.A1_at	-			0.0243791	0.267948	4.0287	5.00319	0.377387	UP	0.5356	gb:NM_001001644.1 DB_XREF=gi:48675954 GEN=CRSP8 TID=Ssc.26340.1 CNT=11 FEA=FLmRNA TIER=FL STK=4 LL=414430 UG=Ssc.26340 DEF=Sus scrofa cofactor required for Sp1 transcriptional activation subunit 8 (CRSP8), mRNA. PROD=cofactor required for Sp1 transcriptionalactivation subunit 8 FL=gb:NM_001001644.1 gb:AY553926.1 REP_ORG=S. scrofa
Ssc.11137.1.A1_at	-	NM_016936	ubinuclein 1	0.0243911	0.267948	6.40404	5.9842	1.52171	DOWN	0.238113	gb:U37310.1 DB_XREF=gi:1244539 TID=Ssc.14484.3 CNT=1 FEA=mRNA TIER=ConsEnd STK=0 LL=403331 UG_GENE=CYP19A1 UG=Ssc.14484 UG_TITLE=Cytochrome P450 19A1 DEF=Sus scrofa clone ARORA1-5 cytochrome P450 aromatase mRNA, partial cds. REP_ORG=S. scrofa
Ssc.2598.1.S1_at	-	NM_002318	lysyl oxidase-like 2	0.0244322	0.267958	7.6881	8.47885	0.453504	UP	0.131889	gb:CF359917 DB_XREF=gi:34157118 DB_XREF=821200 TID=Ssc.7645.1 CNT=5 FEA=EST TIER=ConsEnd STK=0 UG=Ssc.7645 UG_TITLE=Transcribed locus REP_ORG=S. scrofa
Ssc.17916.1.S1_at	C16orf24	NM_023933	chromosome 16 open reading frame 24	0.0244649	0.268118	6.76695	7.19071	0.654579	UP	0.0610519	gb:CN159703 DB_XREF=gi:46174133 DB_XREF=948798 TID=Ssc.10699.1 CNT=3 FEA=EST TIER=ConsEnd STK=3 UG=Ssc.10699 UG_TITLE=Transcribed locus REP_ORG=S. scrofa
Ssc.11286.1.S1_at	QARS	NM_005051	glutaminyl-tRNA synthetase	0.0245321	0.268118	8.07424	8.32955	0.774684	UP	0.33622	gb:BX917464 DB_XREF=gi:41134269 DB_XREF=BX917464 CLONE=scan0035d.p.07 TID=Ssc.4466.1 CNT=8 FEA=mRNA TIER=ConsEnd STK=5 LL=404277 UG_GENE=TEC UG=Ssc.4466 UG_TITLE=Tec protein tyrosine kinase REP_ORG=S. scrofa
Ssc.4366.1.S1_at	-	NM_005885	membrane-associated ring finger	0.0245835	0.268118	7.01197	6.57873	1.54225	DOWN	0.71929	gb:CO956422 DB_XREF=gi:51333485 DB_XREF=UMC-pputal6-002-h03 TID=Ssc.20593.2 CNT=1 FEA=EST TIER=ConsEnd STK=1 UG=Ssc.20593 UG_TITLE=Transcribed locus REP_ORG=S. scrofa
Ssc.9499.1.S1_at	PTPRK	NM_002844	protein tyrosine phosphatase; receptor type; K	0.0245907	0.268118	7.4284	6.90085	1.69476	DOWN	0.361396	gb:BI402906 DB_XREF=gi:15181967 DB_XREF=MI-P-CP1-nwm-e-10-0-UI.s1 CLONE=MI-P-CP1-nwm-e-10-0-UI TID=Ssc.12584.1 CNT=1 FEA=EST TIER=ConsEnd STK=0 UG=Ssc.12584 UG_TITLE=Transcribed locus REP_ORG=S. scrofa
Ssc.6944.1.A1_at	-			0.0245962	0.268118	5.11332	4.41944	2.00147	DOWN	0.112851	gb:CN031546 DB_XREF=gi:48726082 DB_XREF=UMC-pgvo2-001-a07 TID=Ssc.28442.1 CNT=1 FEA=EST TIER=ConsEnd STK=1 UG=Ssc.28442 UG_TITLE=Transcribed locus REP_ORG=S. scrofa
Ssc.26820.1.A1_at	-	NM_020342	solute carrier family 39	0.024689	0.268205	7.05479	6.77673	1.32056	DOWN	0.501364	gb:CO955888 DB_XREF=gi:51332951 DB_XREF=UMC-pputal4-001-e06 TID=Ssc.15508.2 CNT=3 FEA=EST TIER=ConsEnd STK=0 UG=Ssc.15508 UG_TITLE=Transcribed locus REP_ORG=S. scrofa
Ssc.8611.2.S1_a_at	MLL5	NM_182931	myeloidlymphoid or mixed-lineage leukemia 5	0.0247838	0.268487	7.52787	7.02699	1.65018	DOWN	0.48298	gb:BQ601713 DB_XREF=gi:21548439 DB_XREF=MI-P-HO-afw-b-08-1-UM.s1 CLONE=MI-P-HO-afw-b-08-1-UM TID=Ssc.14291.1 CNT=1 FEA=EST TIER=ConsEnd STK=0 UG=Ssc.14291 UG_TITLE=Transcribed locus REP_ORG=S. scrofa
Ssc.13587.2.S1_at	ANK3	NM_001149	ankyrin 3; node of Ranvier	0.0248072	0.268487	5.50165	4.76155	2.09616	DOWN	0.596803	gb:CK467710 DB_XREF=gi:40838987 DB_XREF=939035 TID=Ssc.16556.1 CNT=20 FEA=EST TIER=Stack STK=9 UG=Ssc.16556 UG_TITLE=Transcribed locus, highly similar to NP_062804.1 heterogeneous nuclear ribonucleoproteins methyltransferase-like 2 (S. cerevisiae) (Mus musculus) REP_ORG=S. scrofa
Ssc.23981.1.A1_at	GALNT12	NM_024642	UDP-N-acetyl-alpha-D-galactosamine:polypeptide N-acetylgal	0.0248652	0.268487	6.30654	6.65856	0.703264	UP	0.216859	gb:BI181042 DB_XREF=gi:14655451 DB_XREF=UNL-P-F2-aa-d-01-0-UNL.s2 CLONE=UNL-P-F2-aa-d-01-0-UNL TID=Ssc.1309.1 CNT=19 FEA=EST TIER=ConsEnd STK=0 UG=Ssc.1309 UG_TITLE=Transcribed locus, moderately similar to NP_004542.1 NADH dehydrogenase (ubiquinone) Fe-S protein 3, 30kDa (NADH-coenzyme Q reductase) (Homo sapiens) REP_ORG=S. scrofa
Ssc.19359.1.A1_at	-			0.0248698	0.268487	6.87804	6.52762	1.41966	DOWN	0.39359	gb:CN153677 DB_XREF=gi:46168107 DB_XREF=940816 TID=Ssc.19722.1 CNT=3 FEA=EST TIER=ConsEnd STK=2 UG=Ssc.19722 UG_TITLE=Transcribed locus, highly similar to NP_573485.1 EGF, latrophilin seven transmembrane domain containing 1 (Mus musculus) REP_ORG=S. scrofa
Ssc.1733.1.A1_at	ITPKA	NM_002220	inositol 1;4;5-trisphosphate 3-kinase A	0.0249242	0.268487	5.83584	5.35432	1.61853	DOWN	0.805369	gb:CK465339 DB_XREF=gi:40836616 DB_XREF=936440 TID=Ssc.12340.1 CNT=7 FEA=EST TIER=ConsEnd STK=3 UG=Ssc.12340 UG_TITLE=Transcribed locus, weakly similar to XP_220582.2 similar to RIKEN cDNA 1700019F09 (Rattus norvegicus) REP_ORG=S. scrofa
Ssc.3768.1.S1_at	C11orf48	NM_024099	hypothetical protein MGC2477	0.0249408	0.268487	6.44012	6.81709	0.685936	UP	0.277964	gb:BX666884 DB_XREF=gi:37856602 DB_XREF=BX666884 CLONE=scac0025i.o.19 TID=Ssc.21761.1 CNT=2 FEA=EST TIER=ConsEnd STK=1 UG=Ssc.21761 UG_TITLE=Transcribed locus REP_ORG=S. scrofa
Ssc.13780.3.S1_at	LOC652614	NM_002116	major histocompatibility complex; class I; A	0.0249564	0.268487	6.77921	6.01742	2.14211	DOWN	0.291532	gb:CN159277 DB_XREF=gi:46173707 DB_XREF=948331 TID=Ssc.3566.2 CNT=13 FEA=EST TIER=Stack STK=8 LL=397555 UG_GENE=GATA4 UG=Ssc.3566 UG_TITLE=Transcription factor GATA-4 REP_ORG=S. scrofa
Ssc.4929.1.S1_at	-	NM_032017	serinethreonine kinase 40	0.0249839	0.268487	6.04134	6.45883	0.658699	UP	0.523055	gb:CO987500 DB_XREF=gi:51346774 DB_XREF=UMC-pd10en3-017-b01 TID=Ssc.30166.1 CNT=1 FEA=EST TIER=ConsEnd STK=1 UG=Ssc.30166 UG_TITLE=Transcribed locus REP_ORG=S. scrofa
Ssc.16352.1.S1_at	HRAS	NM_005343	v-Ha-ras Harvey rat sarcoma viral oncogene homolog	0.0250001	0.268487	5.66562	6.09537	0.650673	UP	0.333725	gb:CK456201 DB_XREF=gi:40803415 DB_XREF=916856 TID=Ssc.22201.1 CNT=8 FEA=EST TIER=ConsEnd STK=4 UG=Ssc.22201 UG_TITLE=Transcribed locus, moderately similar to NP_062674.1 pseudouridine synthase 1 (Mus musculus) REP_ORG=S. scrofa
Ssc.18155.1.S1_at	PLRG1	NM_002669	pleiotropic regulator 1	0.0250278	0.268487	6.26117	5.9663	1.34296	DOWN	0.134539	gb:BX914400 DB_XREF=gi:41131179 DB_XREF=BX914400 CLONE=scan0001f.m.09 TID=Ssc.26274.1 CNT=10 FEA=EST TIER=ConsEnd STK=2 UG=Ssc.26274 UG_TITLE=Transcribed locus REP_ORG=S. scrofa
Ssc.4581.1.A1_at	-	NM_032509	RNA binding motif protein 13	0.0250637	0.268487	6.16901	5.89042	1.32127	DOWN	0.20104	gb:CO940325 DB_XREF=gi:51307084 DB_XREF=UMC-pd45fet-012-f10 TID=Ssc.29989.1 CNT=1 FEA=EST TIER=ConsEnd STK=1 UG=Ssc.29989 UG_TITLE=Transcribed locus REP_ORG=S. scrofa
Ssc.7402.1.A1_at	ATG3	NM_022488	APG3 autophagy 3-like	0.0250905	0.268487	8.0974	7.75105	1.4139	DOWN	0.253249	gb:CF365384 DB_XREF=gi:34167909 DB_XREF=836010 TID=Ssc.18896.1 CNT=1 FEA=EST TIER=ConsEnd STK=1 UG=Ssc.18896 UG_TITLE=Transcribed locus, moderately similar to NP_434700.1 caspase recruitment domain family, member 9 (Homo sapiens) REP_ORG=S. scrofa
Ssc.27965.1.A1_at	-	NM_001167	baculoviral IAP repeat-containing 4	0.0250937	0.268487	6.62865	6.10404	1.68981	DOWN	0.733899	gb:BX920610 DB_XREF=gi:41137458 DB_XREF=BX920610 CLONE=scan0008d.i.16 TID=Ssc.25676.1 CNT=6 FEA=EST TIER=ConsEnd STK=1 UG=Ssc.25676 UG_TITLE=Transcribed locus, highly similar to NP_005658.1 ring finger protein 103 (Homo sapiens) REP_ORG=S. scrofa
Ssc.21837.1.S1_at	SEH1L	NM_001013437	SEH1-like	0.0251249	0.268487	7.43676	6.96197	1.60768	DOWN	0.681271	gb:CN166891 DB_XREF=gi:46181321 DB_XREF=998973 TID=Ssc.26159.1 CNT=4 FEA=EST TIER=ConsEnd STK=1 UG=Ssc.26159 UG_TITLE=Transcribed locus REP_ORG=S. scrofa
Ssc.992.1.S1_at	-	NM_003247	thrombospondin 2	0.0251896	0.268823	6.85562	7.48011	0.535531	UP	0.128793	gb:BX919614 DB_XREF=gi:41136433 DB_XREF=BX919614 CLONE=scan0009d.k.15 TID=Ssc.25607.1 CNT=1 FEA=EST TIER=ConsEnd STK=1 UG=Ssc.25607 UG_TITLE=Transcribed locus, highly similar to NP_055706.1 PDGFA associated protein 1 (Homo sapiens) REP_ORG=S. scrofa
Ssc.6712.1.A1_at	-	NM_006565	CCCTC-binding factor	0.025218	0.268823	6.9591	6.77944	1.19681	DOWN	0.33333	gb:CO945408 DB_XREF=gi:51312167 DB_XREF=UMC-p4mm3-018-f04 TID=Ssc.29747.1 CNT=1 FEA=EST TIER=ConsEnd STK=1 UG=Ssc.29747 UG_TITLE=Transcribed locus REP_ORG=S. scrofa
Ssc.5008.1.A1_at	GSTA4	NM_001512	glutathione S-transferase A4	0.0252269	0.268823	6.22286	6.64205	0.657579	UP	0.282174	gb:CN031710 DB_XREF=gi:48726246 DB_XREF=UMC-pgvo2-006-b07 TID=Ssc.28091.2 CNT=1 FEA=EST TIER=ConsEnd STK=1 UG=Ssc.28091 UG_TITLE=Transcribed locus, highly similar to NP_660278.2 fibronectin type 3 and ankyrin repeat domains 1 (Homo sapiens) REP_ORG=S. scrofa
Ssc.6357.1.S1_at	KCNK1	NM_002245	potassium channel; subfamily K; member 1	0.0252675	0.268823	8.65582	8.42043	1.26541	DOWN	0.41349	gb:BM190252 DB_XREF=gi:17526215 DB_XREF=POSM0100007_D01 TID=Ssc.13820.1 CNT=1 FEA=EST TIER=ConsEnd STK=1 UG=Ssc.13820 UG_TITLE=Transcribed locus REP_ORG=S. scrofa
Ssc.1121.1.S1_at	-	NM_002612	pyruvate dehydrogenase kinase; isoenzyme 4	0.0253146	0.268823	7.51332	6.34571	3.2143	DOWN	1.26701	gb:CN159092 DB_XREF=gi:46173522 DB_XREF=948122 TID=Ssc.16347.1 CNT=27 FEA=mRNA TIER=Stack STK=12 LL=397546 UG_GENE=PGD UG=Ssc.16347 UG_TITLE=6-phosphogluconate dehydrogenase REP_ORG=S. scrofa
Ssc.18173.1.S1_at	RNF181	NM_016494	hypothetical protein LOC51255	0.0253607	0.268823	7.88091	8.19866	0.727786	UP	0.425346	gb:BF702104 DB_XREF=gi:11987512 DB_XREF=MI-P-A1-aao-h-05-1-UM.s1 CLONE=MI-P-A1-aao-h-05-1-UM TID=Ssc.19836.1 CNT=13 FEA=EST TIER=ConsEnd STK=2 UG=Ssc.19836 UG_TITLE=Transcribed locus, moderately similar to NP_001851.1 solute carrier family 31 (copper transporters), member 2 (Homo sapiens) REP_ORG=S. scrofa
Ssc.3281.1.S1_at	C11orf10	NM_014206	chromosome 11 open reading frame 10	0.025366	0.268823	8.35732	8.70235	0.708204	UP	0.647485	gb:CK455575 DB_XREF=gi:40802789 DB_XREF=916170 TID=Ssc.24015.1 CNT=2 FEA=EST TIER=ConsEnd STK=1 UG=Ssc.24015 UG_TITLE=Transcribed locus, highly similar to XP_342884.1 similar to hypothetical protein FLJ11588 (Rattus norvegicus) REP_ORG=S. scrofa
Ssc.11174.1.S1_at	-			0.0253897	0.268823	9.59227	9.26637	1.38528	DOWN	0.154026	gb:BQ599140 DB_XREF=gi:21545866 DB_XREF=MI-P-E4-ahi-f-07-1-UM.s1 CLONE=MI-P-E4-ahi-f-07-1-UM TID=Ssc.806.1 CNT=68 FEA=mRNA TIER=Stack STK=38 LL=414398 UG_GENE=RPL23 UG=Ssc.806 UG_TITLE=60S ribosomal protein L23 REP_ORG=S. scrofa
Ssc.1412.1.S1_at	FAM44B	NM_138369	family with sequence similarity 44; member B	0.0254088	0.268823	7.47502	7.70285	0.796263	UP	0.325382	gb:CK459853 DB_XREF=gi:40831134 DB_XREF=930078 TID=Ssc.846.2 CNT=26 FEA=EST TIER=Stack STK=7 UG=Ssc.846 UG_TITLE=Transcribed locus, highly similar to NP_036099.1 proteasome (prosome, macropain) subunit, alpha type 7 (Mus musculus) REP_ORG=S. scrofa
Ssc.2764.1.S1_a_at	SERF2	NM_001018108	small EDRK-rich factor 2	0.0254281	0.268823	9.97551	10.1594	0.832016	UP	0.90312	gb:BQ603081 DB_XREF=gi:21549813 DB_XREF=MI-P-NA-afp-c-02-1-UM.s1 CLONE=MI-P-NA-afp-c-02-1-UM TID=Ssc.10547.1 CNT=2 FEA=EST TIER=ConsEnd STK=0 UG=Ssc.10547 UG_TITLE=Transcribed locus REP_ORG=S. scrofa
Ssc.15508.1.S1_at	-	NM_001020821	myeloid-associated differentiation marker	0.025432	0.268823	7.85162	8.35775	0.602826	UP	1.03723	gb:BQ602843 DB_XREF=gi:21549569 DB_XREF=MI-P-NA-aer-a-08-1-UM.s1 CLONE=MI-P-NA-aer-a-08-1-UM TID=Ssc.8655.1 CNT=6 FEA=EST TIER=Stack STK=6 UG=Ssc.8655 UG_TITLE=Transcribed locus REP_ORG=S. scrofa
Ssc.7688.1.A1_at	ACAT1	NM_000019	acetyl-Coenzyme A acetyltransferase 1	0.0254356	0.268823	8.66486	8.32105	1.41031	DOWN	0.115418	gb:CF789225 DB_XREF=gi:37793786 DB_XREF=866478 TID=Ssc.22236.1 CNT=1 FEA=EST TIER=ConsEnd STK=1 UG=Ssc.22236 UG_TITLE=Transcribed locus REP_ORG=S. scrofa
Ssc.1441.1.S1_at	DCTN3	NM_007234	dynactin 3	0.0254647	0.268823	7.56617	7.785	0.803457	UP	0.692139	gb:CK457247 DB_XREF=gi:40828528 DB_XREF=921527 TID=Ssc.7256.1 CNT=9 FEA=EST TIER=Stack STK=7 UG=Ssc.7256 UG_TITLE=Transcribed locus REP_ORG=S. scrofa
Ssc.12442.1.A1_at	-			0.0254921	0.268823	6.91507	6.51193	1.49651	DOWN	0.151399	gb:AY594287.1 DB_XREF=gi:46577893 TID=Ssc.27605.1 CNT=1 FEA=mRNA TIER=ConsEnd STK=0 LL=414910 UG_GENE=GCM-1 UG=Ssc.27605 UG_TITLE=Glial cells missing-like protein 1 DEF=Sus scrofa glial cells missing-like protein 1 mRNA, partial cds. REP_ORG=S. scrofa
Ssc.11796.1.S1_at	RAB34	NM_031934	RAB34; member RAS oncogene family	0.0257532	0.270306	6.4985	6.79832	0.740953	UP	0.239466	gb:BG381975 DB_XREF=gi:13306447 DB_XREF=297536 TID=Ssc.23798.1 CNT=2 FEA=mRNA TIER=ConsEnd STK=0 LL=396671 UG_GENE=LOC396671 UG=Ssc.23798 UG_TITLE=Integrin beta 8 REP_ORG=S. scrofa
Ssc.28329.1.S1_at	POLB	NM_002690	polymerase	0.0257601	0.270306	7.39812	7.69526	0.742938	UP	0.632376	gb:BX925424 DB_XREF=gi:41142272 DB_XREF=BX925424 CLONE=scan0024d.m.24 TID=Ssc.28324.2 CNT=8 FEA=EST TIER=ConsEnd STK=0 UG=Ssc.28324 UG_TITLE=Transcribed locus REP_ORG=S. scrofa
Ssc.5250.1.S1_at	STX18	NM_016930	syntaxin 18	0.0258257	0.270306	5.28266	5.73205	0.638017	UP	0.624249	gb:BQ597457 DB_XREF=gi:21544183 DB_XREF=MI-P-A2-aey-d-11-1-UM.s1 CLONE=MI-P-A2-aey-d-11-1-UM TID=Ssc.10631.1 CNT=1 FEA=EST TIER=ConsEnd STK=1 UG=Ssc.10631 UG_TITLE=Transcribed locus REP_ORG=S. scrofa
Ssc.17142.1.A1_s_at	-	NM_198793	CD47 antigen	0.0258649	0.270306	7.69201	7.14986	1.71971	DOWN	0.122366	gb:CK465962 DB_XREF=gi:40837239 DB_XREF=937124 TID=Ssc.22213.1 CNT=9 FEA=EST TIER=ConsEnd STK=3 UG=Ssc.22213 UG_TITLE=Transcribed locus, highly similar to NP_060686.1 pantothenate kinase 4 (Homo sapiens) REP_ORG=S. scrofa
Ssc.29622.1.A1_at	-			0.0258719	0.270306	6.77927	6.09936	1.9737	DOWN	0.788668	gb:BF080941 DB_XREF=gi:10874762 DB_XREF=233713 TID=Ssc.17617.1 CNT=3 FEA=EST TIER=ConsEnd STK=0 UG=Ssc.17617 UG_TITLE=Transcribed locus REP_ORG=S. scrofa
Ssc.5436.1.S1_at	GFM1	NM_024996	G elongation factor; mitochondrial 1	0.0259969	0.270757	6.70409	6.43797	1.30488	DOWN	0.925998	gb:BQ600034 DB_XREF=gi:21546760 DB_XREF=MI-P-E7-agj-b-02-1-UM.s1 CLONE=MI-P-E7-agj-b-02-1-UM TID=Ssc.14079.1 CNT=1 FEA=EST TIER=ConsEnd STK=1 UG=Ssc.14079 UG_TITLE=Transcribed locus, weakly similar to NP_003410.1 zinc finger protein 345 (Homo sapiens) REP_ORG=S. scrofa
Ssc.30786.3.S1_at	-	NM_145175	NSE1	0.0260137	0.270757	6.01185	5.62024	1.47936	DOWN	0.158859	gb:CF176047 DB_XREF=gi:33287823 DB_XREF=800072 TID=Ssc.27330.1 CNT=2 FEA=EST TIER=ConsEnd STK=2 UG=Ssc.27330 UG_TITLE=Transcribed locus REP_ORG=S. scrofa
Ssc.13719.1.A1_at	PPM1B	NM_177969	protein phosphatase 1B	0.0261014	0.271174	6.09877	5.78364	1.37043	DOWN	0.867407	gb:CK457592 DB_XREF=gi:40828873 DB_XREF=921902 TID=Ssc.14041.1 CNT=20 FEA=EST TIER=Stack STK=8 UG=Ssc.14041 UG_TITLE=Transcribed locus REP_ORG=S. scrofa
Ssc.27410.1.S1_at	-	NM_005378	v-myc myelocytomatosis viral related oncogene; neuroblasto	0.0262098	0.271475	6.42346	5.37808	2.84448	DOWN	0.166472	gb:BI398896 DB_XREF=gi:15177957 DB_XREF=MI-P-AY1-nri-e-06-0-UI.s1 CLONE=MI-P-AY1-nri-e-06-0-UI TID=Ssc.9784.1 CNT=2 FEA=EST TIER=ConsEnd STK=0 UG=Ssc.9784 UG_TITLE=Transcribed locus REP_ORG=S. scrofa
Ssc.26066.1.S1_at	-			0.0262562	0.271595	6.47738	5.96265	1.67319	DOWN	0.630938	gb:BF711966 DB_XREF=gi:12011441 DB_XREF=MI-P-O1-abx-d-04-1-UM.s1 CLONE=MI-P-O1-abx-d-04-1-UM TID=Ssc.8569.1 CNT=5 FEA=EST TIER=ConsEnd STK=0 UG=Ssc.8569 UG_TITLE=Transcribed locus REP_ORG=S. scrofa
Ssc.20.1.S1_at	IL18	NM_001562	interleukin 18	0.02628	0.271615	8.08116	7.6768	1.49834	DOWN	0.13951	gb:BI184626 DB_XREF=gi:14659035 DB_XREF=UNL-P-FN-cq-d-04-0-UNL.s1 CLONE=UNL-P-FN-cq-d-04-0-UNL TID=Ssc.15685.1 CNT=2 FEA=EST TIER=ConsEnd STK=2 UG=Ssc.15685 UG_TITLE=Transcribed locus, moderately similar to XP_231049.2 similar to NADPH-dependent FMN and FAD containing oxidoreductase (Rattus norvegicus) REP_ORG=S. scrofa
Ssc.13628.1.A1_at	-	NM_006888	calmodulin 1	0.0262988	0.271664	7.65675	8.1448	0.613819	UP	0.13032	gb:BQ600803 DB_XREF=gi:21547529 DB_XREF=MI-P-E7-ahs-a-03-1-UM.s1 CLONE=MI-P-E7-ahs-a-03-1-UM TID=Ssc.3189.1 CNT=11 FEA=EST TIER=Stack STK=9 UG=Ssc.3189 UG_TITLE=Transcribed locus REP_ORG=S. scrofa
Ssc.16434.1.A1_at	-	NM_002514	nephroblastoma overexpressed gene	0.0263301	0.27184	10.6	10.4679	1.14124	DOWN	0.909926	gb:BI185975 DB_XREF=gi:14660384 DB_XREF=UNL-P-FN-aa-g-06-0-UNL.s2 CLONE=UNL-P-FN-aa-g-06-0-UNL TID=Ssc.5000.1 CNT=6 FEA=EST TIER=ConsEnd STK=4 UG=Ssc.5000 UG_TITLE=Transcribed locus, moderately similar to NP_004439.1 v-erb-b2 erythroblastic leukemia viral oncogene homolog 2, neuroglioblastoma derived oncogene homolog (avian) (Homo sapiens) REP_ORG=S. scrofa
Ssc.11119.1.S1_at	SERBP1	NM_015640	PAI-1 mRNA binding protein	0.0264618	0.272583	8.42601	8.66056	0.790923	UP	0.117699	gb:D88385.1 DB_XREF=gi:2443339 TID=Ssc.2370.1 CNT=1 FEA=FLmRNA TIER=FL STK=1 LL=397601 UG_GENE=ARAF1 UG=Ssc.2370 DEF=Sus scrofa mRNA for A-Raf-1, complete cds. PROD=A-Raf-1 FL=gb:D88385.1 REP_ORG=S. scrofa
Ssc.3952.1.S1_at	UBA2	NM_005499	SUMO-1 activating enzyme subunit 2	0.0264795	0.272583	8.17344	7.99456	1.19587	DOWN	0.547779	gb:BQ603700 DB_XREF=gi:21550426 DB_XREF=MI-P-CP0-nvj-c-12-0-UI.s2 CLONE=MI-P-CP0-nvj-c-12-0-UI TID=Ssc.12158.1 CNT=2 FEA=EST TIER=ConsEnd STK=1 UG=Ssc.12158 UG_TITLE=Transcribed locus REP_ORG=S. scrofa
Ssc.8266.1.A1_at	-			0.0264896	0.272583	6.47027	5.88823	1.78969	DOWN	0.308959	gb:BQ603725 DB_XREF=gi:21550451 DB_XREF=MI-P-CP0-nvj-h-01-0-UI.s2 CLONE=MI-P-CP0-nvj-h-01-0-UI TID=Ssc.12172.1 CNT=2 FEA=EST TIER=ConsEnd STK=0 UG=Ssc.12172 UG_TITLE=Transcribed locus REP_ORG=S. scrofa
Ssc.4543.1.S1_at	FAP	NM_004460	fibroblast activation protein; alpha	0.0265719	0.272583	7.39675	7.93534	0.583572	UP	0.352208	gb:CO950502 DB_XREF=gi:51327480 DB_XREF=UMC-pd12cl-013-a02 TID=Ssc.29161.1 CNT=1 FEA=EST TIER=ConsEnd STK=1 UG=Ssc.29161 UG_TITLE=Transcribed locus REP_ORG=S. scrofa
Ssc.957.1.S1_at	SERPING1	NM_000062	serine	0.0265916	0.272583	8.78606	7.79752	2.68731	DOWN	0.804096	gb:BF703977 DB_XREF=gi:11989343 DB_XREF=MI-P-O1-abe-g-11-1-UM.s1 CLONE=MI-P-O1-abe-g-11-1-UM TID=Ssc.8520.1 CNT=1 FEA=EST TIER=ConsEnd STK=0 UG=Ssc.8520 UG_TITLE=Transcribed locus REP_ORG=S. scrofa
Ssc.3450.1.S1_at	-			0.026601	0.272583	5.46492	6.03598	0.564923	UP	0.507553	gb:CN160278 DB_XREF=gi:46174708 DB_XREF=949446 TID=Ssc.4781.2 CNT=2 FEA=EST TIER=ConsEnd STK=1 UG=Ssc.4781 UG_TITLE=Transcribed locus, moderately similar to NP_080606.2 RIKEN cDNA 2510027N19 gene (Mus musculus) REP_ORG=S. scrofa
Ssc.1276.1.S1_at	ID1	NM_002165	inhibitor of DNA binding 1; dominant negative helix-loop-h	0.0266213	0.272583	8.3356	7.88825	1.56416	DOWN	0.571697	gb:CB478681 DB_XREF=gi:29285067 DB_XREF=jns39_F08.f TID=Ssc.1014.1 CNT=62 FEA=EST TIER=Stack STK=21 UG=Ssc.1014 UG_TITLE=Transcribed locus, highly similar to NP_002787.2 proteasome (prosome, macropain) subunit, beta type, 4 (Homo sapiens) REP_ORG=S. scrofa
Ssc.9940.1.A1_at	-			0.0266582	0.272583	5.65363	6.24442	0.553894	UP	0.685092	gb:BF075118 DB_XREF=gi:10868629 DB_XREF=223912 TID=Ssc.5130.1 CNT=1 FEA=EST TIER=ConsEnd STK=1 UG=Ssc.5130 UG_TITLE=Transcribed locus, moderately similar to XP_342288.1 similar to RIKEN cDNA F730015K02 gene (Rattus norvegicus) REP_ORG=S. scrofa
Ssc.25889.1.S1_at	CHCHD7	NM_001011668	coiled-coil-helix-coiled-coil-helix domain containing 7	0.026779	0.272583	7.91613	8.28342	0.692607	UP	0.2521	gb:BI398914 DB_XREF=gi:15177975 DB_XREF=MI-P-AY1-nri-h-04-0-UI.s1 CLONE=MI-P-AY1-nri-h-04-0-UI TID=Ssc.6522.1 CNT=5 FEA=EST TIER=ConsEnd STK=0 UG=Ssc.6522 UG_TITLE=Transcribed locus REP_ORG=S. scrofa
Ssc.16730.1.S1_at	ANGPT1	NM_001146	angiopoietin 1	0.0267952	0.272583	4.63613	5.6221	0.373075	UP	0.97069	gb:CN154652 DB_XREF=gi:46169082 DB_XREF=941879 TID=Ssc.21863.1 CNT=17 FEA=EST TIER=ConsEnd STK=3 UG=Ssc.21863 UG_TITLE=Transcribed locus REP_ORG=S. scrofa
Ssc.8430.1.A1_at	-	NM_198401	hypothetical protein LOC157567	0.0268051	0.272583	7.68573	7.28225	1.49703	DOWN	0.105482	gb:BF703367 DB_XREF=gi:11988775 DB_XREF=MI-P-O3-aav-c-03-1-UM.s1 CLONE=MI-P-O3-aav-c-03-1-UM TID=Ssc.8667.1 CNT=1 FEA=EST TIER=ConsEnd STK=0 UG=Ssc.8667 UG_TITLE=Transcribed locus REP_ORG=S. scrofa
Ssc.5285.1.S1_at	TUFM	NM_003321	Tu translation elongation factor; mitochondrial	0.0268427	0.272592	6.41688	6.86608	0.638139	UP	1.38566	gb:BQ598000 DB_XREF=gi:21544726 DB_XREF=MI-P-A2-afi-h-02-1-UM.s1 CLONE=MI-P-A2-afi-h-02-1-UM TID=Ssc.10797.1 CNT=1 FEA=EST TIER=ConsEnd STK=1 UG=Ssc.10797 UG_TITLE=Transcribed locus REP_ORG=S. scrofa
Ssc.20300.1.S1_at	-			0.0268884	0.272625	7.22298	6.97234	1.28484	DOWN	0.191137	gb:CK454400 DB_XREF=gi:40801614 DB_XREF=911703 TID=Ssc.9187.2 CNT=2 FEA=EST TIER=ConsEnd STK=1 UG=Ssc.9187 UG_TITLE=Transcribed locus, highly similar to NP_002528.1 ornithine decarboxylase antizyme 2 (Homo sapiens) REP_ORG=S. scrofa
Ssc.5257.1.S1_at	-	NM_006577	UDP-GlcNAc:betaGal beta-1;3-N-acetylglucosaminyltransferas	0.0269394	0.27279	7.33321	7.14297	1.20954	DOWN	0.782834	gb:BQ597726 DB_XREF=gi:21544452 DB_XREF=MI-P-A2-afe-f-01-1-UM.s1 CLONE=MI-P-A2-afe-f-01-1-UM TID=Ssc.10701.1 CNT=1 FEA=EST TIER=ConsEnd STK=1 UG=Ssc.10701 UG_TITLE=Transcribed locus REP_ORG=S. scrofa
Ssc.29758.1.A1_at	-	NM_015635	GTPase activating protein and VPS9 domains 1	0.0270117	0.27279	6.36581	6.03822	1.38762	DOWN	0.22388	gb:BF440703 DB_XREF=gi:11500587 DB_XREF=256691 TID=Ssc.24048.1 CNT=2 FEA=EST TIER=ConsEnd STK=0 UG=Ssc.24048 UG_TITLE=Transcribed locus REP_ORG=S. scrofa
Ssc.7001.1.A1_at	ANXA7	NM_001156	annexin A7	0.0270976	0.27279	7.39284	6.77875	1.84799	DOWN	0.212001	gb:CF175382 DB_XREF=gi:33287158 DB_XREF=799323 TID=Ssc.16422.2 CNT=1 FEA=EST TIER=ConsEnd STK=1 UG=Ssc.16422 UG_TITLE=Transcribed locus, highly similar to NP_004244.1 phospholipase A2-activating protein (Homo sapiens) REP_ORG=S. scrofa
Ssc.12027.2.A1_at	-	NM_015317	pumilio homolog 2	0.0271093	0.27279	7.52034	7.2028	1.37375	DOWN	0.563567	gb:AB087940.1 DB_XREF=gi:29420675 TID=Ssc.15857.1 CNT=1 FEA=mRNA TIER=ConsEnd STK=0 UG=Ssc.15857 UG_TITLE=Rearranged T-cell receptor delta-chain Vdelta1.4-Ddeltas-Jdelta1 DEF=Sus scrofa TCR-a mRNA for T cell receptor alpha chain, partial cds, clone:PPA171. REP_ORG=S. scrofa
Ssc.11945.1.A1_at	SGCD	NM_000337	sarcoglycan; delta	0.027132	0.27279	4.94911	5.59145	0.526061	UP	1.07792	gb:AY010066.2 DB_XREF=gi:15638985 TID=Ssc.15867.1 CNT=1 FEA=mRNA TIER=ConsEnd STK=0 LL=397235 UG_GENE=KPNA1 UG=Ssc.15867 UG_TITLE=Karyopherin alpha 1 DEF=Sus scrofa karyopherin alpha 1 (Kpna1) mRNA, partial cds. REP_ORG=S. scrofa
Ssc.5943.1.S1_at	BGN	NM_001711	biglycan	0.0271596	0.272826	5.87056	7.07981	0.298423	UP	0.381371	gb:BI399717 DB_XREF=gi:15178778 DB_XREF=MI-P-AY1-nru-e-03-0-UI.s1 CLONE=MI-P-AY1-nru-e-03-0-UI TID=Ssc.10056.1 CNT=1 FEA=EST TIER=ConsEnd STK=1 UG=Ssc.10056 UG_TITLE=Transcribed locus REP_ORG=S. scrofa
Ssc.24040.1.S1_at	-	NM_003620	protein phosphatase 1D magnesium-dependent; delta isoform	0.0272043	0.272826	7.10253	6.85305	1.28336	DOWN	0.147891	gb:BI404130 DB_XREF=gi:15183343 DB_XREF=MI-P-CP1-nws-g-01-0-UI.s1 CLONE=MI-P-CP1-nws-g-01-0-UI TID=Ssc.2543.1 CNT=14 FEA=EST TIER=ConsEnd STK=0 UG=Ssc.2543 UG_TITLE=Transcribed locus REP_ORG=S. scrofa
Ssc.915.1.S1_at	-	NM_024496	chromosome 14 open reading frame 4	0.0272263	0.272826	7.30921	7.01734	1.33892	DOWN	0.19192	gb:BI404687 DB_XREF=gi:15183900 DB_XREF=MI-P-NA-aeb-c-08-1-UM.s1.ab1 CLONE=MI-P-NA-aeb-c-08-1-UM.ab1 TID=Ssc.13335.1 CNT=1 FEA=EST TIER=ConsEnd STK=0 UG=Ssc.13335 UG_TITLE=Transcribed locus, highly similar to NP_060161.1 hypothetical protein FLJ20156 (Homo sapiens) REP_ORG=S. scrofa
Ssc.11604.1.A1_s_at	ORC3L	NM_012381	origin recognition complex; subunit 3-like	0.0272389	0.272826	6.63409	6.17237	1.5868	DOWN	1.00018	gb:BP144622 DB_XREF=gi:40394093 DB_XREF=BP144622 CLONE=OVR010007H07 TID=Ssc.17807.2 CNT=2 FEA=mRNA TIER=ConsEnd STK=0 UG=Ssc.17807 UG_TITLE=Transcribed locus, weakly similar to XP_134436.1 similar to RIKEN cDNA A430107P09 gene (Mus musculus) REP_ORG=S. scrofa
Ssc.5464.1.A1_at	-	NM_001873	carboxypeptidase E	0.0272913	0.273028	6.34944	7.30934	0.38293	UP	0.405144	gb:BQ600857 DB_XREF=gi:21547583 DB_XREF=MI-P-E7-ahs-h-05-1-UM.s1 CLONE=MI-P-E7-ahs-h-05-1-UM TID=Ssc.14222.1 CNT=1 FEA=EST TIER=ConsEnd STK=1 UG=Ssc.14222 UG_TITLE=Transcribed locus REP_ORG=S. scrofa
Ssc.20812.1.S1_at	-	NM_015150	raft-linking protein	0.0272977	0.273028	7.00359	7.52373	0.59444	UP	0.247327	gb:CF366119 DB_XREF=gi:34169395 DB_XREF=836806 TID=Ssc.4572.1 CNT=20 FEA=EST TIER=ConsEnd STK=1 UG=Ssc.4572 UG_TITLE=Transcribed locus REP_ORG=S. scrofa
Ssc.5998.1.S1_at	AARSD1	NM_025267	hypothetical protein MGC2744	0.0273453	0.273362	6.08695	6.44552	0.69868	UP	0.833837	gb:BI181185 DB_XREF=gi:14655594 DB_XREF=UNL-P-FN-ad-c-09-0-UNL.s1 CLONE=UNL-P-FN-ad-c-09-0-UNL TID=Ssc.11251.1 CNT=1 FEA=EST TIER=ConsEnd STK=1 UG=Ssc.11251 UG_TITLE=Transcribed locus REP_ORG=S. scrofa
Ssc.5145.1.S1_at	-	NM_005345	heat shock 70kDa protein 1A	0.0273761	0.273528	9.65716	9.31744	1.40455	DOWN	0.314155	gb:CO954414 DB_XREF=gi:51331477 DB_XREF=UMC-pnatal4-009-f01 TID=Ssc.29365.1 CNT=1 FEA=EST TIER=ConsEnd STK=1 UG=Ssc.29365 UG_TITLE=Transcribed locus REP_ORG=S. scrofa
Ssc.16475.1.S1_at	-	NM_003489	nuclear receptor interacting protein 1	0.0273922	0.273546	6.53111	6.36514	1.18053	DOWN	0.078042	gb:CO939448 DB_XREF=gi:51306207 DB_XREF=UMC-pd20fet-014-g06 TID=Ssc.31142.1 CNT=6 FEA=EST TIER=ConsEnd STK=4 UG=Ssc.31142 UG_TITLE=Transcribed locus REP_ORG=S. scrofa
Ssc.18422.1.S1_at	DNASE1L1	NM_006730	deoxyribonuclease I-like 1	0.027438	0.273664	6.48081	6.69191	0.809691	UP	0.109918	gb:CN159136 DB_XREF=gi:46173566 DB_XREF=948173 TID=Ssc.26732.1 CNT=8 FEA=EST TIER=ConsEnd STK=2 UG=Ssc.26732 UG_TITLE=Transcribed locus REP_ORG=S. scrofa
Ssc.11695.1.S1_at	C11orf17	NM_020642	chromosome 11 open reading frame 17	0.0275179	0.273819	5.67165	6.12554	0.63515	UP	0.402562	gb:AJ659086 DB_XREF=gi:49343167 DB_XREF=AJ659086 CLONE=C0005215_M11 TID=Ssc.15967.1 CNT=2 FEA=mRNA TIER=ConsEnd STK=0 LL=397294 UG_GENE=ZFX UG=Ssc.15967 UG_TITLE=Zinc finger protein ZFX REP_ORG=S. scrofa
Ssc.3948.2.A1_at	-			0.0275575	0.273911	5.45488	4.94235	1.66951	DOWN	1.18427	gb:BI186296 DB_XREF=gi:14660705 DB_XREF=UNL-P-FN-by-b-11-0-UNL.s2 CLONE=UNL-P-FN-by-b-11-0-UNL TID=Ssc.11552.1 CNT=2 FEA=EST TIER=ConsEnd STK=1 UG=Ssc.11552 UG_TITLE=Transcribed locus, weakly similar to NP_031370.2 transcription termination factor, RNA polymerase I (Homo sapiens) REP_ORG=S. scrofa
Ssc.12318.1.S1_at	BAIAP2L1	NM_018842	BAI1-associated protein 2-like 1	0.0275713	0.273911	6.66627	6.29912	1.4436	DOWN	0.28501	gb:Z81304.1 DB_XREF=gi:1638866 TID=Ssc.16197.1 CNT=1 FEA=mRNA TIER=ConsEnd STK=0 UG=Ssc.16197 UG_TITLE=Hn-RNA, clone c10155 DEF=S.scrofa hn-RNA, clone c10155. REP_ORG=S. scrofa
Ssc.20033.1.A1_at	-	NM_024595	chromosome 1 open reading frame 108	0.0276192	0.274104	6.99963	6.80866	1.21043	DOWN	0.280815	gb:CF363400 DB_XREF=gi:34163999 DB_XREF=831255 TID=Ssc.9619.1 CNT=2 FEA=EST TIER=ConsEnd STK=2 UG=Ssc.9619 UG_TITLE=Transcribed locus REP_ORG=S. scrofa
Ssc.20489.1.S1_s_at	MDK	NM_002391	midkine	0.0277469	0.274803	8.61057	9.04199	0.649583	UP	0.809388	gb:CK456263 DB_XREF=gi:40803477 DB_XREF=916925 TID=Ssc.8638.1 CNT=14 FEA=EST TIER=ConsEnd STK=1 UG=Ssc.8638 UG_TITLE=Transcribed locus REP_ORG=S. scrofa
Ssc.30886.1.S1_at	-			0.027807	0.274966	6.62511	7.07139	0.640002	UP	0.325078	gb:CN029551 DB_XREF=gi:48724087 DB_XREF=UMC-pblivp1-019-f11 TID=Ssc.28152.1 CNT=2 FEA=EST TIER=ConsEnd STK=2 UG=Ssc.28152 UG_TITLE=Transcribed locus REP_ORG=S. scrofa
Ssc.21607.1.A1_at	ERVWE1			0.0278413	0.274966	8.01225	8.65126	0.527811	UP	0.203102	gb:CO948427 DB_XREF=gi:51325373 DB_XREF=UMC-p8mm4-004-g06 TID=Ssc.13026.1 CNT=9 FEA=EST TIER=ConsEnd STK=1 UG=Ssc.13026 UG_TITLE=Transcribed locus REP_ORG=S. scrofa
Ssc.5133.1.S1_at	FXYD1	NM_005031	FXYD domain containing ion transport regulator 1	0.0278492	0.274966	5.96153	6.44217	0.618389	UP	1.03222	gb:CO952916 DB_XREF=gi:51329919 DB_XREF=UMC-pfeto1-011-d10 TID=Ssc.29249.1 CNT=1 FEA=EST TIER=ConsEnd STK=1 UG=Ssc.29249 UG_TITLE=Transcribed locus REP_ORG=S. scrofa
Ssc.6104.1.A1_at	-	NM_198151	hypothetical protein LOC253012	0.0278864	0.275191	5.45214	6.75162	0.272675	UP	0.81678	gb:BI184962 DB_XREF=gi:14659371 DB_XREF=UNL-P-FN-dc-b-11-0-UNL.s1 CLONE=UNL-P-FN-dc-b-11-0-UNL TID=Ssc.11817.1 CNT=1 FEA=EST TIER=ConsEnd STK=1 UG=Ssc.11817 UG_TITLE=Transcribed locus REP_ORG=S. scrofa
Ssc.5287.1.S1_at	-			0.0279323	0.275361	6.31088	5.7954	1.67444	DOWN	0.536349	gb:BQ598004 DB_XREF=gi:21544730 DB_XREF=MI-P-A2-afi-h-06-1-UM.s1 CLONE=MI-P-A2-afi-h-06-1-UM TID=Ssc.10799.1 CNT=1 FEA=EST TIER=ConsEnd STK=1 UG=Ssc.10799 UG_TITLE=Transcribed locus REP_ORG=S. scrofa
Ssc.4344.1.A1_at	-	NM_000142	fibroblast growth factor receptor 3	0.0279524	0.275419	7.66555	7.21073	1.57589	DOWN	0.237835	gb:CN069682 DB_XREF=gi:45845739 DB_XREF=858467 TID=Ssc.26464.1 CNT=1 FEA=EST TIER=ConsEnd STK=1 UG=Ssc.26464 UG_TITLE=Transcribed locus REP_ORG=S. scrofa
Ssc.4477.1.S1_at	SLC25A17	NM_006358	solute carrier family 25	0.0279861	0.275609	7.3171	7.79981	0.617109	UP	0.682726	gb:CN070234 DB_XREF=gi:45846291 DB_XREF=857412 TID=Ssc.26504.1 CNT=1 FEA=EST TIER=ConsEnd STK=1 UG=Ssc.26504 UG_TITLE=Transcribed locus REP_ORG=S. scrofa
Ssc.31169.1.S1_at	-			0.0280116	0.275621	6.39372	5.9486	1.56068	DOWN	0.232639	gb:CF789834 DB_XREF=gi:37794395 DB_XREF=867146 TID=Ssc.22279.1 CNT=2 FEA=EST TIER=ConsEnd STK=2 UG=Ssc.22279 UG_TITLE=Transcribed locus, highly similar to NP_058762.1 pleiotrophin (Rattus norvegicus) REP_ORG=S. scrofa
Ssc.17067.1.A1_s_at	DDX1	NM_004939	DEAD	0.0280205	0.275621	7.72604	7.48696	1.27008	DOWN	0.364759	gb:CK457315 DB_XREF=gi:40828596 DB_XREF=921601 TID=Ssc.18758.1 CNT=12 FEA=EST TIER=ConsEnd STK=3 UG=Ssc.18758 UG_TITLE=Transcribed locus, moderately similar to NP_075230.1 strain Fischer nuclear receptor (CAR) (Rattus norvegicus) REP_ORG=S. scrofa
Ssc.4730.1.A1_at	-	NM_024834	chromosome 10 open reading frame 119	0.0280303	0.275621	7.24471	6.94222	1.35322	DOWN	0.303331	gb:BF702826 DB_XREF=gi:11988234 DB_XREF=MI-P-H2-abh-b-02-1-UM.s1 CLONE=MI-P-H2-abh-b-02-1-UM TID=Ssc.21417.1 CNT=1 FEA=EST TIER=ConsEnd STK=1 UG=Ssc.21417 UG_TITLE=Transcribed locus REP_ORG=S. scrofa
Ssc.18619.1.A1_at	-	NM_021183	RAP2C; member of RAS oncogene family	0.0281152	0.276099	6.71569	6.86039	0.865285	UP	0.210637	gb:CN154617 DB_XREF=gi:46169047 DB_XREF=941842 TID=Ssc.25267.1 CNT=5 FEA=EST TIER=ConsEnd STK=2 UG=Ssc.25267 UG_TITLE=Transcribed locus REP_ORG=S. scrofa
Ssc.17237.1.A1_at	-			0.0282389	0.276542	5.28898	5.82863	0.582955	UP	0.275791	gb:CN159868 DB_XREF=gi:46174298 DB_XREF=948981 TID=Ssc.22022.1 CNT=7 FEA=EST TIER=ConsEnd STK=3 UG=Ssc.22022 UG_TITLE=Transcribed locus REP_ORG=S. scrofa
Ssc.8276.1.A1_at	-	NM_170750	proteasome	0.0282536	0.276542	6.64321	6.93765	0.744947	UP	0.0666022	gb:BI186324 DB_XREF=gi:14660733 DB_XREF=UNL-P-FN-cl-c-08-0-UNL.s2 CLONE=UNL-P-FN-cl-c-08-0-UNL TID=Ssc.11950.1 CNT=2 FEA=EST TIER=ConsEnd STK=0 UG=Ssc.11950 UG_TITLE=Transcribed locus, weakly similar to NP_000038.1 arylsulfatase E (chondrodysplasia punctata 1) (Homo sapiens) REP_ORG=S. scrofa
Ssc.10906.1.A1_at	-			0.028346	0.276815	6.20364	5.93922	1.30267	DOWN	0.23672	gb:AY293733.1 DB_XREF=gi:33641699 TID=Ssc.4093.1 CNT=168 FEA=FLmRNA TIER=FL+Stack STK=133 LL=396991 UG_GENE=IFNG UG=Ssc.4093 DEF=Sus scrofa interferon gamma mRNA, complete cds. PROD=interferon gamma FL=gb:AF493993.1 gb:AY188090.1 gb:AY293733.1 gb:NM_213948.1 REP_ORG=S. scrofa
Ssc.13156.1.A1_at	-	NM_020130	chromosome 8 open reading frame 4	0.0283621	0.276815	6.55882	5.55404	2.7313	DOWN	0.193976	gb:CK449959 DB_XREF=gi:40797173 DB_XREF=893566 TID=Ssc.3085.1 CNT=26 FEA=EST TIER=Stack STK=11 UG=Ssc.3085 UG_TITLE=Transcribed locus, highly similar to NP_003271.1 troponin C, slow (Homo sapiens) REP_ORG=S. scrofa
Ssc.3126.1.A1_at	HSBP1	NM_001537	heat shock factor binding protein 1	0.0283679	0.276815	8.92985	9.33657	0.665831	UP	0.457743	gb:CN160693 DB_XREF=gi:46175123 DB_XREF=949893 TID=Ssc.22107.2 CNT=4 FEA=EST TIER=ConsEnd STK=1 UG=Ssc.22107 UG_TITLE=Transcribed locus, highly similar to NP_446426.1 eukaryotic translation initiation factor 4E (Rattus norvegicus) REP_ORG=S. scrofa
Ssc.9134.1.A1_at	-	NM_001002243	aftiphilin protein	0.0284045	0.277028	7.91831	7.60312	1.37053	DOWN	0.318678	gb:BI404825 DB_XREF=gi:15184038 DB_XREF=MI-P-H5-aee-h-07-1-UM.s1.ab1 CLONE=MI-P-H5-aee-h-07-1-UM.ab1 TID=Ssc.13309.1 CNT=1 FEA=EST TIER=ConsEnd STK=0 UG=Ssc.13309 UG_TITLE=Transcribed locus REP_ORG=S. scrofa
Ssc.22581.1.S1_at	ZNF699	XM_371132	FLJ38144 protein	0.0284414	0.277071	5.33409	4.63808	2.00573	DOWN	1.29847	gb:CO989892 DB_XREF=gi:51349166 DB_XREF=UMC-pd3end3-022-g12 TID=Ssc.30289.1 CNT=3 FEA=EST TIER=ConsEnd STK=1 UG=Ssc.30289 UG_TITLE=Transcribed locus REP_ORG=S. scrofa
Ssc.1941.1.A1_at	RGL2	NM_004761	ral guanine nucleotide dissociation stimulator-like 2	0.0284533	0.277071	6.24071	6.7797	0.583335	UP	0.678864	gb:CF795056 DB_XREF=gi:37799629 DB_XREF=891147 TID=Ssc.5433.1 CNT=3 FEA=EST TIER=ConsEnd STK=2 UG=Ssc.5433 UG_TITLE=Transcribed locus REP_ORG=S. scrofa
Ssc.4876.1.A1_at	MBP	NM_002385	myelin basic protein	0.0285455	0.277421	4.61696	6.64457	0.13165	UP	0.0918374	gb:CO987302 DB_XREF=gi:51346576 DB_XREF=UMC-pd10en3-014-e09 TID=Ssc.30156.1 CNT=1 FEA=EST TIER=ConsEnd STK=1 UG=Ssc.30156 UG_TITLE=Transcribed locus REP_ORG=S. scrofa
Ssc.2697.1.S1_at	-			0.0285612	0.277434	6.59517	7.17169	0.561847	UP	0.377766	gb:BQ602486 DB_XREF=gi:21549212 DB_XREF=MI-P-NA-aem-d-12-1-UM.s1 CLONE=MI-P-NA-aem-d-12-1-UM TID=Ssc.3649.1 CNT=3 FEA=EST TIER=ConsEnd STK=0 UG=Ssc.3649 UG_TITLE=Transcribed locus REP_ORG=S. scrofa
Ssc.1589.1.A1_at	JTB	NM_006694	jumping translocation breakpoint	0.0286148	0.277533	7.14538	7.4918	0.707217	UP	1.36342	gb:CN164219 DB_XREF=gi:46178649 DB_XREF=994346 TID=Ssc.13948.1 CNT=17 FEA=EST TIER=ConsEnd STK=5 UG=Ssc.13948 UG_TITLE=Transcribed locus, weakly similar to NP_003934.1 genethonin 1 (Homo sapiens) REP_ORG=S. scrofa
Ssc.11739.1.A1_at	SPPL2A	NM_032802	signal peptide peptidase-like 2A	0.0286576	0.277668	7.21059	6.81059	1.49183	DOWN	0.841203	gb:D49569.1 DB_XREF=gi:1041140 TID=Ssc.29007.1 CNT=2 FEA=mRNA TIER=ConsEnd STK=0 UG=Ssc.29007 UG_TITLE=Rearranged T-cell receptor delta-chainVdelta1.6-Ddeltas-Jdela1 DEF=Pig mRNA for rearranged T-cell receptor delta-chainVdelta1.6-Ddeltas-Jdela1, partial cds. REP_ORG=S. scrofa
Ssc.12731.2.S1_at	-			0.0287493	0.278276	6.72662	6.45432	1.31298	DOWN	0.292582	gb:CN159007 DB_XREF=gi:46173437 DB_XREF=948029 TID=Ssc.8890.1 CNT=68 FEA=EST TIER=Stack STK=22 UG=Ssc.8890 UG_TITLE=Transcribed locus, highly similar to NP_002625.1 prohibitin (Homo sapiens) REP_ORG=S. scrofa
Ssc.938.1.S1_at	-	NM_020648	twisted gastrulation homolog 1	0.0287686	0.278323	7.45836	7.16061	1.34683	DOWN	0.995867	gb:BI404370 DB_XREF=gi:15183583 DB_XREF=MI-P-CP1-nwy-g-10-0-UI.s1 CLONE=MI-P-CP1-nwy-g-10-0-UI TID=Ssc.12967.1 CNT=1 FEA=EST TIER=ConsEnd STK=0 UG=Ssc.12967 UG_TITLE=Transcribed locus REP_ORG=S. scrofa
Ssc.1500.1.S1_a_at	RPL28	NM_000991	ribosomal protein L28	0.0287997	0.278349	10.3734	10.5296	0.855407	UP	0.144468	gb:CF180367 DB_XREF=gi:33292143 DB_XREF=815462 TID=Ssc.15609.1 CNT=29 FEA=EST TIER=Stack STK=6 UG=Ssc.15609 UG_TITLE=Transcribed locus, highly similar to NP_444274.1 egl nine homolog 2 (C. elegans) (Homo sapiens) REP_ORG=S. scrofa
Ssc.30919.1.A1_at	-			0.0288299	0.278349	6.40755	6.06244	1.41214	DOWN	1.05259	gb:BQ603750 DB_XREF=gi:21550476 DB_XREF=MI-P-CP0-nvm-e-12-0-UI.s2 CLONE=MI-P-CP0-nvm-e-12-0-UI TID=Ssc.12189.1 CNT=2 FEA=EST TIER=ConsEnd STK=2 UG=Ssc.12189 UG_TITLE=Transcribed locus, highly similar to NP_005438.1 peptidylglycine alpha-amidating monooxygenase COOH-terminal interactor (Homo sapiens) REP_ORG=S. scrofa
Ssc.23540.3.S1_at	-			0.0291295	0.279422	6.07566	6.33775	0.769445	UP	0.315715	gb:CO953462 DB_XREF=gi:51330496 DB_XREF=UMC-pfeto1-019-g07 TID=Ssc.23050.1 CNT=2 FEA=EST TIER=ConsEnd STK=1 UG=Ssc.23050 UG_TITLE=Transcribed locus REP_ORG=S. scrofa
Ssc.24121.1.A1_at	ANKRD12	NM_015208	ankyrin repeat domain 12	0.0291802	0.279594	6.30713	5.93824	1.44613	DOWN	0.268048	gb:AU059182 DB_XREF=gi:4717631 DB_XREF=AU059182 CLONE=PT16B7 TID=Ssc.1114.1 CNT=12 FEA=EST TIER=ConsEnd STK=0 UG=Ssc.1114 UG_TITLE=Transcribed locus REP_ORG=S. scrofa
Ssc.8247.1.A1_at	-			0.029191	0.279594	6.69028	6.35711	1.39539	DOWN	1.16491	gb:BX672670 DB_XREF=gi:37985519 DB_XREF=BX672670 CLONE=scac0027i.o.03 TID=Ssc.22746.1 CNT=2 FEA=EST TIER=ConsEnd STK=0 UG=Ssc.22746 UG_TITLE=Transcribed locus REP_ORG=S. scrofa
Ssc.8378.1.A1_at	-	NM_181836	transmembrane emp24 protein transport domain containing 7	0.0293422	0.280622	7.9181	7.66493	1.28811	DOWN	0.811129	gb:BF702565 DB_XREF=gi:11987973 DB_XREF=MI-P-E3-aak-g-11-1-UM.s1 CLONE=MI-P-E3-aak-g-11-1-UM TID=Ssc.7121.1 CNT=1 FEA=EST TIER=ConsEnd STK=0 UG=Ssc.7121 UG_TITLE=Transcribed locus, weakly similar to NP_000292.1 plasminogen (Homo sapiens) REP_ORG=S. scrofa
Ssc.25178.1.S1_a_at	SEC24D	NM_014822	SEC24 related gene family; member D	0.0294415	0.281292	6.40655	6.88739	0.618263	UP	0.256394	gb:BX917726 DB_XREF=gi:41134539 DB_XREF=BX917726 CLONE=scan0038d.c.15 TID=Ssc.26260.1 CNT=6 FEA=EST TIER=ConsEnd STK=0 UG=Ssc.26260 UG_TITLE=Transcribed locus, highly similar to NP_005102.2 crystallin, zeta (quinone reductase)-like 1 (Homo sapiens) REP_ORG=S. scrofa
Ssc.6629.1.S1_at	HERC1	NM_003922	hect	0.0294654	0.281316	6.47042	6.94524	0.622	UP	0.116628	gb:BF710474 DB_XREF=gi:12009951 DB_XREF=MI-P-AY1-nqz-e-04-0-UI.s1 CLONE=MI-P-AY1-nqz-e-04-0-UI TID=Ssc.9411.1 CNT=1 FEA=EST TIER=ConsEnd STK=1 UG=Ssc.9411 UG_TITLE=Transcribed locus REP_ORG=S. scrofa
Ssc.1023.1.S1_at	-	NM_024939	hypothetical protein FLJ21918	0.0294734	0.281316	5.81861	5.51242	1.35824	DOWN	0.180566	gb:NM_213742.1 DB_XREF=gi:50979292 GEN=CRSP TID=Ssc.3741.1 CNT=11 FEA=FLmRNA TIER=FL+Stack STK=7 LL=396563 UG=Ssc.3741 DEF=Sus scrofa calcitonin receptor-stimulating peptide (CRSP), mRNA. PROD=calcitonin receptor-stimulating peptide FL=gb:AB094586.1 gb:NM_213742.1 REP_ORG=S. scrofa
Ssc.13527.1.A1_at	GALNT3	NM_004482	UDP-N-acetyl-alpha-D-galactosamine:polypeptide N-acetylgala	0.0295117	0.281542	7.30314	6.95651	1.4143	DOWN	0.215753	gb:CN153945 DB_XREF=gi:46168375 DB_XREF=941113 TID=Ssc.3621.1 CNT=18 FEA=EST TIER=Stack STK=9 UG=Ssc.3621 UG_TITLE=Transcribed locus REP_ORG=S. scrofa
Ssc.7611.1.A1_at	-			0.0295523	0.281649	5.76175	4.46271	3.6658	DOWN	0.722717	gb:CF175553 DB_XREF=gi:33287329 DB_XREF=799514 TID=Ssc.21693.2 CNT=1 FEA=EST TIER=ConsEnd STK=1 UG=Ssc.21693 UG_TITLE=Transcribed locus, highly similar to NP_443137.1 formin-like 2 (Homo sapiens) REP_ORG=S. scrofa
Ssc.1870.1.S1_at	-	NM_020156	core 1 synthase; glycoprotein-N-acetylgalactosamine 3-beta-	0.0295698	0.281677	6.6228	6.1165	1.65914	DOWN	0.150212	gb:CO989695 DB_XREF=gi:51348969 DB_XREF=UMC-pd3end3-020-c02 TID=Ssc.31076.1 CNT=5 FEA=EST TIER=ConsEnd STK=2 UG=Ssc.31076 UG_TITLE=Transcribed locus REP_ORG=S. scrofa
Ssc.13262.1.S1_at	EIF4EBP1	NM_004095	eukaryotic translation initiation factor 4E binding protei	0.0295961	0.281774	7.08721	7.47328	0.679723	UP	0.726465	gb:CF367777 DB_XREF=gi:34172647 DB_XREF=852351 TID=Ssc.16937.1 CNT=13 FEA=EST TIER=Stack STK=11 UG=Ssc.16937 UG_TITLE=Transcribed locus REP_ORG=S. scrofa
Ssc.27393.1.S1_at	FMR1	NM_002024	fragile X mental retardation 1	0.0296094	0.281774	9.64278	9.43158	1.23516	DOWN	0.423507	gb:BI403968 DB_XREF=gi:15183094 DB_XREF=MI-P-CP1-nwr-h-02-0-UI.s1 CLONE=MI-P-CP1-nwr-h-02-0-UI TID=Ssc.12865.1 CNT=2 FEA=EST TIER=ConsEnd STK=0 UG=Ssc.12865 UG_TITLE=Transcribed locus, highly similar to NP_071728.1 TIA1 cytotoxic granule-associated RNA binding protein-like 1 (Homo sapiens) REP_ORG=S. scrofa
Ssc.18586.1.A1_at	MAD2L2	NM_006341	MAD2 mitotic arrest deficient-like 2	0.0296256	0.28179	5.77127	6.1785	0.665491	UP	0.468088	gb:CN159463 DB_XREF=gi:46173893 DB_XREF=948542 TID=Ssc.26748.1 CNT=6 FEA=EST TIER=ConsEnd STK=2 UG=Ssc.26748 UG_TITLE=Transcribed locus REP_ORG=S. scrofa
Ssc.15823.1.S1_at	-	NM_002291	laminin; beta 1	0.0296448	0.281833	6.93691	6.42877	1.66219	DOWN	0.308833	gb:BF711030 DB_XREF=gi:12010507 DB_XREF=MI-P-AY1-nqy-a-09-0-UI.s1 CLONE=MI-P-AY1-nqy-a-09-0-UI TID=Ssc.10025.1 CNT=17 FEA=EST TIER=ConsEnd STK=5 UG=Ssc.10025 UG_TITLE=Transcribed locus, moderately similar to NP_005186.2 CCAATenhancer binding protein (CEBP), delta (Homo sapiens) REP_ORG=S. scrofa
Ssc.22527.1.A1_at	-	NM_006195	pre-B-cell leukemia transcription factor 3	0.0296806	0.281845	6.414	6.81569	0.66919	UP	0.554855	gb:CK452217 DB_XREF=gi:40799431 DB_XREF=907820 TID=Ssc.3715.1 CNT=3 FEA=EST TIER=ConsEnd STK=1 UG=Ssc.3715 UG_TITLE=Transcribed locus, highly similar to NP_003973.2 solute carrier family 7 (cationic amino acid transporter, y+ system), member 7 (Homo sapiens) REP_ORG=S. scrofa
Ssc.22357.1.A1_at	-	NM_003400	exportin 1	0.0296872	0.281845	8.42635	8.05713	1.44661	DOWN	0.368186	gb:BX676350 DB_XREF=gi:38010485 DB_XREF=BX676350 CLONE=scac0029i.g.01 TID=Ssc.20891.1 CNT=3 FEA=EST TIER=ConsEnd STK=1 UG=Ssc.20891 UG_TITLE=Transcribed locus REP_ORG=S. scrofa
Ssc.10920.1.S1_a_at	-	NM_145728	desmuslin	0.0297048	0.281845	6.14551	5.50055	1.9059	DOWN	0.351379	gb:NM_213983.1 DB_XREF=gi:47522791 GEN=TBP10 TID=Ssc.5451.1 CNT=66 FEA=FLmRNA TIER=FL+Stack STK=16 LL=397043 UG=Ssc.5451 DEF=Sus scrofa Tat-binding protein 10 (TBP10), mRNA. PROD=Tat-binding protein 10 FL=gb:NM_213983.1 REP_ORG=S. scrofa
Ssc.19553.1.A1_at	TACC2	NM_206862	transforming; acidic coiled-coil containing protein 2	0.0297601	0.282091	7.92028	7.58696	1.39558	DOWN	0.143117	gb:CK466328 DB_XREF=gi:40837605 DB_XREF=937525 TID=Ssc.6461.1 CNT=3 FEA=EST TIER=ConsEnd STK=2 UG=Ssc.6461 UG_TITLE=Transcribed locus REP_ORG=S. scrofa
Ssc.1156.2.A1_at	-	NM_001008397	similar to RIKEN cDNA 2310016C16	0.0298284	0.28246	8.0537	8.40876	0.701136	UP	0.183792	gb:BX669975 DB_XREF=gi:37980044 DB_XREF=BX669975 CLONE=scac0029i.a.11 TID=Ssc.16092.1 CNT=5 FEA=mRNA TIER=ConsEnd STK=0 LL=396682 UG_GENE=TTN UG=Ssc.16092 UG_TITLE=Titin REP_ORG=S. scrofa
Ssc.4072.1.A1_at	UBXD1	NM_025241	UBX domain containing 1	0.0298619	0.282638	6.96837	7.15504	0.829713	UP	0.280908	gb:CN166276 DB_XREF=gi:46180706 DB_XREF=997536 TID=Ssc.27067.1 CNT=1 FEA=EST TIER=ConsEnd STK=1 UG=Ssc.27067 UG_TITLE=Transcribed locus, highly similar to NP_054907.1 HSPC182 protein (Homo sapiens) REP_ORG=S. scrofa
Ssc.5964.1.S1_at	RHEB	NM_005614	Ras homolog enriched in brain	0.029923	0.283069	8.01809	8.30922	0.747419	UP	0.115654	gb:BI400820 DB_XREF=gi:15179881 DB_XREF=MI-P-AY1-nqi-c-02-0-UI.s1 CLONE=MI-P-AY1-nqi-c-02-0-UI TID=Ssc.10367.1 CNT=1 FEA=EST TIER=ConsEnd STK=1 UG=Ssc.10367 UG_TITLE=Transcribed locus REP_ORG=S. scrofa
Ssc.14.1.S1_at	DLAT	NM_001931	dihydrolipoamide S-acetyltransferase	0.0300015	0.283538	6.22452	5.76747	1.57941	DOWN	0.255734	gb:CN153347 DB_XREF=gi:46167777 DB_XREF=940455 TID=Ssc.16443.1 CNT=48 FEA=EST TIER=Stack STK=7 UG=Ssc.16443 UG_TITLE=Transcribed locus, moderately similar to NP_004043.2 BCL2adenovirus E1B 19kDa interacting protein 3 (Homo sapiens) REP_ORG=S. scrofa
Ssc.1986.1.S1_at	PTGS1	NM_080591	prostaglandin-endoperoxide synthase 1	0.0300437	0.283538	6.96893	6.25262	2.04686	DOWN	0.302464	gb:BI184478 DB_XREF=gi:14658887 DB_XREF=UNL-P-FN-co-a-10-0-UNL.s1 CLONE=UNL-P-FN-co-a-10-0-UNL TID=Ssc.11772.1 CNT=2 FEA=EST TIER=ConsEnd STK=2 UG=Ssc.11772 UG_TITLE=Transcribed locus REP_ORG=S. scrofa
Ssc.4483.1.A1_at	-			0.0301457	0.284065	5.78377	4.84219	2.56404	DOWN	0.113218	gb:CO939087 DB_XREF=gi:51305846 DB_XREF=UMC-pd20fet-010-b08 TID=Ssc.29898.1 CNT=1 FEA=EST TIER=ConsEnd STK=1 UG=Ssc.29898 UG_TITLE=Transcribed locus REP_ORG=S. scrofa
Ssc.21338.1.S1_at	ABCB7	NM_004299	ATP-binding cassette; sub-family B	0.0301731	0.284184	6.4853	6.15826	1.38686	DOWN	0.510046	gb:CN160681 DB_XREF=gi:46175111 DB_XREF=949880 TID=Ssc.27563.1 CNT=7 FEA=EST TIER=ConsEnd STK=1 UG=Ssc.27563 UG_TITLE=Transcribed locus, moderately similar to NP_000923.1 phospholipase C, beta 3 (phosphatidylinositol-specific) (Homo sapiens) REP_ORG=S. scrofa
Ssc.6623.1.S1_at	NIPSNAP3A	NM_015469	nipsnap homolog 3A	0.0302142	0.284239	6.64873	5.98658	1.93896	DOWN	0.306161	gb:BF710293 DB_XREF=gi:12009770 DB_XREF=MI-P-AY1-nqd-f-08-0-UI.s1 CLONE=MI-P-AY1-nqd-f-08-0-UI TID=Ssc.9338.1 CNT=1 FEA=EST TIER=ConsEnd STK=1 UG=Ssc.9338 UG_TITLE=Transcribed locus REP_ORG=S. scrofa
Ssc.19225.1.S1_at	-	NM_001949	E2F transcription factor 3	0.0302272	0.284239	5.34267	4.84763	1.64057	DOWN	0.544946	gb:BI183007 DB_XREF=gi:14657416 DB_XREF=UNL-P-FN-bt-h-01-0-UNL.s1 CLONE=UNL-P-FN-bt-h-01-0-UNL TID=Ssc.12113.1 CNT=4 FEA=EST TIER=ConsEnd STK=2 UG=Ssc.12113 UG_TITLE=Transcribed locus, highly similar to NP_002374.1 MYC-associated zinc finger protein (purine-binding transcription factor) (Homo sapiens) REP_ORG=S. scrofa
Ssc.7271.1.A1_at	-			0.0302761	0.284317	7.75014	7.31824	1.54018	DOWN	0.36596	gb:CF360423 DB_XREF=gi:34158115 DB_XREF=821753 TID=Ssc.18657.1 CNT=1 FEA=EST TIER=ConsEnd STK=1 UG=Ssc.18657 UG_TITLE=Transcribed locus REP_ORG=S. scrofa
Ssc.18668.1.S1_at	POLR1D	NM_152705	hypothetical protein MGC9850	0.0302992	0.284395	6.59483	7.06606	0.624229	UP	0.140689	gb:BX676555 DB_XREF=gi:38010691 DB_XREF=BX676555 CLONE=scac0030i.g.08 TID=Ssc.21077.1 CNT=5 FEA=EST TIER=ConsEnd STK=2 UG=Ssc.21077 UG_TITLE=Transcribed locus REP_ORG=S. scrofa
Ssc.16802.1.S1_at	ATP5J2	NM_001003713	ATP synthase; H+ transporting; mitochondrial F0 complex	0.030378	0.284474	9.42096	9.64743	0.797348	UP	0.870426	gb:CN167171 DB_XREF=gi:46181601 DB_XREF=999284 TID=Ssc.17761.1 CNT=12 FEA=EST TIER=ConsEnd STK=3 UG=Ssc.17761 UG_TITLE=Transcribed locus, moderately similar to NP_005329.3 huntingtin interacting protein 1 (Homo sapiens) REP_ORG=S. scrofa
Ssc.13207.1.A1_at	COPA	NM_004371	coatomer protein complex; subunit alpha	0.0303817	0.284474	7.59247	7.94018	0.706303	UP	0.696813	gb:CK452108 DB_XREF=gi:40799322 DB_XREF=907702 TID=Ssc.19917.1 CNT=22 FEA=EST TIER=Stack STK=11 UG=Ssc.19917 UG_TITLE=Transcribed locus, highly similar to NP_115607.1 hypothetical protein FLJ22875 (Homo sapiens) REP_ORG=S. scrofa
Ssc.11087.1.S1_at	FAU	NM_001997	Finkel-Biskis-Reilly murine sarcoma virus	0.0304862	0.28455	10.2112	10.3449	0.874899	UP	0.892705	gb:U55039.1 DB_XREF=gi:1517941 TID=Ssc.16106.1 CNT=5 FEA=FLmRNA TIER=FL STK=1 UG=Ssc.16106 DEF=Sus scrofa aminopeptidase P mRNA, complete cds. PROD=aminopeptidase P FL=gb:U55039.1 REP_ORG=S. scrofa
Ssc.12964.1.S1_at	XRCC6BP1	NM_033276	Ku70-binding protein 3	0.030491	0.28455	5.18639	5.82916	0.525838	UP	0.160769	gb:CN153444 DB_XREF=gi:46167874 DB_XREF=940558 TID=Ssc.14254.1 CNT=23 FEA=EST TIER=Stack STK=14 UG=Ssc.14254 UG_TITLE=Transcribed locus, highly similar to NP_005636.1 Homo sapiens TAF13 gene REP_ORG=S. scrofa
Ssc.22089.1.A1_at	-			0.0305245	0.28455	5.02879	5.61815	0.554683	UP	0.124957	gb:CK452657 DB_XREF=gi:40799871 DB_XREF=908304 TID=Ssc.23809.1 CNT=5 FEA=EST TIER=ConsEnd STK=1 UG=Ssc.23809 UG_TITLE=Transcribed locus REP_ORG=S. scrofa
Ssc.3638.1.S1_at	-	NM_152758	YTH domain family; member 3	0.0306278	0.28455	8.10273	7.84059	1.29972	DOWN	0.21292	gb:CN156920 DB_XREF=gi:46171350 DB_XREF=944358 TID=Ssc.26684.1 CNT=2 FEA=EST TIER=ConsEnd STK=1 UG=Ssc.26684 UG_TITLE=Transcribed locus REP_ORG=S. scrofa
Ssc.1091.3.A1_at	COL1A1	NM_000088	collagen; type I; alpha 1	0.030664	0.28455	4.62521	5.3411	0.488755	UP	0.115469	gb:NM_001001862.1 DB_XREF=gi:49274640 GEN=TNNC2 TID=Ssc.1283.1 CNT=62 FEA=FLmRNA TIER=FL+Stack STK=29 LL=414905 UG=Ssc.1283 DEF=Sus scrofa troponin C2 (TNNC2), mRNA. PROD=troponin C2 FL=gb:AY575058.1 gb:NM_001001862.1 REP_ORG=S. scrofa
Ssc.5955.1.A1_at	-			0.0306651	0.28455	7.13122	6.76186	1.44681	DOWN	0.528291	gb:BI400285 DB_XREF=gi:15179346 DB_XREF=MI-P-AY1-nqo-f-11-0-UI.s1 CLONE=MI-P-AY1-nqo-f-11-0-UI TID=Ssc.10229.1 CNT=1 FEA=EST TIER=ConsEnd STK=1 UG=Ssc.10229 UG_TITLE=Transcribed locus, moderately similar to NP_005998.1 zinc finger, A20 domain containing 2 (Homo sapiens) REP_ORG=S. scrofa
Ssc.30817.1.A1_at	-	NM_001005845	a disintegrin and metalloproteinase domain 9	0.0306787	0.28455	6.72673	7.08017	0.702267	UP	0.239409	gb:CO946702 DB_XREF=gi:51313461 DB_XREF=UMC-p6mm3-009-f08 TID=Ssc.30963.1 CNT=2 FEA=EST TIER=ConsEnd STK=2 UG=Ssc.30963 UG_TITLE=Transcribed locus REP_ORG=S. scrofa
Ssc.7134.1.S1_at	ABCE1	NM_002940	ATP-binding cassette; sub-family E	0.0306795	0.28455	6.78305	6.60799	1.19132	DOWN	0.54254	gb:CF180385 DB_XREF=gi:33292161 DB_XREF=815481 TID=Ssc.18016.1 CNT=1 FEA=EST TIER=ConsEnd STK=1 UG=Ssc.18016 UG_TITLE=Transcribed locus REP_ORG=S. scrofa
Ssc.24331.1.S1_at	RNFT1	NM_016125	PTD016 protein	0.0306859	0.28455	8.70425	8.93195	0.796364	UP	0.82822	gb:BF441438 DB_XREF=gi:11501602 DB_XREF=257815 TID=Ssc.16828.1 CNT=11 FEA=EST TIER=ConsEnd STK=0 UG=Ssc.16828 UG_TITLE=Transcribed locus, highly similar to NP_004851.1 fragile X mental retardation, autosomal homolog 2 (Homo sapiens) REP_ORG=S. scrofa
Ssc.11055.1.A1_at	ZW10	NM_004724	ZW10 homolog; centromerekinetochore protein	0.0307434	0.284757	6.87171	7.3281	0.633569	UP	0.285418	gb:AY686760.1 DB_XREF=gi:51101230 TID=Ssc.16335.1 CNT=23 FEA=FLmRNA TIER=FL STK=4 LL=397537 UG_GENE=LPL UG=Ssc.16335 DEF=Sus scrofa breed Mei Shan lipoprotein lipase mRNA, complete cds. PROD=lipoprotein lipase FL=gb:AY686761.1 gb:AY686760.1 gb:AY559454.1 gb:AY559453.1 REP_ORG=S. scrofa
Ssc.2016.1.A1_at	-	NM_013374	programmed cell death 6 interacting protein	0.0307599	0.284757	6.50532	6.19624	1.36217	DOWN	0.635988	gb:CF792401 DB_XREF=gi:37796962 DB_XREF=885330 TID=Ssc.22406.1 CNT=2 FEA=EST TIER=ConsEnd STK=2 UG=Ssc.22406 UG_TITLE=Transcribed locus REP_ORG=S. scrofa
Ssc.6693.1.A1_at	RPS7	NM_001011	ribosomal protein S7	0.0308367	0.284992	10.2628	10.3591	0.908155	UP	0.29655	gb:BI404473 DB_XREF=gi:15183686 DB_XREF=MI-P-CP1-nwx-a-01-0-UI.s1 CLONE=MI-P-CP1-nwx-a-01-0-UI TID=Ssc.12985.1 CNT=1 FEA=EST TIER=ConsEnd STK=1 UG=Ssc.12985 UG_TITLE=Transcribed locus REP_ORG=S. scrofa
Ssc.8428.1.S1_at	C1orf151	XM_496352	similar to protein of fungal metazoan origin li	0.030894	0.284992	9.06358	9.20882	0.864814	UP	0.866578	gb:BF704226 DB_XREF=gi:11989634 DB_XREF=MI-P-O3-aay-c-04-1-UM.s1 CLONE=MI-P-O3-aay-c-04-1-UM TID=Ssc.8707.1 CNT=1 FEA=EST TIER=ConsEnd STK=0 UG=Ssc.8707 UG_TITLE=Transcribed locus REP_ORG=S. scrofa
Ssc.8819.1.A1_at	HPS3	NM_032383	Hermansky-Pudlak syndrome 3	0.0308979	0.284992	6.84654	6.58864	1.29421	DOWN	0.554476	gb:BQ601491 DB_XREF=gi:21548217 DB_XREF=MI-P-H3-afk-f-09-1-UM.s1 CLONE=MI-P-H3-afk-f-09-1-UM TID=Ssc.8452.1 CNT=1 FEA=EST TIER=ConsEnd STK=0 UG=Ssc.8452 UG_TITLE=Transcribed locus REP_ORG=S. scrofa
Ssc.30863.1.S1_at	CCDC109B	NM_017918	hypothetical protein FLJ20647	0.0309232	0.284992	6.11807	6.59226	0.622392	UP	0.32953	gb:CO951158 DB_XREF=gi:51328153 DB_XREF=UMC-pd12fol-002-e04 TID=Ssc.29171.1 CNT=2 FEA=EST TIER=ConsEnd STK=2 UG=Ssc.29171 UG_TITLE=Transcribed locus REP_ORG=S. scrofa
Ssc.17323.1.S1_at	CSTB	NM_000100	cystatin B	0.0309973	0.285098	9.41532	9.73985	0.722866	UP	0.288112	gb:CN160532 DB_XREF=gi:46174962 DB_XREF=949721 TID=Ssc.4363.1 CNT=7 FEA=EST TIER=ConsEnd STK=3 UG=Ssc.4363 UG_TITLE=Transcribed locus, highly similar to NP_006238.1 protein phosphatase 5, catalytic subunit (Homo sapiens) REP_ORG=S. scrofa
Ssc.21735.1.S1_s_at	NPHP1	NM_000272	nephronophthisis 1	0.03109	0.285541	5.25033	5.76164	0.599709	UP	0.495701	gb:CO992886 DB_XREF=gi:51352160 DB_XREF=UMC-pd6end2-008-f01 TID=Ssc.23902.1 CNT=5 FEA=EST TIER=ConsEnd STK=1 UG=Ssc.23902 UG_TITLE=Transcribed locus REP_ORG=S. scrofa
Ssc.16210.2.A1_at	-	NM_031991	polypyrimidine tract binding protein 1	0.0311576	0.286025	8.12704	7.89865	1.25658	DOWN	1.03844	gb:CF795993 DB_XREF=gi:37800566 DB_XREF=892203 TID=Ssc.897.1 CNT=12 FEA=EST TIER=ConsEnd STK=4 UG=Ssc.897 UG_TITLE=Transcribed locus, highly similar to NP_006298.1 sushi-repeat-containing protein, X-linked (Homo sapiens) REP_ORG=S. scrofa
Ssc.26332.1.S1_at	DIO3	NM_001362	deiodinase; iodothyronine; type III	0.0312306	0.286371	2.72126	4.1992	0.228106	UP	0.249401	gb:BQ599420 DB_XREF=gi:21546146 DB_XREF=MI-P-E6-ahj-a-03-1-UM.s1 CLONE=MI-P-E6-ahj-a-03-1-UM TID=Ssc.1229.1 CNT=5 FEA=EST TIER=ConsEnd STK=0 UG=Ssc.1229 UG_TITLE=Transcribed locus, moderately similar to NP_116290.1 hypothetical protein MGC14288 (Homo sapiens) REP_ORG=S. scrofa
Ssc.12900.1.A1_at	-			0.0313788	0.286766	5.88634	6.70397	0.441477	UP	0.949561	gb:CO991426 DB_XREF=gi:51350700 DB_XREF=UMC-pd3ov3-016-g09 TID=Ssc.6865.1 CNT=46 FEA=EST TIER=Stack STK=15 UG=Ssc.6865 UG_TITLE=Transcribed locus, highly similar to NP_722550.1 reticulon 4 (Homo sapiens) REP_ORG=S. scrofa
Ssc.13303.1.A1_at	-	NM_152437	zinc finger protein 664	0.0315197	0.287153	7.02052	6.7404	1.32329	DOWN	0.181709	gb:CN154339 DB_XREF=gi:46168769 DB_XREF=941542 TID=Ssc.4036.1 CNT=23 FEA=EST TIER=Stack STK=10 UG=Ssc.4036 UG_TITLE=Transcribed locus, moderately similar to NP_000708.1 carbonic anhydrase IV (Homo sapiens) REP_ORG=S. scrofa
Ssc.7538.1.S1_at	CDH1	NM_004360	cadherin 1; type 1; E-cadherin	0.0316447	0.287245	8.81127	8.57705	1.26392	DOWN	0.440006	gb:CF365647 DB_XREF=gi:34168433 DB_XREF=836294 TID=Ssc.19372.2 CNT=1 FEA=EST TIER=ConsEnd STK=1 UG=Ssc.19372 UG_TITLE=Transcribed locus REP_ORG=S. scrofa
Ssc.2298.1.S1_at	ELMO2	NM_182764	engulfment and cell motility 2	0.0316666	0.287245	5.84258	6.22154	0.684576	UP	0.892955	gb:CN160064 DB_XREF=gi:46174494 DB_XREF=949210 TID=Ssc.26781.1 CNT=2 FEA=EST TIER=ConsEnd STK=1 UG=Ssc.26781 UG_TITLE=Transcribed locus REP_ORG=S. scrofa
Ssc.7507.1.A1_at	ATP6V1C1	NM_001007254	ATPase; H+ transporting; lysosomal 42kDa; V1 subunit C;	0.0317286	0.287245	7.33291	7.00347	1.39019	DOWN	0.816608	gb:CF360500 DB_XREF=gi:34158269 DB_XREF=821839 TID=Ssc.19181.2 CNT=1 FEA=EST TIER=ConsEnd STK=1 UG=Ssc.19181 UG_TITLE=Transcribed locus, moderately similar to NP_666138.1 cDNA sequence BC022765 (Mus musculus) REP_ORG=S. scrofa
Ssc.9334.1.S1_at	RPIA	NM_144563	ribose 5-phosphate isomerase A	0.031743	0.287245	5.83741	6.15756	0.726045	UP	0.577354	gb:BF710660 DB_XREF=gi:12010137 DB_XREF=MI-P-AY1-nqt-a-12-0-UI.s1 CLONE=MI-P-AY1-nqt-a-12-0-UI TID=Ssc.9483.1 CNT=1 FEA=EST TIER=ConsEnd STK=0 UG=Ssc.9483 UG_TITLE=Transcribed locus REP_ORG=S. scrofa
Ssc.11266.1.A1_at	N4BP2L2	NM_014887	phosphonoformate immuno-associated protein 5	0.0317584	0.287245	7.77987	7.47499	1.35647	DOWN	0.675249	gb:CN156255 DB_XREF=gi:46170685 DB_XREF=943640 TID=Ssc.2393.1 CNT=15 FEA=mRNA TIER=Stack STK=6 UG=Ssc.2393 UG_TITLE=Domestica lecithin-cholesterol acyltransferase REP_ORG=S. scrofa
Ssc.5677.1.A1_at	-	NM_005668	ST8 alpha-N-acetyl-neuraminide alpha-2;8-sialyltransferase	0.0317839	0.287245	6.05593	6.71021	0.519816	UP	0.193793	gb:CO940555 DB_XREF=gi:51307318 DB_XREF=UMC-peov1-004-e10 TID=Ssc.29503.1 CNT=1 FEA=EST TIER=ConsEnd STK=1 UG=Ssc.29503 UG_TITLE=Transcribed locus REP_ORG=S. scrofa
Ssc.23986.1.S1_at	-	NM_014947	forkhead box J3	0.0319936	0.288142	6.60496	6.22537	1.46168	DOWN	0.167526	gb:AJ658896 DB_XREF=gi:49342965 DB_XREF=AJ658896 CLONE=C0005215_A15 TID=Ssc.21807.1 CNT=18 FEA=EST TIER=ConsEnd STK=0 UG=Ssc.21807 UG_TITLE=Transcribed locus, moderately similar to NP_005782.1 M-phase phosphoprotein 10 (U3 small nucleolar ribonucleoprotein) (Homo sapiens) REP_ORG=S. scrofa
Ssc.11113.1.S1_at	CLTA	NM_001833	clathrin; light polypeptide	0.0319953	0.288142	8.60472	8.75393	0.861394	UP	0.132736	gb:AF371322.1 DB_XREF=gi:17980126 GEN=BAALC TID=SscAffx.6.1 CNT=2 FEA=FLmRNA TIER=FL STK=1 NOTE=sequence(s) not in UniGene DEF=Sus scrofa BAALC isoform 1-6-8 (BAALC) mRNA, complete cds. PROD=BAALC isoform 1-6-8 FL=gb:AF371322.1 gb:AF371326.1 REP_ORG=S. scrofa
Ssc.17318.1.S1_at	-	NM_003379	villin 2	0.0320495	0.288142	9.76947	9.40397	1.44123	DOWN	0.152442	gb:CK451033 DB_XREF=gi:40798247 DB_XREF=904158 TID=Ssc.5065.1 CNT=7 FEA=EST TIER=ConsEnd STK=3 UG=Ssc.5065 UG_TITLE=Transcribed locus REP_ORG=S. scrofa
Ssc.28973.1.S1_at	-	NM_016133	insulin induced gene 2	0.0320651	0.288142	6.09528	6.47055	0.687107	UP	0.246041	gb:BI337440 DB_XREF=gi:15030723 DB_XREF=360073 TID=Ssc.26265.2 CNT=5 FEA=EST TIER=ConsEnd STK=0 UG=Ssc.26265 UG_TITLE=Transcribed locus, highly similar to NP_002073.1 G protein-coupled receptor kinase 6 (Homo sapiens) REP_ORG=S. scrofa
Ssc.17268.1.A1_at	CDC42EP5	NM_145057	CDC42 effector protein	0.0321114	0.288288	6.8316	7.32952	0.607792	UP	0.240889	gb:CK455107 DB_XREF=gi:40802321 DB_XREF=915648 TID=Ssc.24206.1 CNT=6 FEA=EST TIER=ConsEnd STK=3 UG=Ssc.24206 UG_TITLE=Transcribed locus REP_ORG=S. scrofa
Ssc.2629.1.S1_at	IAH1			0.0321302	0.288288	7.5203	7.85515	0.715449	UP	0.579615	gb:BI596265 DB_XREF=gi:40386013 DB_XREF=EST04 TID=Ssc.19093.1 CNT=5 FEA=EST TIER=ConsEnd STK=0 UG=Ssc.19093 UG_TITLE=Transcribed locus REP_ORG=S. scrofa
Ssc.9038.1.A1_at	KIAA1012	NM_014939	KIAA1012	0.0321793	0.288288	6.88411	6.62371	1.29744	DOWN	0.478571	gb:BI401390 DB_XREF=gi:15180451 DB_XREF=MI-P-CP0-nvk-f-09-0-UI.s1 CLONE=MI-P-CP0-nvk-f-09-0-UI TID=Ssc.12208.1 CNT=1 FEA=EST TIER=ConsEnd STK=0 UG=Ssc.12208 UG_TITLE=Transcribed locus REP_ORG=S. scrofa
Ssc.17766.1.A1_at	-	NM_001008493	enabled homolog	0.0322356	0.288288	5.33496	5.94516	0.543244	UP	0.652583	gb:CN159153 DB_XREF=gi:46173583 DB_XREF=948190 TID=Ssc.5256.1 CNT=5 FEA=EST TIER=ConsEnd STK=3 UG=Ssc.5256 UG_TITLE=Transcribed locus, highly similar to NP_006353.2 nuclear RNA export factor 1 (Homo sapiens) REP_ORG=S. scrofa
Ssc.26208.1.S1_at	POGZ	NM_207171	pogo transposable element with ZNF domain	0.0322448	0.288288	6.75399	6.48263	1.31175	DOWN	0.8796	gb:BI339815 DB_XREF=gi:15033098 DB_XREF=364898 TID=Ssc.24931.1 CNT=6 FEA=EST TIER=ConsEnd STK=0 UG=Ssc.24931 UG_TITLE=Transcribed locus, highly similar to NP_055153.1 phosphatidylserine decarboxylase (Homo sapiens) REP_ORG=S. scrofa
Ssc.15454.1.A1_at	-			0.0322501	0.288288	5.70019	5.13833	1.75393	DOWN	0.735715	gb:BQ604969 DB_XREF=gi:21551695 DB_XREF=MI-P-CP1-nzd-h-01-0-UI.s1 CLONE=MI-P-CP1-nzd-h-01-0-UI TID=Ssc.973.1 CNT=7 FEA=EST TIER=Stack STK=6 UG=Ssc.973 UG_TITLE=Transcribed locus, moderately similar to NP_705763.1 cDNA sequence BC035537 (Mus musculus) REP_ORG=S. scrofa
Ssc.11913.1.S1_at	TAGLN	NM_003186	transgelin	0.0322558	0.288288	6.35257	7.10533	0.471065	UP	0.269457	gb:U59390.1 DB_XREF=gi:1777979 TID=Ssc.16188.1 CNT=1 FEA=mRNA TIER=ConsEnd STK=0 LL=396859 UG_GENE=LOC396859 UG=Ssc.16188 UG_TITLE=Inducible nitric oxide synthase DEF=Sus scrofa inducible nitric oxide synthase mRNA, partial cds. REP_ORG=S. scrofa
Ssc.3706.1.S1_at	SOD2	NM_000636	superoxide dismutase 2; mitochondrial	0.0322953	0.288288	6.41852	5.87561	1.72101	DOWN	0.268	gb:CK454777 DB_XREF=gi:40801991 DB_XREF=915284 TID=Ssc.24299.1 CNT=2 FEA=EST TIER=ConsEnd STK=1 UG=Ssc.24299 UG_TITLE=Transcribed locus REP_ORG=S. scrofa
Ssc.9784.1.S1_at	-	NM_005562	laminin; gamma 2	0.0323259	0.288288	8.66665	8.34347	1.38152	DOWN	0.384196	gb:BX920192 DB_XREF=gi:41137011 DB_XREF=BX920192 CLONE=scan0006d.o.08 TID=Ssc.25644.1 CNT=1 FEA=EST TIER=ConsEnd STK=1 UG=Ssc.25644 UG_TITLE=Transcribed locus REP_ORG=S. scrofa
Ssc.11215.1.S1_at	-	NM_152330	chromosome 14 open reading frame 31	0.0323461	0.288288	7.88748	7.70335	1.20218	DOWN	0.640582	gb:AY550059.1 DB_XREF=gi:45269008 TID=Ssc.2405.1 CNT=22 FEA=mRNA TIER=Stack STK=11 LL=414406 UG_GENE=TFG UG=Ssc.2405 UG_TITLE=TRK-fused protein DEF=Sus scrofa TRK-fused protein mRNA, partial cds. REP_ORG=S. scrofa
Ssc.25168.1.S1_a_at	COL16A1	NM_001856	collagen; type XVI; alpha 1	0.0323726	0.288288	8.50643	8.89015	0.681321	UP	0.141645	gb:CK455045 DB_XREF=gi:40802259 DB_XREF=915582 TID=Ssc.6817.1 CNT=6 FEA=EST TIER=ConsEnd STK=0 UG=Ssc.6817 UG_TITLE=Transcribed locus, highly similar to NP_839952.1 tumor suppressor candidate 3 (Homo sapiens) REP_ORG=S. scrofa
Ssc.13518.1.A1_at	PTS	NM_000317	6-pyruvoyltetrahydropterin synthase	0.0323982	0.288288	8.59926	8.85611	0.773481	UP	0.917267	gb:AJ652975 DB_XREF=gi:49335421 DB_XREF=AJ652975 CLONE=C0005182_G14 TID=Ssc.7498.1 CNT=25 FEA=EST TIER=Stack STK=9 UG=Ssc.7498 UG_TITLE=Transcribed locus, highly similar to NP_062229.1 eukaryotic translation initiation factor 2, subunit 1 (alpha ) (Rattus norvegicus) REP_ORG=S. scrofa
Ssc.24631.1.S1_at	-			0.032426	0.288288	6.34522	6.01718	1.38825	DOWN	0.225497	gb:BI182546 DB_XREF=gi:14656955 DB_XREF=UNL-P-FN-bj-g-09-0-UNL.s1 CLONE=UNL-P-FN-bj-g-09-0-UNL TID=Ssc.6559.1 CNT=14 FEA=EST TIER=ConsEnd STK=0 UG=Ssc.6559 UG_TITLE=Transcribed locus, highly similar to NP_002937.1 replication protein A2, 32kDa (Homo sapiens) REP_ORG=S. scrofa
Ssc.12963.1.S2_at	TPM4	NM_003290	tropomyosin 4	0.0324371	0.288288	8.82815	9.35572	0.590041	UP	0.200263	gb:CN166154 DB_XREF=gi:46180584 DB_XREF=997407 TID=Ssc.2896.1 CNT=27 FEA=EST TIER=Stack STK=14 UG=Ssc.2896 UG_TITLE=Transcribed locus, moderately similar to NP_061116.2 transient receptor potential cation channel, subfamily V, member 6 (Homo sapiens) REP_ORG=S. scrofa
Ssc.5726.1.S1_at	-	NM_153757	nucleosome assembly protein 1-like 5	0.0324395	0.288288	5.56287	4.88978	1.96028	DOWN	0.586829	gb:CO953797 DB_XREF=gi:51330856 DB_XREF=UMC-pnatal4-001-f05 TID=Ssc.29319.1 CNT=1 FEA=EST TIER=ConsEnd STK=1 UG=Ssc.29319 UG_TITLE=Transcribed locus REP_ORG=S. scrofa
Ssc.6097.1.S1_at	TXNRD1	NM_003330	thioredoxin reductase 1	0.0324938	0.2884	6.27191	5.80863	1.58929	DOWN	0.752318	gb:BI184575 DB_XREF=gi:14658984 DB_XREF=UNL-P-FN-cp-f-04-0-UNL.s1 CLONE=UNL-P-FN-cp-f-04-0-UNL TID=Ssc.11781.1 CNT=1 FEA=EST TIER=ConsEnd STK=1 UG=Ssc.11781 UG_TITLE=Transcribed locus REP_ORG=S. scrofa
Ssc.2690.1.S1_at	-	NM_199324	HIV-1 induced protein HIN-1	0.0325576	0.288616	6.85195	6.31779	1.70602	DOWN	0.261345	gb:CK460466 DB_XREF=gi:40831747 DB_XREF=930744 TID=Ssc.3625.1 CNT=3 FEA=EST TIER=ConsEnd STK=0 UG=Ssc.3625 UG_TITLE=Transcribed locus REP_ORG=S. scrofa
Ssc.7013.1.S1_at	-	NM_018184	ADP-ribosylation factor-like 10C	0.0325959	0.288743	6.97851	6.76702	1.23551	DOWN	0.210387	gb:CB483446 DB_XREF=gi:29289832 DB_XREF=jns07_E04.r TID=Ssc.16786.1 CNT=1 FEA=EST TIER=ConsEnd STK=1 UG=Ssc.16786 UG_TITLE=Transcribed locus, moderately similar to NP_068699.1 forkhead box J2 (Mus musculus) REP_ORG=S. scrofa
Ssc.21150.1.S1_at	SERHL2	NM_014509	serine hydrolase-like 2	0.0326257	0.288795	5.17213	5.76941	0.550307	UP	0.270041	gb:CO988362 DB_XREF=gi:51347636 DB_XREF=UMC-pd3end3-001-a04 TID=Ssc.4342.1 CNT=8 FEA=EST TIER=ConsEnd STK=1 UG=Ssc.4342 UG_TITLE=Transcribed locus, highly similar to NP_037444.1 hook homolog 2 (Drosophila) (Homo sapiens) REP_ORG=S. scrofa
Ssc.6121.1.S1_at	SSNA1	NM_003731	Sjogrens syndrome nuclear autoantigen 1	0.0326427	0.288795	6.13502	6.59386	0.632016	UP	0.303553	gb:BI185754 DB_XREF=gi:14660163 DB_XREF=UNL-P-FN-dd-h-07-0-UNL.s1 CLONE=UNL-P-FN-dd-h-07-0-UNL TID=Ssc.11902.1 CNT=1 FEA=EST TIER=ConsEnd STK=1 UG=Ssc.11902 UG_TITLE=Transcribed locus, moderately similar to NP_006345.1 transcriptional adaptor 3 (NGG1 homolog, yeast)-like (Homo sapiens) REP_ORG=S. scrofa
Ssc.6570.1.S1_at	ALAD	NM_000031	aminolevulinate; delta-; dehydratase	0.0326506	0.288795	6.8239	7.21686	0.675058	UP	0.641281	gb:BF708425 DB_XREF=gi:12007902 DB_XREF=MI-P-AY0-nco-f-10-0-UI.s1 CLONE=MI-P-AY0-nco-f-10-0-UI TID=Ssc.8852.1 CNT=1 FEA=EST TIER=ConsEnd STK=1 UG=Ssc.8852 UG_TITLE=Transcribed locus REP_ORG=S. scrofa
Ssc.19353.3.A1_at	-	NM_130838	ubiquitin protein ligase E3A	0.0326813	0.288834	7.11803	6.82387	1.342	DOWN	0.666458	gb:BX670502 DB_XREF=gi:37981095 DB_XREF=BX670502 CLONE=scac0032i.f.20 TID=Ssc.22903.1 CNT=3 FEA=EST TIER=ConsEnd STK=2 UG=Ssc.22903 UG_TITLE=Transcribed locus, highly similar to NP_003609.2 mitogen-activated protein kinase kinase kinase kinase 3 (Homo sapiens) REP_ORG=S. scrofa
Ssc.4855.1.S1_at	COMTD1	NM_144589	catechol-O-methyltransferase domain containing 1	0.0328235	0.2898	6.60223	6.76819	0.847087	UP	0.163874	gb:CO954115 DB_XREF=gi:51331178 DB_XREF=UMC-pnatal4-005-g03 TID=Ssc.29342.1 CNT=1 FEA=EST TIER=ConsEnd STK=1 UG=Ssc.29342 UG_TITLE=Transcribed locus REP_ORG=S. scrofa
Ssc.1381.1.S1_at	FKBP10	NM_021939	FK506 binding protein 10; 65 kDa	0.0329196	0.290046	6.94052	7.61651	0.50865	UP	0.195092	gb:CK463859 DB_XREF=gi:40835140 DB_XREF=934793 TID=Ssc.12456.1 CNT=16 FEA=EST TIER=Stack STK=8 UG=Ssc.12456 UG_TITLE=Transcribed locus REP_ORG=S. scrofa
Ssc.5157.1.S1_at	FXYD6	NM_022003	FXYD domain containing ion transport regulator 6	0.0329214	0.290046	6.86905	7.45328	0.557534	UP	0.140445	gb:CO940989 DB_XREF=gi:51307752 DB_XREF=UMC-peov1-010-c04 TID=Ssc.29514.1 CNT=1 FEA=EST TIER=ConsEnd STK=1 UG=Ssc.29514 UG_TITLE=Transcribed locus REP_ORG=S. scrofa
Ssc.11147.1.S1_at	ALDH2	NM_000690	aldehyde dehydrogenase 2 family	0.0329543	0.290046	8.6805	8.5046	1.19233	DOWN	0.760805	gb:AF512512.1 DB_XREF=gi:21218403 TID=Ssc.381.1 CNT=1 FEA=FLmRNA TIER=FL STK=1 LL=445453 UG_GENE=CCL27 UG=Ssc.381 DEF=Sus scrofa skinkine mRNA, complete cds. PROD=skinkine FL=gb:AF512512.1 REP_ORG=S. scrofa
Ssc.28064.1.A1_at	-	NM_022491	likely ortholog of mouse Sds3	0.0329925	0.290117	5.94682	5.62203	1.38374	DOWN	0.177501	gb:BE231491 DB_XREF=gi:9016209 DB_XREF=AP TID=Ssc.4450.1 CNT=2 FEA=EST TIER=ConsEnd STK=1 UG=Ssc.4450 UG_TITLE=Transcribed locus REP_ORG=S. scrofa
Ssc.26871.1.S1_at	USP16	NM_001001992	ubiquitin specific protease 16	0.03304	0.290159	6.84454	7.10619	0.769785	UP	0.781185	gb:BX671616 DB_XREF=gi:37983384 DB_XREF=BX671616 CLONE=scac0032i.m.20 TID=Ssc.22965.1 CNT=3 FEA=EST TIER=ConsEnd STK=0 UG=Ssc.22965 UG_TITLE=Transcribed locus REP_ORG=S. scrofa
Ssc.9221.2.A1_a_at	SPINT2	NM_021102	serine protease inhibitor; Kunitz type; 2	0.0330914	0.290159	9.25679	8.83781	1.52041	DOWN	0.907992	gb:BI184235 DB_XREF=gi:14658644 DB_XREF=UNL-P-FN-cj-b-06-0-UNL.s1 CLONE=UNL-P-FN-cj-b-06-0-UNL TID=Ssc.5938.1 CNT=1 FEA=EST TIER=ConsEnd STK=0 UG=Ssc.5938 UG_TITLE=Transcribed locus, moderately similar to NP_056500.2 syndecan binding protein (syntenin) 2 (Homo sapiens) REP_ORG=S. scrofa
Ssc.3338.1.A1_at	-	NM_139168	splicing factor; arginineserine-rich 12	0.0331518	0.290159	6.8263	6.38952	1.54771	DOWN	0.124558	gb:CK457557 DB_XREF=gi:40828838 DB_XREF=921864 TID=Ssc.24475.1 CNT=2 FEA=EST TIER=ConsEnd STK=1 UG=Ssc.24475 UG_TITLE=Transcribed locus, highly similar to NP_006530.1 calcium channel, voltage-dependent, gamma subunit 3 (Homo sapiens) REP_ORG=S. scrofa
Ssc.7688.2.S1_at	ACAT1	NM_000019	acetyl-Coenzyme A acetyltransferase 1	0.033176	0.290159	7.35921	6.66992	1.99231	DOWN	0.716393	gb:CF789021 DB_XREF=gi:37793582 DB_XREF=866263 TID=Ssc.22239.1 CNT=1 FEA=EST TIER=ConsEnd STK=1 UG=Ssc.22239 UG_TITLE=Transcribed locus REP_ORG=S. scrofa
Ssc.13508.1.A1_at	ISOC1	NM_016048	isochorismatase domain containing 1	0.0332057	0.290159	7.07816	7.38289	0.737319	UP	0.303805	gb:CN163163 DB_XREF=gi:46177593 DB_XREF=952635 TID=Ssc.3737.1 CNT=36 FEA=EST TIER=Stack STK=9 UG=Ssc.3737 UG_TITLE=Transcribed locus, highly similar to NP_001061.2 tubulin, gamma 1 (Homo sapiens) REP_ORG=S. scrofa
Ssc.4617.2.S1_at	ARID1A	NM_139135	AT rich interactive domain 1A	0.0332082	0.290159	7.16442	6.9143	1.28418	DOWN	0.127151	gb:CO993616 DB_XREF=gi:51352890 DB_XREF=UMC-pd0fol-004-a11 TID=Ssc.30536.1 CNT=1 FEA=EST TIER=ConsEnd STK=1 UG=Ssc.30536 UG_TITLE=Transcribed locus REP_ORG=S. scrofa
Ssc.23806.1.S1_a_at	MRPS5	NM_031902	mitochondrial ribosomal protein S5	0.0332087	0.290159	6.55817	6.08426	1.60626	DOWN	0.28035	gb:BI185310 DB_XREF=gi:14659719 DB_XREF=UNL-P-FN-cu-e-06-0-UNL.s1 CLONE=UNL-P-FN-cu-e-06-0-UNL TID=Ssc.30037.1 CNT=2 FEA=EST TIER=ConsEnd STK=1 UG=Ssc.30037 UG_TITLE=Transcribed locus REP_ORG=S. scrofa
Ssc.12335.1.S1_at	N6AMT2	NM_174928	hypothetical protein LOC221143	0.033295	0.290237	7.15801	7.4583	0.740599	UP	0.940138	gb:AB042525.1 DB_XREF=gi:9967386 TID=Ssc.15951.1 CNT=1 FEA=mRNA TIER=ConsEnd STK=0 LL=396745 UG_GENE=KV1.5 UG=Ssc.15951 UG_TITLE=Voltage-dependent potassium channel DEF=Sus scrofa Kv1.5 mRNA for voltage-dependent potassium channel, partial cds. REP_ORG=S. scrofa
Ssc.986.1.A1_at	COX7B	NM_001866	cytochrome c oxidase subunit VIIb	0.0333257	0.290237	9.39229	9.62201	0.794757	UP	0.219783	gb:BX916170 DB_XREF=gi:41132949 DB_XREF=BX916170 CLONE=scan0030d.f.14 TID=Ssc.29050.1 CNT=1 FEA=EST TIER=ConsEnd STK=1 UG=Ssc.29050 UG_TITLE=Transcribed locus REP_ORG=S. scrofa
Ssc.12507.1.S1_at	HADH	NM_005327	L-3-hydroxyacyl-Coenzyme A dehydrogenase; short chain	0.0333723	0.290237	8.35623	8.59224	0.789765	UP	0.160884	gb:AJ399510.1 DB_XREF=gi:7159659 TID=Ssc.15996.1 CNT=1 FEA=mRNA TIER=ConsEnd STK=0 UG=Ssc.15996 UG_TITLE=Apolipoprotein B (apoB gene), editing region DEF=Sus scrofa partial mRNA for apolipoprotein B (apoB gene), editing region. REP_ORG=S. scrofa
Ssc.16383.1.A1_at	-	NM_003909	copine III	0.0334014	0.290237	8.03223	7.81993	1.23652	DOWN	0.245665	gb:CK458594 DB_XREF=gi:40829875 DB_XREF=922981 TID=Ssc.8865.1 CNT=7 FEA=EST TIER=ConsEnd STK=4 UG=Ssc.8865 UG_TITLE=Transcribed locus REP_ORG=S. scrofa
Ssc.5563.2.S1_a_at	-			0.0334017	0.290237	7.22399	6.64625	1.782	DOWN	0.208596	gb:BQ598131 DB_XREF=gi:21544857 DB_XREF=MI-P-E3-agp-f-01-1-UM.s1 CLONE=MI-P-E3-agp-f-01-1-UM TID=Ssc.7187.1 CNT=1 FEA=EST TIER=ConsEnd STK=1 UG=Ssc.7187 UG_TITLE=Transcribed locus REP_ORG=S. scrofa
Ssc.18449.1.S1_at	-	NM_015374	unc-84 homolog B	0.033774	0.292438	6.40164	6.035	1.44289	DOWN	0.257811	gb:BX670632 DB_XREF=gi:37981355 DB_XREF=BX670632 CLONE=scac0033i.e.24 TID=Ssc.6130.1 CNT=7 FEA=EST TIER=ConsEnd STK=2 UG=Ssc.6130 UG_TITLE=Transcribed locus REP_ORG=S. scrofa
Ssc.1234.1.S1_at	LSM3	NM_014463	LSM3 homolog; U6 small nuclear RNA associated	0.0338249	0.292747	7.06966	7.56706	0.608113	UP	0.866451	gb:AF248290.1 DB_XREF=gi:9954324 TID=Ssc.16359.7 CNT=1 FEA=mRNA TIER=ConsEnd STK=0 UG=Ssc.16359 UG_TITLE=Immunglobulin VDJ region DEF=Sus scrofa clone 4 immunoglobulin heavy chain mRNA, partial cds. REP_ORG=S. scrofa
Ssc.122.1.S1_at	DGKA	NM_001345	diacylglycerol kinase; alpha 80kDa	0.0338666	0.292976	6.41909	5.97819	1.55411	DOWN	0.715813	gb:U82259.1 DB_XREF=gi:1773073 TID=Ssc.15830.1 CNT=1 FEA=mRNA TIER=ConsEnd STK=0 LL=396710 UG_GENE=LOC396710 UG=Ssc.15830 UG_TITLE=Retinoic acid receptor beta DEF=Sus scrofa retinoic acid receptor beta mRNA, partial cds. REP_ORG=S. scrofa
Ssc.19930.1.A1_at	-	NM_030665	retinoic acid induced 1	0.0339648	0.293592	7.53746	7.25212	1.33021	DOWN	0.0728907	gb:CO940382 DB_XREF=gi:51307145 DB_XREF=UMC-peov1-001-b02 TID=Ssc.31085.1 CNT=2 FEA=EST TIER=ConsEnd STK=2 UG=Ssc.31085 UG_TITLE=Transcribed locus REP_ORG=S. scrofa
Ssc.29135.1.S1_at	-	NM_171825	calciumcalmodulin-dependent protein kinase	0.0339684	0.293592	5.60227	5.98961	0.678861	UP	0.035953	gb:BE015102 DB_XREF=gi:8276143 DB_XREF=127284 TID=Ssc.19548.1 CNT=4 FEA=EST TIER=ConsEnd STK=0 UG=Ssc.19548 UG_TITLE=Transcribed locus, moderately similar to XP_214510.2 similar to RIKEN cDNA 1110017I16 (Rattus norvegicus) REP_ORG=S. scrofa
Ssc.18002.1.S1_at	-	NM_004762	pleckstrin homology; Sec7 and coiled-coil domains 1	0.0340481	0.293752	6.93886	6.56756	1.44961	DOWN	0.149125	gb:CO989520 DB_XREF=gi:51348794 DB_XREF=UMC-pd3end3-016-h05 TID=Ssc.30282.1 CNT=3 FEA=EST TIER=ConsEnd STK=3 UG=Ssc.30282 UG_TITLE=Transcribed locus REP_ORG=S. scrofa
Ssc.30656.1.S1_at	-	NM_020123	SM-11044 binding protein	0.034131	0.294204	6.91339	6.46194	1.57058	DOWN	1.10533	gb:CN164893 DB_XREF=gi:46179323 DB_XREF=995276 TID=Ssc.26989.1 CNT=4 FEA=EST TIER=ConsEnd STK=2 UG=Ssc.26989 UG_TITLE=Transcribed locus REP_ORG=S. scrofa
Ssc.2095.1.S1_at	VEGFB	NM_003377	vascular endothelial growth factor B	0.0342272	0.294504	6.3342	6.93753	0.546991	UP	0.13437	gb:CN164309 DB_XREF=gi:46178739 DB_XREF=994588 TID=Ssc.5076.1 CNT=8 FEA=EST TIER=ConsEnd STK=1 UG=Ssc.5076 UG_TITLE=Transcribed locus, highly similar to XP_214369.2 similar to ash2 (absent, small, or homeotic)-like; ash2 (absent, small, or homeotic, Drosophila, homolog)-like (Rattus norvegicus) REP_ORG=S. scrofa
Ssc.8220.1.A2_at	-	NM_004902	RNA-binding region	0.0342454	0.294529	6.1891	6.38863	0.819116	UP	0.161772	gb:CK465133 DB_XREF=gi:40836414 DB_XREF=936215 TID=Ssc.24784.1 CNT=2 FEA=EST TIER=ConsEnd STK=0 UG=Ssc.24784 UG_TITLE=Transcribed locus REP_ORG=S. scrofa
Ssc.11562.1.S1_s_at	NFIC	NM_205843	nuclear factor IC	0.034326	0.294821	5.12248	5.61875	0.608801	UP	0.130132	gb:BX669806 DB_XREF=gi:37979706 DB_XREF=BX669806 CLONE=scac0029i.b.13 TID=Ssc.15968.1 CNT=4 FEA=mRNA TIER=ConsEnd STK=0 LL=396747 UG_GENE=LOC396747 UG=Ssc.15968 UG_TITLE=Mahogany REP_ORG=S. scrofa
Ssc.16654.1.A2_at	HNRNPK	NM_002140	heterogeneous nuclear ribonucleoprotein K	0.0343561	0.294821	8.65258	8.48656	1.1806	DOWN	0.195791	gb:CN025636 DB_XREF=gi:48720172 DB_XREF=UMC-p4civp1-012-e01 TID=Ssc.28438.1 CNT=4 FEA=EST TIER=ConsEnd STK=4 UG=Ssc.28438 UG_TITLE=Transcribed locus, moderately similar to NP_803178.1 oral-facial-digital syndrome 1 gene homolog (human) (Mus musculus) REP_ORG=S. scrofa
Ssc.11477.3.A1_at	-	NM_032549	IMP2 inner mitochondrial membrane protease-like	0.0344241	0.295169	7.49492	7.08211	1.51107	DOWN	1.12939	gb:BP142537 DB_XREF=gi:40392008 DB_XREF=BP142537 CLONE=OVR010038C11 TID=Ssc.9365.3 CNT=4 FEA=mRNA TIER=ConsEnd STK=0 LL=396916 UG_GENE=IGF2 UG=Ssc.9365 UG_TITLE=Insulin-like-growth factor 2 REP_ORG=S. scrofa
Ssc.20379.1.A1_at	NMT1	NM_021079	N-myristoyltransferase 1	0.0344447	0.295169	7.21833	6.97879	1.27066	DOWN	0.755491	gb:CK467866 DB_XREF=gi:40839143 DB_XREF=939211 TID=Ssc.6594.1 CNT=12 FEA=EST TIER=ConsEnd STK=1 UG=Ssc.6594 UG_TITLE=Transcribed locus REP_ORG=S. scrofa
Ssc.1592.1.S1_at	-	NM_001387	dihydropyrimidinase-like 3	0.034455	0.295169	6.18997	6.61824	0.651637	UP	0.177783	gb:BQ604048 DB_XREF=gi:21550774 DB_XREF=MI-P-CP1-nza-n-01-0-UI.s1 CLONE=MI-P-CP1-nza-n-01-0-UI TID=Ssc.1953.1 CNT=19 FEA=EST TIER=ConsEnd STK=5 UG=Ssc.1953 UG_TITLE=Transcribed locus, highly similar to XP_218977.1 similar to GTPase (Rattus norvegicus) REP_ORG=S. scrofa
Ssc.12944.1.A1_at	RPA3	NM_002947	replication protein A3; 14kDa	0.0344611	0.295169	7.79813	8.20685	0.664502	UP	0.729844	gb:CK466321 DB_XREF=gi:40837598 DB_XREF=937518 TID=Ssc.12449.1 CNT=38 FEA=EST TIER=Stack STK=14 UG=Ssc.12449 UG_TITLE=Transcribed locus, moderately similar to NP_076869.1 vitamin K epoxide reductase complex, subunit 1 (Homo sapiens) REP_ORG=S. scrofa
Ssc.5322.1.S1_at	C1orf174	NM_207356	hypothetical protein LOC339448	0.0344871	0.295169	7.28737	7.46992	0.833143	UP	0.335866	gb:BQ604293 DB_XREF=gi:21551019 DB_XREF=MI-P-CP1-nzb-i-04-0-UI.s1 CLONE=MI-P-CP1-nzb-i-04-0-UI TID=Ssc.13107.1 CNT=1 FEA=EST TIER=ConsEnd STK=1 UG=Ssc.13107 UG_TITLE=Transcribed locus REP_ORG=S. scrofa
Ssc.884.2.S1_a_at	CMBL	NM_138809	similar to mouse 2310016A09Rik gene	0.0345136	0.29525	6.52355	6.23893	1.32926	DOWN	0.111511	gb:BI399722 DB_XREF=gi:15178783 DB_XREF=MI-P-AY1-nru-e-09-0-UI.s1 CLONE=MI-P-AY1-nru-e-09-0-UI TID=Ssc.10059.1 CNT=1 FEA=EST TIER=ConsEnd STK=0 UG=Ssc.10059 UG_TITLE=Transcribed locus REP_ORG=S. scrofa
Ssc.25029.1.A1_at	-	NM_012302	latrophilin 2	0.0345634	0.295544	7.9943	7.73974	1.28989	DOWN	0.233396	gb:BF441515 DB_XREF=gi:11501544 DB_XREF=257732 TID=Ssc.3387.2 CNT=8 FEA=EST TIER=ConsEnd STK=0 UG=Ssc.3387 UG_TITLE=Transcribed locus, moderately similar to XP_340930.1 similar to DNA segment, Chr 11, Wayne State University 99, expressed (Rattus norvegicus) REP_ORG=S. scrofa
Ssc.4753.1.A1_at	TEK	NM_000459	TEK tyrosine kinase; endothelial	0.0345942	0.295676	6.01052	6.47985	0.625419	UP	0.58974	gb:BE749740 DB_XREF=gi:10163732 DB_XREF=200776 TID=Ssc.5122.1 CNT=1 FEA=EST TIER=ConsEnd STK=1 UG=Ssc.5122 UG_TITLE=Transcribed locus REP_ORG=S. scrofa
Ssc.12613.1.A1_at	-	NM_015308	formin binding protein 4	0.0347272	0.296417	6.34519	6.50257	0.854376	UP	0.163128	gb:CN162273 DB_XREF=gi:46176703 DB_XREF=951644 TID=Ssc.16781.1 CNT=254 FEA=EST TIER=Stack STK=57 UG=Ssc.16781 UG_TITLE=Transcribed locus, moderately similar to XP_356143.1 similar to Nonhistone chromosomal protein HMG-17 (High-mobility group nucleosome binding domain 2) (Mus musculus) REP_ORG=S. scrofa
Ssc.13273.1.A1_at	-			0.0348295	0.296914	7.81265	7.43925	1.45266	DOWN	0.099662	gb:CK454960 DB_XREF=gi:40802174 DB_XREF=915488 TID=Ssc.14827.1 CNT=50 FEA=EST TIER=Stack STK=10 UG=Ssc.14827 UG_TITLE=Transcribed locus, moderately similar to NP_036605.2 thioredoxin 2 (Homo sapiens) REP_ORG=S. scrofa
Ssc.19203.1.A1_at	-	NM_178818	chemokine-like factor super family 4	0.0348582	0.296914	6.39187	5.97148	1.52256	DOWN	0.911934	gb:CN154445 DB_XREF=gi:46168875 DB_XREF=941653 TID=Ssc.3770.1 CNT=4 FEA=EST TIER=ConsEnd STK=2 UG=Ssc.3770 UG_TITLE=Transcribed locus REP_ORG=S. scrofa
Ssc.2000.1.A1_at	-			0.0350746	0.29783	6.20161	5.4633	2.0924	DOWN	0.16991	gb:BI403362 DB_XREF=gi:15182423 DB_XREF=MI-P-CP1-nwi-f-11-0-UI.s1 CLONE=MI-P-CP1-nwi-f-11-0-UI TID=Ssc.16409.1 CNT=2 FEA=EST TIER=ConsEnd STK=2 UG=Ssc.16409 UG_TITLE=Transcribed locus, highly similar to NP_056648.1 adenosine deaminase, RNA-specific, B1 (RED1 homolog rat) (Homo sapiens) REP_ORG=S. scrofa
Ssc.5117.1.A1_at	-	NM_015393	DKFZP564O0823 protein	0.035076	0.29783	5.76341	6.27304	0.600716	UP	0.372936	gb:CO937270 DB_XREF=gi:51304029 DB_XREF=UMC-pd12con-006-f09 TID=Ssc.29839.1 CNT=1 FEA=EST TIER=ConsEnd STK=1 UG=Ssc.29839 UG_TITLE=Transcribed locus REP_ORG=S. scrofa
Ssc.14133.1.S1_at	-			0.0350792	0.29783	5.3376	4.90532	1.54077	DOWN	0.642077	gb:BF703178 DB_XREF=gi:11988586 DB_XREF=MI-P-E4-abo-e-12-1-UM.s1 CLONE=MI-P-E4-abo-e-12-1-UM TID=Ssc.4406.1 CNT=16 FEA=EST TIER=Stack STK=7 UG=Ssc.4406 UG_TITLE=Transcribed locus, highly similar to NP_569112.1 succinate dehydrogenase complex, subunit A, flavoprotein (Fp) (Rattus norvegicus) REP_ORG=S. scrofa
Ssc.8904.1.A1_at	-	NM_207517	ADAMTS-like 3	0.0350942	0.29783	7.40563	6.68239	2.0611	DOWN	1.01507	gb:BF711498 DB_XREF=gi:12010973 DB_XREF=MI-P-A2-acq-a-11-1-UM.s1 CLONE=MI-P-A2-acq-a-11-1-UM TID=Ssc.10550.1 CNT=1 FEA=EST TIER=ConsEnd STK=0 UG=Ssc.10550 UG_TITLE=Transcribed locus REP_ORG=S. scrofa
Ssc.21890.1.S1_at	CLIP1	NM_198240	restin	0.0351169	0.297891	6.34213	5.91263	1.5365	DOWN	0.292582	gb:CN162192 DB_XREF=gi:46176622 DB_XREF=951558 TID=Ssc.21773.1 CNT=4 FEA=EST TIER=ConsEnd STK=1 UG=Ssc.21773 UG_TITLE=Transcribed locus, moderately similar to NP_083083.1 RIKEN cDNA 1200009I06 gene (Mus musculus) REP_ORG=S. scrofa
Ssc.1778.1.S1_at	CHKB	NM_152247	carnitine palmitoyltransferase 1B	0.0352842	0.298519	5.93143	6.20381	0.761562	UP	0.918282	gb:BX668862 DB_XREF=gi:37977828 DB_XREF=BX668862 CLONE=scac0029i.n.13 TID=Ssc.11265.1 CNT=5 FEA=EST TIER=ConsEnd STK=3 UG=Ssc.11265 UG_TITLE=Transcribed locus, moderately similar to NP_058637.1 delta-like 3 (Drosophila) (Homo sapiens) REP_ORG=S. scrofa
Ssc.5528.1.A1_at	-	NM_024528	NF-kappaB activating protein	0.0353456	0.298907	5.95944	5.58843	1.44919	DOWN	0.261936	gb:BQ604336 DB_XREF=gi:21551062 DB_XREF=MI-P-CP1-nzb-k-04-0-UI.s1 CLONE=MI-P-CP1-nzb-k-04-0-UI TID=Ssc.23437.1 CNT=1 FEA=EST TIER=ConsEnd STK=1 UG=Ssc.23437 UG_TITLE=Transcribed locus REP_ORG=S. scrofa
Ssc.3820.2.S1_a_at	-			0.0354105	0.299324	4.66569	5.16816	0.60504	UP	0.162361	gb:BX675938 DB_XREF=gi:38010073 DB_XREF=BX675938 CLONE=scac0029i.m.20 TID=Ssc.20586.1 CNT=2 FEA=EST TIER=ConsEnd STK=1 UG=Ssc.20586 UG_TITLE=Transcribed locus REP_ORG=S. scrofa
Ssc.7235.1.A1_at	-	NM_182697	ubiquitin-conjugating enzyme E2H	0.0354475	0.299385	7.36081	6.82343	1.71152	DOWN	0.333562	gb:CF180842 DB_XREF=gi:33292618 DB_XREF=816002 TID=Ssc.18406.1 CNT=1 FEA=EST TIER=ConsEnd STK=1 UG=Ssc.18406 UG_TITLE=Transcribed locus, moderately similar to NP_001346.1 D-dopachrome tautomerase (Homo sapiens) REP_ORG=S. scrofa
Ssc.30672.1.A1_at	-	NM_181442	activity-dependent neuroprotector	0.0354816	0.299475	8.26478	8.08485	1.19713	DOWN	0.176199	gb:CN158446 DB_XREF=gi:46172876 DB_XREF=947235 TID=Ssc.26805.1 CNT=4 FEA=EST TIER=ConsEnd STK=2 UG=Ssc.26805 UG_TITLE=Transcribed locus, highly similar to NP_060230.4 more than blood homolog (Homo sapiens) REP_ORG=S. scrofa
[truncated: 6,628 more rows]
