# Supplementary material for: Detection of differentially expressed genes between Erhualian and Large White placentas on day 75 and 90 of gestation
Source: BMC Genomics. 2009 Jul 26;10:337. doi: 10.1186/1471-2164-10-337 (PMC2724418; doi:10.1186/1471-2164-10-337)
Supplement: Additional file 3 — Comparison of normalized expression levels of candidate imprinted genes between E75 and L75. The data listed the normalized expression levels of imprinted genes in E75 and L75. [file 1471-2164-10-337-S3.xls]

## Sheet: Sheet1
Supplementary Table 3.Comparison of normalized expression levels of imprinted genes between E75 and L75
Affy ID	Symbol	NM (Human)	Gene name	p-value	q-value	Normalized expression values-E75	Normalized expression values-L75	Fold chang(E75/L75)	direction	Standard Error	Descriptions
Ssc.10245.2.A1_a_at	DCN	NM_004675	DIRAS family; GTP-binding RAS-like 3	0.0300541	0.0891907	7.53668	6.5817	2.59861	DOWN	0.362743	gb:CN153437 DB_XREF=gi:46167867 DB_XREF=940551 TID=Ssc.26542.1 CNT=5 FEA=EST TIER=ConsEnd STK=1 UG=Ssc.26542 UG_TITLE=Transcribed locus, moderately similar to NP_666359.1 cDNA sequence BC024814 (Mus musculus) REP_ORG=S. scrofa
Ssc.11506.1.A1_at	NAP1L4	NM_002487	necdin homolog	0.116291	0.566367	6.5686	6.85032	0.754486	UP	0.159987	gb:CF180890 DB_XREF=gi:33292666 DB_XREF=816056 TID=Ssc.18061.1 CNT=1 FEA=EST TIER=ConsEnd STK=1 UG=Ssc.18061 UG_TITLE=Transcribed locus REP_ORG=S. scrofa
Ssc.1641.1.S1_at	CD81	NM_000612	insulin-like growth factor 2	0.140728	0.587851	5.66637	6.20476	0.583689	UP	0.329326	gb:BI399158 DB_XREF=gi:15178219 DB_XREF=MI-P-AY1-nro-a-02-0-UI.s1 CLONE=MI-P-AY1-nro-a-02-0-UI TID=Ssc.9864.1 CNT=1 FEA=EST TIER=ConsEnd STK=0 UG=Ssc.9864 UG_TITLE=Transcribed locus REP_ORG=S. scrofa
Ssc.16708.1.A1_at	-	NM_000612	insulin-like growth factor 2	0.169224	0.612817	5.99967	5.73765	1.29955	DOWN	0.173403	gb:BI399452 DB_XREF=gi:15178513 DB_XREF=MI-P-AY1-nrg-f-04-0-UI.s1 CLONE=MI-P-AY1-nrg-f-04-0-UI TID=Ssc.9962.1 CNT=1 FEA=EST TIER=ConsEnd STK=0 UG=Ssc.9962 UG_TITLE=Transcribed locus REP_ORG=S. scrofa
Ssc.19012.1.A1_at	-	NM_003002	succinate dehydrogenase complex; subunit D; integral membra	0.197946	0.637836	8.94879	8.83883	1.11624	DOWN	0.078324	gb:CO989093 DB_XREF=gi:51348367 DB_XREF=UMC-pd3end3-011-b08 TID=Ssc.997.3 CNT=5 FEA=EST TIER=ConsEnd STK=0 UG=Ssc.997 UG_TITLE=Transcribed locus, highly similar to NP_080117.1 KDEL (Lys-Asp-Glu-Leu) endoplasmic reticulum protein retention receptor 2 (Mus musculus) REP_ORG=S. scrofa
Ssc.19166.1.S1_s_at	ASCL2	NM_018439	hypothetical protein IMPACT	0.211586	0.632842	6.9231	6.73467	1.20735	DOWN	0.138775	gb:BG609032 DB_XREF=gi:13659010 DB_XREF=322542 TID=Ssc.4147.1 CNT=16 FEA=EST TIER=ConsEnd STK=0 UG=Ssc.4147 UG_TITLE=Transcribed locus REP_ORG=S. scrofa
Ssc.19914.1.S1_at	MEST	NM_000612	insulin-like growth factor 2	0.240699	0.666856	9.38614	9.17747	1.23203	DOWN	0.164657	gb:BI399407 DB_XREF=gi:15178468 DB_XREF=MI-P-AY1-nrg-a-10-0-UI.s1 CLONE=MI-P-AY1-nrg-a-10-0-UI TID=Ssc.9945.1 CNT=1 FEA=EST TIER=ConsEnd STK=0 UG=Ssc.9945 UG_TITLE=Transcribed locus REP_ORG=S. scrofa
Ssc.21512.1.A1_at	-	NM_018439	hypothetical protein IMPACT	0.260653	0.680584	5.9064	6.15406	0.780621	UP	0.204606	gb:CO945303 DB_XREF=gi:51312062 DB_XREF=UMC-p4mm3-017-a05 TID=Ssc.29713.1 CNT=1 FEA=EST TIER=ConsEnd STK=1 UG=Ssc.29713 UG_TITLE=Transcribed locus REP_ORG=S. scrofa
Ssc.2155.1.S1_at	-	NM_001362	deiodinase; iodothyronine; type III	0.27684	0.690062	3.31999	2.65867	1.93734	DOWN	0.566712	gb:BQ599420 DB_XREF=gi:21546146 DB_XREF=MI-P-E6-ahj-a-03-1-UM.s1 CLONE=MI-P-E6-ahj-a-03-1-UM TID=Ssc.1229.1 CNT=5 FEA=EST TIER=ConsEnd STK=0 UG=Ssc.1229 UG_TITLE=Transcribed locus, moderately similar to NP_116290.1 hypothetical protein MGC14288 (Homo sapiens) REP_ORG=S. scrofa
Ssc.22623.1.S1_at	-	NM_000612	insulin-like growth factor 2	0.288321	0.698089	9.82675	9.62019	1.22945	DOWN	0.181626	gb:BI399253 DB_XREF=gi:15178314 DB_XREF=MI-P-AY1-nrp-b-03-0-UI.s1 CLONE=MI-P-AY1-nrp-b-03-0-UI TID=Ssc.9895.1 CNT=1 FEA=EST TIER=ConsEnd STK=0 UG=Ssc.9895 UG_TITLE=Transcribed locus, highly similar to NP_056067.1 NPFcalponin-like protein (Homo sapiens) REP_ORG=S. scrofa
Ssc.22623.2.S1_at	PGAM5	NM_005386	neuronatin	0.343611	0.6423	7.07235	6.70527	1.44351	DOWN	0.364684	gb:CK449453 DB_XREF=gi:40796667 DB_XREF=893024 TID=Ssc.22496.1 CNT=2 FEA=EST TIER=ConsEnd STK=1 UG=Ssc.22496 UG_TITLE=Transcribed locus REP_ORG=S. scrofa
Ssc.23992.1.A1_at	-	NM_006210	paternally expressed 3	0.383358	0.737067	6.28779	5.9968	1.33775	DOWN	0.31551	gb:CN162716 DB_XREF=gi:46177146 DB_XREF=952129 TID=Ssc.9099.1 CNT=3 FEA=EST TIER=ConsEnd STK=1 UG=Ssc.9099 UG_TITLE=Transcribed locus REP_ORG=S. scrofa
Ssc.2586.1.S1_at	SDHD	NM_002402	mesoderm specific transcript homolog	0.446559	0.757682	8.43433	8.56174	0.880368	UP	0.159176	gb:CF366155 DB_XREF=gi:34169466 DB_XREF=836844 TID=Ssc.19541.1 CNT=2 FEA=EST TIER=ConsEnd STK=2 UG=Ssc.19541 UG_TITLE=Transcribed locus REP_ORG=S. scrofa
Ssc.26332.1.S1_at	DIO3	NM_005969	nucleosome assembly protein 1-like 4	0.462934	0.764166	7.12115	7.01393	1.11319	DOWN	0.139097	gb:AJ439692.1 DB_XREF=gi:20338711 TID=Ssc.390.1 CNT=2 FEA=mRNA TIER=ConsEnd STK=0 LL=396696 UG_GENE=HIF1A UG=Ssc.390 UG_TITLE=Hypoxia-inducible factor 1 alpha DEF=Sus scrofa partial mRNA for hypoxia-inducible factor 1 alpha (hif1a gene). REP_ORG=S. scrofa
Ssc.3261.1.S1_at	COMMD1	NM_005170	achaete-scute complex-like 2	0.479045	0.768762	4.37213	3.99545	1.45745	DOWN	0.507355	gb:BX918932 DB_XREF=gi:41135751 DB_XREF=BX918932 CLONE=scan0011d.k.24 TID=Ssc.21292.1 CNT=4 FEA=EST TIER=ConsEnd STK=2 UG=Ssc.21292 UG_TITLE=Transcribed locus, weakly similar to NP_073634.1 glutamate receptor, ionotropic, NMDA2D (Rattus norvegicus) REP_ORG=S. scrofa
Ssc.3850.1.S1_at	NNAT	NM_000305	paraoxonase 2	0.481412	0.76964	8.69826	8.58574	1.11909	DOWN	0.152389	gb:CN153159 DB_XREF=gi:46167589 DB_XREF=940252 TID=Ssc.27379.1 CNT=15 FEA=EST TIER=ConsEnd STK=3 UG=Ssc.27379 UG_TITLE=Transcribed locus REP_ORG=S. scrofa
Ssc.5726.1.S1_at	-	NM_001920	decorin	0.482434	0.769893	10.4264	10.4677	0.959538	UP	0.0560763	gb:NM_214267.1 DB_XREF=gi:47523607 GEN=GP22-PHOX TID=Ssc.16296.1 CNT=30 FEA=FLmRNA TIER=FL+Stack STK=6 LL=397507 UG=Ssc.16296 DEF=Sus scrofa NADPH oxidase light chain subunit (GP22-PHOX), mRNA. PROD=NADPH oxidase light chain subunit FL=gb:U02477.1 gb:NM_214267.1 REP_ORG=S. scrofa
Ssc.6667.1.A1_at	-	NM_000612	insulin-like growth factor 2	0.495176	0.77337	9.50865	9.42362	1.08874	DOWN	0.118981	gb:BI399243 DB_XREF=gi:15178298 DB_XREF=MI-P-AY1-nro-h-08-0-UI.s1 CLONE=MI-P-AY1-nro-h-08-0-UI TID=Ssc.9894.1 CNT=1 FEA=EST TIER=ConsEnd STK=0 UG=Ssc.9894 UG_TITLE=Transcribed locus REP_ORG=S. scrofa
Ssc.6790.1.A1_at	-	NM_000612	insulin-like growth factor 2	0.525286	0.779759	10.3931	10.326	1.06942	DOWN	0.101055	gb:BI399236 DB_XREF=gi:15178303 DB_XREF=MI-P-AY1-nrp-a-04-0-UI.s1 CLONE=MI-P-AY1-nrp-a-04-0-UI TID=Ssc.9892.1 CNT=1 FEA=EST TIER=ConsEnd STK=0 UG=Ssc.9892 UG_TITLE=Transcribed locus, weakly similar to NP_035318.1 proteasome (prosome, macropain) 26S subunit, ATPase 2 (Mus musculus) REP_ORG=S. scrofa
Ssc.7155.1.A1_at	-	NM_152516	copper metabolism	0.529139	0.780108	6.70788	6.60682	1.10634	DOWN	0.153624	gb:CK452310 DB_XREF=gi:40799524 DB_XREF=907918 TID=Ssc.23952.1 CNT=2 FEA=EST TIER=ConsEnd STK=1 UG=Ssc.23952 UG_TITLE=Transcribed locus REP_ORG=S. scrofa
Ssc.7968.1.S1_at	COPG2	NM_153757	nucleosome assembly protein 1-like 5	0.544545	0.785603	5.30641	5.14155	1.17922	DOWN	0.260534	gb:CO953797 DB_XREF=gi:51330856 DB_XREF=UMC-pnatal4-001-f05 TID=Ssc.29319.1 CNT=1 FEA=EST TIER=ConsEnd STK=1 UG=Ssc.29319 UG_TITLE=Transcribed locus REP_ORG=S. scrofa
Ssc.9365.1.S1_at	IGF2	NM_006718	pleiomorphic adenoma gene-like 1	0.567456	0.792035	9.30108	9.36609	0.937057	UP	0.109023	gb:BX921738 DB_XREF=gi:41138586 DB_XREF=BX921738 CLONE=scan0018d.l.15 TID=Ssc.25752.1 CNT=3 FEA=EST TIER=ConsEnd STK=3 UG=Ssc.25752 UG_TITLE=Transcribed locus, moderately similar to XP_128265.2 keratin complex 2, basic, gene 17 (Mus musculus) REP_ORG=S. scrofa
Ssc.9365.2.S1_a_at	IGF2	NM_006210	paternally expressed 3	0.627267	0.49188	5.24721	5.15671	1.09472	DOWN	0.179255	gb:BI404996 DB_XREF=gi:15184209 DB_XREF=MI-P-NA-aeh-g-06-1-UM.s1.ab1 CLONE=MI-P-NA-aeh-g-06-1-UM.ab1 TID=Ssc.7471.1 CNT=3 FEA=EST TIER=ConsEnd STK=1 UG=Ssc.7471 UG_TITLE=Transcribed locus REP_ORG=S. scrofa
Ssc.9365.3.S1_a_at	IGF2	NR_001564	X	0.677164	0.819102	5.94766	6.07001	0.884839	UP	0.28323	gb:BI398764 DB_XREF=gi:15177825 DB_XREF=MI-P-AY1-npx-b-09-0-UI.s1 CLONE=MI-P-AY1-npx-b-09-0-UI TID=Ssc.9741.1 CNT=1 FEA=EST TIER=ConsEnd STK=1 UG=Ssc.9741 UG_TITLE=Transcribed locus REP_ORG=S. scrofa
Ssc.9365.3.S1_x_at	IGF2	NM_004356	CD81 antigen	0.722454	0.828768	8.52989	8.429	1.10616	DOWN	0.2742	gb:BQ604084 DB_XREF=gi:21550810 DB_XREF=MI-P-CP1-nza-o-15-0-UI.s1 CLONE=MI-P-CP1-nza-o-15-0-UI TID=Ssc.4309.1 CNT=6 FEA=EST TIER=ConsEnd STK=4 UG=Ssc.4309 UG_TITLE=Transcribed locus, highly similar to NP_001339.1 death-associated protein kinase 3 (Homo sapiens) REP_ORG=S. scrofa
Ssc.9365.5.S1_a_at	-	NM_012133	coatomer protein complex; subunit gamma 2	0.729738	0.830154	6.58521	6.55572	1.02993	DOWN	0.0824137	gb:BI403905 DB_XREF=gi:15182964 DB_XREF=MI-P-CP1-nwr-a-07-0-UI.s1 CLONE=MI-P-CP1-nwr-a-07-0-UI TID=Ssc.12848.1 CNT=1 FEA=EST TIER=ConsEnd STK=1 UG=Ssc.12848 UG_TITLE=Transcribed locus, moderately similar to XP_220602.2 similar to zinc-finger helicase (Rattus norvegicus) REP_ORG=S. scrofa
Ssc.9365.6.A1_a_at	IGF2	NM_001920	decorin	0.794205	0.842299	2.15601	2.34581	0.827123	UP	0.703711	gb:CK466035 DB_XREF=gi:40837312 DB_XREF=937201 TID=Ssc.25147.1 CNT=4 FEA=EST TIER=ConsEnd STK=2 UG=Ssc.25147 UG_TITLE=Transcribed locus REP_ORG=S. scrofa
Ssc.9617.1.A1_at	-	NR_001564	X	0.828369	0.847793	5.91321	5.9595	0.954764	UP	0.206653	gb:CK461314 DB_XREF=gi:40832595 DB_XREF=931673 TID=Ssc.3365.1 CNT=5 FEA=EST TIER=ConsEnd STK=1 UG=Ssc.3365 UG_TITLE=Transcribed locus, moderately similar to NP_003709.2 cell division cycle 2-like 5 (cholinesterase-related cell division controller) (Homo sapiens) REP_ORG=S. scrofa
