# Supplementary material for: Detection of differentially expressed genes between Erhualian and Large White placentas on day 75 and 90 of gestation
Source: BMC Genomics. 2009 Jul 26;10:337. doi: 10.1186/1471-2164-10-337 (PMC2724418; doi:10.1186/1471-2164-10-337)
Supplement: Additional file 4 — Comparison of normalized expression levels of candidate imprinted genes between E90 and L90. The data listed the normalized expression levels of imprinted genes in E90 and L90. [file 1471-2164-10-337-S4.xls]

## Sheet: Sheet2
Supplementary Table 4.Comparison of normalized expression levels of candidate imprinted genes between E90 and L90
Affy ID	Symbol	NM (Human)	Gene name	p-value	q-value	Normalized expression values-E90	Normalized expression values-L90	Fold chang(E90/L90)	direction	Standard Error	Descriptions
Ssc.16708.1.A1_at	-	NM_000305	paraoxonase 2	0.00899805	0.19039	8.86898	8.34678	1.68573	DOWN	0.34509	gb:CN153159 DB_XREF=gi:46167589 DB_XREF=940252 TID=Ssc.27379.1 CNT=15 FEA=EST TIER=ConsEnd STK=3 UG=Ssc.27379 UG_TITLE=Transcribed locus REP_ORG=S. scrofa
Ssc.9617.1.A1_at	-	NM_006718	pleiomorphic adenoma gene-like 1	0.0126706	0.215584	9.48579	9.13725	1.417	DOWN	0.648184	gb:BX921738 DB_XREF=gi:41138586 DB_XREF=BX921738 CLONE=scan0018d.l.15 TID=Ssc.25752.1 CNT=3 FEA=EST TIER=ConsEnd STK=3 UG=Ssc.25752 UG_TITLE=Transcribed locus, moderately similar to XP_128265.2 keratin complex 2, basic, gene 17 (Mus musculus) REP_ORG=S. scrofa
Ssc.19012.1.A1_at	DCN	NM_001920	decorin	0.0191072	0.248774	1.2447	3.30394	0.127551	UP	0.160906	gb:CK466035 DB_XREF=gi:40837312 DB_XREF=937201 TID=Ssc.25147.1 CNT=4 FEA=EST TIER=ConsEnd STK=2 UG=Ssc.25147 UG_TITLE=Transcribed locus REP_ORG=S. scrofa
Ssc.26332.1.S1_at	DIO3	NM_001362	deiodinase; iodothyronine; type III	0.0312306	0.286371	2.72126	4.1992	0.228106	UP	0.249401	gb:BQ599420 DB_XREF=gi:21546146 DB_XREF=MI-P-E6-ahj-a-03-1-UM.s1 CLONE=MI-P-E6-ahj-a-03-1-UM TID=Ssc.1229.1 CNT=5 FEA=EST TIER=ConsEnd STK=0 UG=Ssc.1229 UG_TITLE=Transcribed locus, moderately similar to NP_116290.1 hypothetical protein MGC14288 (Homo sapiens) REP_ORG=S. scrofa
Ssc.5726.1.S1_at	-	NM_153757	nucleosome assembly protein 1-like 5	0.0324395	0.288288	5.56287	4.88978	1.96028	DOWN	0.586829	gb:CO953797 DB_XREF=gi:51330856 DB_XREF=UMC-pnatal4-001-f05 TID=Ssc.29319.1 CNT=1 FEA=EST TIER=ConsEnd STK=1 UG=Ssc.29319 UG_TITLE=Transcribed locus REP_ORG=S. scrofa
Ssc.19166.1.S1_s_at	ASCL2	NM_005170	achaete-scute complex-like 2	0.0371693	0.304264	4.37179	3.10539	3.54802	DOWN	0.666303	gb:BX918932 DB_XREF=gi:41135751 DB_XREF=BX918932 CLONE=scan0011d.k.24 TID=Ssc.21292.1 CNT=4 FEA=EST TIER=ConsEnd STK=2 UG=Ssc.21292 UG_TITLE=Transcribed locus, weakly similar to NP_073634.1 glutamate receptor, ionotropic, NMDA2D (Rattus norvegicus) REP_ORG=S. scrofa
Ssc.2586.1.S1_at	SDHD	NM_003002	succinate dehydrogenase complex; subunit D; integral membra	0.0385061	0.308207	9.07958	8.88585	1.21376	DOWN	0.169863	gb:CO989093 DB_XREF=gi:51348367 DB_XREF=UMC-pd3end3-011-b08 TID=Ssc.997.3 CNT=5 FEA=EST TIER=ConsEnd STK=0 UG=Ssc.997 UG_TITLE=Transcribed locus, highly similar to NP_080117.1 KDEL (Lys-Asp-Glu-Leu) endoplasmic reticulum protein retention receptor 2 (Mus musculus) REP_ORG=S. scrofa
Ssc.9365.1.S1_at	IGF2	NM_000612	insulin-like growth factor 2	0.0991382	0.427096	5.4329	6.04715	0.541045	UP	0.989204	gb:BI399158 DB_XREF=gi:15178219 DB_XREF=MI-P-AY1-nro-a-02-0-UI.s1 CLONE=MI-P-AY1-nro-a-02-0-UI TID=Ssc.9864.1 CNT=1 FEA=EST TIER=ConsEnd STK=0 UG=Ssc.9864 UG_TITLE=Transcribed locus REP_ORG=S. scrofa
Ssc.3850.1.S1_at	NNAT	NM_005386	neuronatin	0.0994325	0.427214	6.58463	7.26413	0.506871	UP	0.776679	gb:CK449453 DB_XREF=gi:40796667 DB_XREF=893024 TID=Ssc.22496.1 CNT=2 FEA=EST TIER=ConsEnd STK=1 UG=Ssc.22496 UG_TITLE=Transcribed locus REP_ORG=S. scrofa
Ssc.2155.1.S1_at	-	NM_004675	DIRAS family; GTP-binding RAS-like 3	0.138969	0.4741	7.15619	6.56014	1.81494	DOWN	0.0439319	gb:CN153437 DB_XREF=gi:46167867 DB_XREF=940551 TID=Ssc.26542.1 CNT=5 FEA=EST TIER=ConsEnd STK=1 UG=Ssc.26542 UG_TITLE=Transcribed locus, moderately similar to NP_666359.1 cDNA sequence BC024814 (Mus musculus) REP_ORG=S. scrofa
Ssc.22623.1.S1_at	-	NM_006210	paternally expressed 3	0.154037	0.486257	5.43707	5.15485	1.32607	DOWN	0.412908	gb:BI404996 DB_XREF=gi:15184209 DB_XREF=MI-P-NA-aeh-g-06-1-UM.s1.ab1 CLONE=MI-P-NA-aeh-g-06-1-UM.ab1 TID=Ssc.7471.1 CNT=3 FEA=EST TIER=ConsEnd STK=1 UG=Ssc.7471 UG_TITLE=Transcribed locus REP_ORG=S. scrofa
Ssc.19914.1.S1_at	MEST	NM_002402	mesoderm specific transcript homolog	0.168982	0.499243	8.61451	8.37383	1.27211	DOWN	0.689277	gb:CF366155 DB_XREF=gi:34169466 DB_XREF=836844 TID=Ssc.19541.1 CNT=2 FEA=EST TIER=ConsEnd STK=2 UG=Ssc.19541 UG_TITLE=Transcribed locus REP_ORG=S. scrofa
Ssc.7968.1.S1_at	COPG2	NM_012133	coatomer protein complex; subunit gamma 2	0.244935	0.552681	6.78078	6.67736	1.10896	DOWN	0.0959929	gb:BI403905 DB_XREF=gi:15182964 DB_XREF=MI-P-CP1-nwr-a-07-0-UI.s1 CLONE=MI-P-CP1-nwr-a-07-0-UI TID=Ssc.12848.1 CNT=1 FEA=EST TIER=ConsEnd STK=1 UG=Ssc.12848 UG_TITLE=Transcribed locus, moderately similar to XP_220602.2 similar to zinc-finger helicase (Rattus norvegicus) REP_ORG=S. scrofa
Ssc.6667.1.A1_at	-	NR_001564	X	0.25839	0.561225	5.70043	6.04504	0.708498	UP	0.304756	gb:BI398764 DB_XREF=gi:15177825 DB_XREF=MI-P-AY1-npx-b-09-0-UI.s1 CLONE=MI-P-AY1-npx-b-09-0-UI TID=Ssc.9741.1 CNT=1 FEA=EST TIER=ConsEnd STK=1 UG=Ssc.9741 UG_TITLE=Transcribed locus REP_ORG=S. scrofa
Ssc.9365.3.S1_a_at	IGF2	NM_000612	insulin-like growth factor 2	0.26779	0.565707	9.39233	9.53404	0.867876	UP	0.689924	gb:BI399243 DB_XREF=gi:15178298 DB_XREF=MI-P-AY1-nro-h-08-0-UI.s1 CLONE=MI-P-AY1-nro-h-08-0-UI TID=Ssc.9894.1 CNT=1 FEA=EST TIER=ConsEnd STK=0 UG=Ssc.9894 UG_TITLE=Transcribed locus REP_ORG=S. scrofa
Ssc.1641.1.S1_at	CD81	NM_004356	CD81 antigen	0.290212	0.576574	8.23158	8.54212	0.733051	UP	0.482082	gb:BQ604084 DB_XREF=gi:21550810 DB_XREF=MI-P-CP1-nza-o-15-0-UI.s1 CLONE=MI-P-CP1-nza-o-15-0-UI TID=Ssc.4309.1 CNT=6 FEA=EST TIER=ConsEnd STK=4 UG=Ssc.4309 UG_TITLE=Transcribed locus, highly similar to NP_001339.1 death-associated protein kinase 3 (Homo sapiens) REP_ORG=S. scrofa
Ssc.9365.3.S1_x_at	IGF2	NM_000612	insulin-like growth factor 2	0.30088	0.580769	9.63425	9.83513	0.818014	UP	0.162186	gb:BI399253 DB_XREF=gi:15178314 DB_XREF=MI-P-AY1-nrp-b-03-0-UI.s1 CLONE=MI-P-AY1-nrp-b-03-0-UI TID=Ssc.9895.1 CNT=1 FEA=EST TIER=ConsEnd STK=0 UG=Ssc.9895 UG_TITLE=Transcribed locus, highly similar to NP_056067.1 NPFcalponin-like protein (Homo sapiens) REP_ORG=S. scrofa
Ssc.22623.2.S1_at	PGAM5	NM_006210	paternally expressed 3	0.402834	0.632913	6.18522	5.90652	1.3214	DOWN	0.891761	gb:CN162716 DB_XREF=gi:46177146 DB_XREF=952129 TID=Ssc.9099.1 CNT=3 FEA=EST TIER=ConsEnd STK=1 UG=Ssc.9099 UG_TITLE=Transcribed locus REP_ORG=S. scrofa
Ssc.9365.2.S1_a_at	IGF2	NM_000612	insulin-like growth factor 2	0.548558	0.688334	10.3226	10.3859	0.938669	UP	0.461496	gb:BI399236 DB_XREF=gi:15178303 DB_XREF=MI-P-AY1-nrp-a-04-0-UI.s1 CLONE=MI-P-AY1-nrp-a-04-0-UI TID=Ssc.9892.1 CNT=1 FEA=EST TIER=ConsEnd STK=0 UG=Ssc.9892 UG_TITLE=Transcribed locus, weakly similar to NP_035318.1 proteasome (prosome, macropain) 26S subunit, ATPase 2 (Mus musculus) REP_ORG=S. scrofa
Ssc.9365.5.S1_a_at	-	NM_000612	insulin-like growth factor 2	0.585261	0.700716	9.23402	9.32764	0.910632	UP	0.770998	gb:BI399407 DB_XREF=gi:15178468 DB_XREF=MI-P-AY1-nrg-a-10-0-UI.s1 CLONE=MI-P-AY1-nrg-a-10-0-UI TID=Ssc.9945.1 CNT=1 FEA=EST TIER=ConsEnd STK=0 UG=Ssc.9945 UG_TITLE=Transcribed locus REP_ORG=S. scrofa
Ssc.9365.6.A1_a_at	IGF2	NM_000612	insulin-like growth factor 2	0.614631	0.71	5.91589	6.00671	0.913178	UP	0.528888	gb:BI399452 DB_XREF=gi:15178513 DB_XREF=MI-P-AY1-nrg-f-04-0-UI.s1 CLONE=MI-P-AY1-nrg-f-04-0-UI TID=Ssc.9962.1 CNT=1 FEA=EST TIER=ConsEnd STK=0 UG=Ssc.9962 UG_TITLE=Transcribed locus REP_ORG=S. scrofa
Ssc.23992.1.A1_at	-	NM_018439	hypothetical protein IMPACT	0.678382	0.730291	6.93444	6.87473	1.06152	DOWN	0.248429	gb:BG609032 DB_XREF=gi:13659010 DB_XREF=322542 TID=Ssc.4147.1 CNT=16 FEA=EST TIER=ConsEnd STK=0 UG=Ssc.4147 UG_TITLE=Transcribed locus REP_ORG=S. scrofa
Ssc.3261.1.S1_at	COMMD1	NM_152516	copper metabolism	0.731389	0.744589	6.82277	6.76815	1.05614	DOWN	0.948328	gb:CK452310 DB_XREF=gi:40799524 DB_XREF=907918 TID=Ssc.23952.1 CNT=2 FEA=EST TIER=ConsEnd STK=1 UG=Ssc.23952 UG_TITLE=Transcribed locus REP_ORG=S. scrofa
Ssc.7155.1.A1_at	-	NM_002487	necdin homolog	0.752153	0.749893	6.87568	6.82339	1.05369	DOWN	0.732287	gb:CF180890 DB_XREF=gi:33292666 DB_XREF=816056 TID=Ssc.18061.1 CNT=1 FEA=EST TIER=ConsEnd STK=1 UG=Ssc.18061 UG_TITLE=Transcribed locus REP_ORG=S. scrofa
Ssc.6790.1.A1_at	-	NM_018439	hypothetical protein IMPACT	0.844285	0.768843	6.12407	6.16558	0.959337	UP	0.140338	gb:CO945303 DB_XREF=gi:51312062 DB_XREF=UMC-p4mm3-017-a05 TID=Ssc.29713.1 CNT=1 FEA=EST TIER=ConsEnd STK=1 UG=Ssc.29713 UG_TITLE=Transcribed locus REP_ORG=S. scrofa
Ssc.21512.1.A1_at	-	NR_001564	X	0.939671	0.786463	5.81416	5.8303	0.983991	UP	0.0777564	gb:CK461314 DB_XREF=gi:40832595 DB_XREF=931673 TID=Ssc.3365.1 CNT=5 FEA=EST TIER=ConsEnd STK=1 UG=Ssc.3365 UG_TITLE=Transcribed locus, moderately similar to NP_003709.2 cell division cycle 2-like 5 (cholinesterase-related cell division controller) (Homo sapiens) REP_ORG=S. scrofa
Ssc.10245.2.A1_a_at	DCN	NM_001920	decorin	0.940755	0.786736	10.3642	10.3685	0.995709	UP	0.222625	gb:NM_214267.1 DB_XREF=gi:47523607 GEN=GP22-PHOX TID=Ssc.16296.1 CNT=30 FEA=FLmRNA TIER=FL+Stack STK=6 LL=397507 UG=Ssc.16296 DEF=Sus scrofa NADPH oxidase light chain subunit (GP22-PHOX), mRNA. PROD=NADPH oxidase light chain subunit FL=gb:U02477.1 gb:NM_214267.1 REP_ORG=S. scrofa
Ssc.11506.1.A1_at	NAP1L4	NM_005969	nucleosome assembly protein 1-like 4	0.995605	0.795778	7.11584	7.11664	0.99921	UP	0.082959	gb:AJ439692.1 DB_XREF=gi:20338711 TID=Ssc.390.1 CNT=2 FEA=mRNA TIER=ConsEnd STK=0 LL=396696 UG_GENE=HIF1A UG=Ssc.390 UG_TITLE=Hypoxia-inducible factor 1 alpha DEF=Sus scrofa partial mRNA for hypoxia-inducible factor 1 alpha (hif1a gene). REP_ORG=S. scrofa
