# Supplementary material for: Detection of differentially expressed genes between Erhualian and Large White placentas on day 75 and 90 of gestation
Source: BMC Genomics. 2009 Jul 26;10:337. doi: 10.1186/1471-2164-10-337 (PMC2724418; doi:10.1186/1471-2164-10-337)
Supplement: Additional file 5 — Differentially expressed genes located in reproduction QTL regions. The file listed all differentially expressed genes located in reproduction QTL regions. [file 1471-2164-10-337-S5.xls]

## Sheet: Sheet2
Supplementary Table 5. Differentially expressed genes located in reproduction QTL regions
Trait name	stage	chromosome	affy ID	Homo ID	Gene name	Fold chang(E75/L75)	Fold chang(E90/L90)
Age at puberty	75	7	Ssc.24270.1.S1_at	NM_030820	collagen; type XXI; alpha 1	0.385202	0.340918
		7	Ssc.7198.1.A1_at	NM_017640	leucine rich repeat containing 16	2.26971	2.388
	90	1	Ssc.8706.1.S1_at	NM_144488	regulator of G-protein signalling 3	.	0.497267
		7	Ssc.2166.1.A1_at	NM_001498	glutamate-cysteine ligase; catalytic subunit	.	3.89698
		7	Ssc.24270.1.S1_at	NM_030820	collagen; type XXI; alpha 1	0.385202	0.340918
		7	Ssc.26651.1.S1_at	NM_016593	cytochrome P450; family 39; subfamily A; polypeptide 1	.	0.492621
		7	Ssc.7198.1.A1_at	NM_017640	leucine rich repeat containing 16	2.26971	2.388
		12	Ssc.2969.1.S1_at	NM_006907	pyrroline-5-carboxylate reductase 1	.	0.378158
Ovulation Rate	75	3	Ssc.11135.1.A1_at	NM_004960	fusion	0.416855	.
		3	Ssc.14129.1.A1_at	NM_020686	4-aminobutyrate aminotransferase	2.28833	2.09754
		3	Ssc.1527.2.A1_at	NM_005415	solute carrier family 20	0.170218	0.288985
		3	Ssc.1556.1.S1_at	NM_006014	DNA segment on chromosome X	0.470322	0.354227
		3	Ssc.30236.1.A1_at	NM_001014444	crystallin; mu	2.3697	.
		4	Ssc.1294.3.S1_at	NM_004216	death effector domain containing	2.16003	.
		9	Ssc.1195.1.S1_at	NM_001937	dermatopontin	0.418628	0.257447
		9	Ssc.31019.1.S1_at	NM_153705	KDEL	0.488848	0.322467
		10	Ssc.26266.1.S1_at	NM_021992	thymosin-like 8	0.1766	0.0956107
		15	Ssc.11992.1.A1_at	NM_001831	clusterin	2.26645	.
		15	Ssc.7146.1.A1_at	NM_005502	ATP-binding cassette; sub-family A	0.189835	0.143271
		15	Ssc.973.1.A1_at	NM_015398	DKFZP564J102 protein	0.472292	0.340302
	90	3	Ssc.14129.1.A1_at	NM_020686	4-aminobutyrate aminotransferase	2.28833	2.09754
		3	Ssc.15146.1.S1_at	NM_022308	islet cell autoantigen 1; 69kDa	.	0.445672
		3	Ssc.1527.1.A1_at	NM_005415	solute carrier family 20	.	2.40934
		3	Ssc.1527.2.A1_at	NM_005415	solute carrier family 20	0.170218	0.288985
		3	Ssc.1556.1.S1_at	NM_006014	DNA segment on chromosome X	0.470322	0.354227
		3	Ssc.29311.1.A1_at	NM_022780	hypothetical protein FLJ13910	.	2.29252
		3	Ssc.5727.1.S1_at	NM_024845	hypothetical protein FLJ14154	.	0.466302
		4	Ssc.24250.1.S1_at	NM_001878	cellular retinoic acid binding protein 2	.	0.130456
		4	Ssc.3129.1.A1_at	NM_004242	high mobility group nucleosomal binding domain 3	.	0.481784
		9	Ssc.10131.1.A1_at	NM_002612	pyruvate dehydrogenase kinase; isoenzyme 4	.	5.3282
		9	Ssc.10686.1.S1_at	NM_004956	ets variant gene 1	.	5.02517
		9	Ssc.11858.1.S1_at	NM_002023	fibromodulin	.	0.428738
		9	Ssc.1195.1.S1_at	NM_001937	dermatopontin	0.418628	0.257447
		9	Ssc.21283.1.S1_at	NM_014384	acyl-Coenzyme A dehydrogenase family; member 8	0.378209	0.311772
		9	Ssc.31019.1.S1_at	NM_153705	KDEL	0.488848	0.322467
		10	Ssc.20943.1.S1_at	NM_012071	COMM domain containing 3	.	0.484127
		10	Ssc.26266.1.S1_at	NM_021992	thymosin-like 8	0.1766	0.0956107
		15	Ssc.7146.1.A1_at	NM_005502	ATP-binding cassette; sub-family A	0.189835	0.143271
		15	Ssc.9586.1.S1_at	NM_004657	serum deprivation response	.	6.0228
		15	Ssc.9586.2.S1_at	NM_004657	serum deprivation response	.	6.20372
		15	Ssc.973.1.A1_at	NM_015398	DKFZP564J102 protein	0.472292	0.340302
Uterine Capacity	75	8	Ssc.25067.1.S1_at	NM_016205	platelet derived growth factor C	0.370188	0.305904
	90	8	Ssc.25067.1.S1_at	NM_016205	platelet derived growth factor C	0.370188	0.305904
		8	Ssc.383.1.S1_at	NM_139212	homeodomain-only protein	.	0.289639
