# Supplementary material for: Detection of differentially expressed genes between Erhualian and Large White placentas on day 75 and 90 of gestation
Source: BMC Genomics. 2009 Jul 26;10:337. doi: 10.1186/1471-2164-10-337 (PMC2724418; doi:10.1186/1471-2164-10-337)
Supplement: Additional file 6 — Primer pairs designed for genes selected for validation by real time RT-PCR and SNP detection. The file listed all primer pairs designed for real time RT-PCR and SNP detection. [file 1471-2164-10-337-S6.xls]

## Sheet: Sheet1
Supplementary Table 6. Primer pairs designed for genes selected for validation by Real time RT-PCR and SNP detection.
Gene symbol	Sense primer sequence (5'-3')	Anti-sense primer sequence (5'-3')	Product size (bp)
ALDH1A1	GGCAGCCATTTCTTCTCACAT	GGTCACCCTCTTCAGATTGCTT	114
ASCL2	GACTCGTCCCTGTCCTATCTGC	CCCATTCCACACTAGCCCTT	112
DIO3	GCTTCCAGAACCAGCACATC	CTTCCGAAATTGAGCACCAG	67
DIRAS3	GGGAGGTGAGTGAGAAGGAAG	CTCGTGGTTCAGCAGCATCT	122
PLAGL1	GGACTTCCTGTGTCAGTTTTGTG	GTGAGTGCGTCTTCTTGGTATGT	80
PON2	AGTCACCCTTCTTCACATAGCA	TCTCACCTTTACCTGGCATTT	76
SLC38A4	GTTCTTTGCCTTCACTCACTA	GACCCAAGCCTCCAGATT	186
WIF1	CAAGGGTTTGGATGAAGCAGT	TTCTCTGGAATCATGGTAAGGTC	154
VEGF	GAGACCAGAAACCCCACGAA	GCACACAGGACGGCTTGAA	138
VEGFR-1	TCATCACTGTGAAGCATCGAAA	CGGGAGCAAAAGTCATACCATA	162
VEGFR-2	CGGGCTACTTATCCATCGTCA	CCAAGAGGCTTCCCTAGTTTCA	127
β-arrestin2	GGTGCTTGTGGACCCTGACTA	CTGGTAGGTGGCGATGAACA	136
VE-cadherin	GACAAGGATGTAACACCACGAGA	TCCCGTTGTCCGAGATGAGTA	178
RPL32	TGGAAGAGACGTTGTGAGCAA	CGGAAGTTTCTGGTACACAATGTAA	93
ASCL2-SNP	CAGCCTGACCAAGGGCTAGTG	CTGGGCAGTTCAAGTCCATGAGT	195
PLAGL1-im	GGACTTCCTGTGTCAGTTTTGTG	GGCTAGTGAGGGATCTTGTTGC	760
SLC38A4-im	TTTCATAATCATGCTGCTTGC	CCATCCAAATGCTTTTTCACC	125
DIRAS3-im-DNA	ACAGGACGGTGTTGTTGGA	GGCAGGTACGGATGACGAT	426
DIRAS3-im-cDNA	AACCTGTGCACCTGTCTCCCC	CTGGCGGTAGGTATCTTCG	260
